# Supplementary material for: Analytical characteristics and comparative evaluation of Aptima HCV quant Dx assay with the Abbott RealTime HCV assay and Roche COBAS AmpliPrep/COBAS TaqMan HCV quantitative test v2.0
Source: Virol J. 2017 Apr 4;14:66. doi: 10.1186/s12985-017-0727-3 (PMC5379753; doi:10.1186/s12985-017-0727-3)
Supplement: Additional file 1: — Method comparison Aptima Abbott Roche. Supplemental data for VJ publication. (ZIP 16232 kb) [file 12985_2017_727_MOESM1_ESM.zip]

Archive with 2 entries (2 files):
- Supplemental data for VJ publication 11_16_2016.xlsx
- Method Comparison Aptima Abbott Roche  supplemental data.xlsx
