# Supplementary material for: Analytical characteristics and comparative evaluation of Aptima HCV quant Dx assay with the Abbott RealTime HCV assay and Roche COBAS AmpliPrep/COBAS TaqMan HCV quantitative test v2.0
Source: Virol J. 2017 Apr 4;14:66. doi: 10.1186/s12985-017-0727-3 (PMC5379753; doi:10.1186/s12985-017-0727-3)
Supplement: Additional file 1: — Method comparison Aptima Abbott Roche. Supplemental data for VJ publication. (ZIP 16232 kb) [file 12985_2017_727_MOESM1_ESM.zip › Supplemental data for VJ publication 11_16_2016.xlsx]

## Sheet: Linearity Genotype
IU/mL	log IU/mL	Genotype	Matrix	Expected based on VA (Log IU/mL)	Reagent lot	Sample type
6	0.74	1	Plasma	0.73	PL1	Clinical Specimen
2	0.27	1	Plasma	0.73	PL1	Clinical Specimen
21	1.32	1	Plasma	0.73	PL1	Clinical Specimen
8	0.91	1	Plasma	0.73	PL1	Clinical Specimen
4	0.58	1	Plasma	0.73	PL1	Clinical Specimen
14	1.14	1	Plasma	0.73	PL1	Clinical Specimen
5	0.71	1	Plasma	0.73	PL1	Clinical Specimen
3	0.49	1	Plasma	0.73	PL1	Clinical Specimen
3	0.53	1	Plasma	0.73	PL1	Clinical Specimen
5	0.69	1	Plasma	0.73	PL1	Clinical Specimen
10	1	1	Plasma	0.73	PL1	Clinical Specimen
21	1.33	1	Plasma	0.73	PL1	Clinical Specimen
14	1.13	1	Plasma	1	PL1	Clinical Specimen
4	0.64	1	Plasma	1	PL1	Clinical Specimen
13	1.11	1	Plasma	1	PL1	Clinical Specimen
36	1.56	1	Plasma	1	PL1	Clinical Specimen
21	1.32	1	Plasma	1	PL1	Clinical Specimen
21	1.33	1	Plasma	1	PL1	Clinical Specimen
8	0.89	1	Plasma	1	PL1	Clinical Specimen
20	1.31	1	Plasma	1	PL1	Clinical Specimen
9	0.96	1	Plasma	1	PL1	Clinical Specimen
13	1.11	1	Plasma	1	PL1	Clinical Specimen
19	1.29	1	Plasma	1	PL1	Clinical Specimen
9	0.93	1	Plasma	1	PL1	Clinical Specimen
95	1.98	1	Plasma	1.55	PL1	Clinical Specimen
83	1.92	1	Plasma	1.55	PL1	Clinical Specimen
29	1.47	1	Plasma	1.55	PL1	Clinical Specimen
77	1.88	1	Plasma	1.55	PL1	Clinical Specimen
92	1.97	1	Plasma	1.55	PL1	Clinical Specimen
82	1.91	1	Plasma	1.55	PL1	Clinical Specimen
41	1.61	1	Plasma	1.55	PL1	Clinical Specimen
62	1.79	1	Plasma	1.55	PL1	Clinical Specimen
98	1.99	1	Plasma	1.55	PL1	Clinical Specimen
48	1.68	1	Plasma	1.55	PL1	Clinical Specimen
45	1.65	1	Plasma	1.55	PL1	Clinical Specimen
51	1.7	1	Plasma	1.55	PL1	Clinical Specimen
565	2.75	1	Plasma	2.55	PL1	Clinical Specimen
521	2.72	1	Plasma	2.55	PL1	Clinical Specimen
402	2.6	1	Plasma	2.55	PL1	Clinical Specimen
413	2.62	1	Plasma	2.55	PL1	Clinical Specimen
806	2.91	1	Plasma	2.55	PL1	Clinical Specimen
368	2.57	1	Plasma	2.55	PL1	Clinical Specimen
516	2.71	1	Plasma	2.55	PL1	Clinical Specimen
377	2.58	1	Plasma	2.55	PL1	Clinical Specimen
511	2.71	1	Plasma	2.55	PL1	Clinical Specimen
460	2.66	1	Plasma	2.55	PL1	Clinical Specimen
448	2.65	1	Plasma	2.55	PL1	Clinical Specimen
410	2.61	1	Plasma	2.55	PL1	Clinical Specimen
6538	3.82	1	Plasma	3.55	PL1	Clinical Specimen
4842	3.69	1	Plasma	3.55	PL1	Clinical Specimen
4729	3.67	1	Plasma	3.55	PL1	Clinical Specimen
4566	3.66	1	Plasma	3.55	PL1	Clinical Specimen
6119	3.79	1	Plasma	3.55	PL1	Clinical Specimen
6238	3.8	1	Plasma	3.55	PL1	Clinical Specimen
3494	3.54	1	Plasma	3.55	PL1	Clinical Specimen
5130	3.71	1	Plasma	3.55	PL1	Clinical Specimen
4923	3.69	1	Plasma	3.55	PL1	Clinical Specimen
5079	3.71	1	Plasma	3.55	PL1	Clinical Specimen
4839	3.68	1	Plasma	3.55	PL1	Clinical Specimen
3745	3.57	1	Plasma	3.55	PL1	Clinical Specimen
71802	4.86	1	Plasma	4.55	PL1	Clinical Specimen
51370	4.71	1	Plasma	4.55	PL1	Clinical Specimen
48687	4.69	1	Plasma	4.55	PL1	Clinical Specimen
57265	4.76	1	Plasma	4.55	PL1	Clinical Specimen
56612	4.75	1	Plasma	4.55	PL1	Clinical Specimen
44991	4.65	1	Plasma	4.55	PL1	Clinical Specimen
38001	4.58	1	Plasma	4.55	PL1	aRNA
39757	4.6	1	Plasma	4.55	PL1	aRNA
42726	4.63	1	Plasma	4.55	PL1	aRNA
37367	4.57	1	Plasma	4.55	PL1	aRNA
31286	4.5	1	Plasma	4.55	PL1	aRNA
31713	4.5	1	Plasma	4.55	PL1	aRNA
177444	5.25	1	Plasma	5	PL1	aRNA
168441	5.23	1	Plasma	5	PL1	aRNA
157165	5.2	1	Plasma	5	PL1	aRNA
152075	5.18	1	Plasma	5	PL1	aRNA
144708	5.16	1	Plasma	5	PL1	aRNA
136231	5.13	1	Plasma	5	PL1	aRNA
92967	4.97	1	Plasma	5	PL1	aRNA
104426	5.02	1	Plasma	5	PL1	aRNA
122230	5.09	1	Plasma	5	PL1	aRNA
105530	5.02	1	Plasma	5	PL1	aRNA
89269	4.95	1	Plasma	5	PL1	aRNA
127333	5.1	1	Plasma	5	PL1	aRNA
220694	5.34	1	Plasma	5.05	PL1	Clinical Specimen
156717	5.2	1	Plasma	5.05	PL1	Clinical Specimen
156520	5.19	1	Plasma	5.05	PL1	Clinical Specimen
291189	5.46	1	Plasma	5.05	PL1	Clinical Specimen
151671	5.18	1	Plasma	5.05	PL1	Clinical Specimen
121826	5.09	1	Plasma	5.05	PL1	Clinical Specimen
163291	5.21	1	Plasma	5.05	PL1	aRNA
119764	5.08	1	Plasma	5.05	PL1	aRNA
153364	5.19	1	Plasma	5.05	PL1	aRNA
94636	4.98	1	Plasma	5.05	PL1	aRNA
94209	4.97	1	Plasma	5.05	PL1	aRNA
127591	5.11	1	Plasma	5.05	PL1	aRNA
305449	5.48	1	Plasma	5.25	PL1	aRNA
401912	5.6	1	Plasma	5.25	PL1	aRNA
358298	5.55	1	Plasma	5.25	PL1	aRNA
296597	5.47	1	Plasma	5.25	PL1	aRNA
339298	5.53	1	Plasma	5.25	PL1	aRNA
430683	5.63	1	Plasma	5.25	PL1	aRNA
294708	5.47	1	Plasma	5.25	PL1	aRNA
246833	5.39	1	Plasma	5.25	PL1	aRNA
333863	5.52	1	Plasma	5.25	PL1	aRNA
315312	5.5	1	Plasma	5.25	PL1	aRNA
256460	5.41	1	Plasma	5.25	PL1	aRNA
335026	5.53	1	Plasma	5.25	PL1	aRNA
480933	5.68	1	Plasma	5.5	PL1	aRNA
606325	5.78	1	Plasma	5.5	PL1	aRNA
648739	5.81	1	Plasma	5.5	PL1	aRNA
583723	5.77	1	Plasma	5.5	PL1	aRNA
520058	5.72	1	Plasma	5.5	PL1	aRNA
668940	5.83	1	Plasma	5.5	PL1	aRNA
282353	5.45	1	Plasma	5.5	PL1	aRNA
410250	5.61	1	Plasma	5.5	PL1	aRNA
273862	5.44	1	Plasma	5.5	PL1	aRNA
331773	5.52	1	Plasma	5.5	PL1	aRNA
463540	5.67	1	Plasma	5.5	PL1	aRNA
319452	5.5	1	Plasma	5.5	PL1	aRNA
2598556	6.41	1	Plasma	6	PL1	aRNA
2170767	6.34	1	Plasma	6	PL1	aRNA
2301796	6.36	1	Plasma	6	PL1	aRNA
2042240	6.31	1	Plasma	6	PL1	aRNA
2382924	6.38	1	Plasma	6	PL1	aRNA
2376568	6.38	1	Plasma	6	PL1	aRNA
2406648	6.38	1	Plasma	6	PL1	aRNA
2744374	6.44	1	Plasma	6	PL1	aRNA
2131477	6.33	1	Plasma	6	PL1	aRNA
1976368	6.3	1	Plasma	6	PL1	aRNA
2973722	6.47	1	Plasma	6	PL1	aRNA
2296979	6.36	1	Plasma	6	PL1	aRNA
30397288	7.48	1	Plasma	7	PL1	aRNA
30590426	7.49	1	Plasma	7	PL1	aRNA
25968985	7.41	1	Plasma	7	PL1	aRNA
24352032	7.39	1	Plasma	7	PL1	aRNA
33792490	7.53	1	Plasma	7	PL1	aRNA
27802988	7.44	1	Plasma	7	PL1	aRNA
33085906	7.52	1	Plasma	7	PL1	aRNA
38500873	7.59	1	Plasma	7	PL1	aRNA
37226448	7.57	1	Plasma	7	PL1	aRNA
34772050	7.54	1	Plasma	7	PL1	aRNA
25011353	7.4	1	Plasma	7	PL1	aRNA
29156813	7.46	1	Plasma	7	PL1	aRNA
222295852	8.35	1	Plasma	8	PL1	aRNA
215534865	8.33	1	Plasma	8	PL1	aRNA
244635360	8.39	1	Plasma	8	PL1	aRNA
241889643	8.38	1	Plasma	8	PL1	aRNA
227984733	8.36	1	Plasma	8	PL1	aRNA
198598049	8.3	1	Plasma	8	PL1	aRNA
210817111	8.32	1	Plasma	8	PL1	aRNA
209979259	8.32	1	Plasma	8	PL1	aRNA
255868590	8.41	1	Plasma	8	PL1	aRNA
216639093	8.34	1	Plasma	8	PL1	aRNA
204198620	8.31	1	Plasma	8	PL1	aRNA
223351755	8.35	1	Plasma	8	PL1	aRNA
235709965	8.37	1	Plasma	8.08	PL1	aRNA
243876513	8.39	1	Plasma	8.08	PL1	aRNA
254890211	8.41	1	Plasma	8.08	PL1	aRNA
287559025	8.46	1	Plasma	8.08	PL1	aRNA
258601053	8.41	1	Plasma	8.08	PL1	aRNA
279199540	8.45	1	Plasma	8.08	PL1	aRNA
233461132	8.37	1	Plasma	8.08	PL1	aRNA
261851644	8.42	1	Plasma	8.08	PL1	aRNA
255290503	8.41	1	Plasma	8.08	PL1	aRNA
242835533	8.39	1	Plasma	8.08	PL1	aRNA
266735740	8.43	1	Plasma	8.08	PL1	aRNA
269260049	8.43	1	Plasma	8.08	PL1	aRNA
10	0.98	1	Plasma	0.73	PL2	Clinical Specimen
<10 detected	<1.00	1	Plasma	0.73	PL2	Clinical Specimen
<10 detected	<1.00	1	Plasma	0.73	PL2	Clinical Specimen
2	0.32	1	Plasma	0.73	PL2	Clinical Specimen
8	0.89	1	Plasma	0.73	PL2	Clinical Specimen
4	0.64	1	Plasma	0.73	PL2	Clinical Specimen
3	0.45	1	Plasma	0.73	PL2	Clinical Specimen
16	1.2	1	Plasma	0.73	PL2	Clinical Specimen
11	1.02	1	Plasma	0.73	PL2	Clinical Specimen
10	1.02	1	Plasma	0.73	PL2	Clinical Specimen
5	0.73	1	Plasma	0.73	PL2	Clinical Specimen
4	0.59	1	Plasma	0.73	PL2	Clinical Specimen
11	1.04	1	Plasma	1	PL2	Clinical Specimen
9	0.97	1	Plasma	1	PL2	Clinical Specimen
16	1.21	1	Plasma	1	PL2	Clinical Specimen
10	0.99	1	Plasma	1	PL2	Clinical Specimen
18	1.24	1	Plasma	1	PL2	Clinical Specimen
8	0.89	1	Plasma	1	PL2	Clinical Specimen
4	0.56	1	Plasma	1	PL2	Clinical Specimen
6	0.81	1	Plasma	1	PL2	Clinical Specimen
15	1.17	1	Plasma	1	PL2	Clinical Specimen
14	1.16	1	Plasma	1	PL2	Clinical Specimen
11	1.06	1	Plasma	1	PL2	Clinical Specimen
10	1	1	Plasma	1	PL2	Clinical Specimen
51	1.71	1	Plasma	1.55	PL2	Clinical Specimen
46	1.67	1	Plasma	1.55	PL2	Clinical Specimen
43	1.63	1	Plasma	1.55	PL2	Clinical Specimen
54	1.73	1	Plasma	1.55	PL2	Clinical Specimen
38	1.58	1	Plasma	1.55	PL2	Clinical Specimen
64	1.81	1	Plasma	1.55	PL2	Clinical Specimen
31	1.49	1	Plasma	1.55	PL2	Clinical Specimen
40	1.6	1	Plasma	1.55	PL2	Clinical Specimen
60	1.78	1	Plasma	1.55	PL2	Clinical Specimen
61	1.79	1	Plasma	1.55	PL2	Clinical Specimen
33	1.52	1	Plasma	1.55	PL2	Clinical Specimen
59	1.77	1	Plasma	1.55	PL2	Clinical Specimen
566	2.75	1	Plasma	2.55	PL2	Clinical Specimen
378	2.58	1	Plasma	2.55	PL2	Clinical Specimen
353	2.55	1	Plasma	2.55	PL2	Clinical Specimen
413	2.62	1	Plasma	2.55	PL2	Clinical Specimen
477	2.68	1	Plasma	2.55	PL2	Clinical Specimen
395	2.6	1	Plasma	2.55	PL2	Clinical Specimen
368	2.57	1	Plasma	2.55	PL2	Clinical Specimen
268	2.43	1	Plasma	2.55	PL2	Clinical Specimen
481	2.68	1	Plasma	2.55	PL2	Clinical Specimen
352	2.55	1	Plasma	2.55	PL2	Clinical Specimen
305	2.48	1	Plasma	2.55	PL2	Clinical Specimen
361	2.56	1	Plasma	2.55	PL2	Clinical Specimen
5991	3.78	1	Plasma	3.55	PL2	Clinical Specimen
5352	3.73	1	Plasma	3.55	PL2	Clinical Specimen
4994	3.7	1	Plasma	3.55	PL2	Clinical Specimen
3764	3.58	1	Plasma	3.55	PL2	Clinical Specimen
4272	3.63	1	Plasma	3.55	PL2	Clinical Specimen
4173	3.62	1	Plasma	3.55	PL2	Clinical Specimen
4694	3.67	1	Plasma	3.55	PL2	Clinical Specimen
3746	3.57	1	Plasma	3.55	PL2	Clinical Specimen
4603	3.66	1	Plasma	3.55	PL2	Clinical Specimen
4444	3.65	1	Plasma	3.55	PL2	Clinical Specimen
3830	3.58	1	Plasma	3.55	PL2	Clinical Specimen
4029	3.61	1	Plasma	3.55	PL2	Clinical Specimen
45130	4.65	1	Plasma	4.55	PL2	Clinical Specimen
46182	4.66	1	Plasma	4.55	PL2	Clinical Specimen
33923	4.53	1	Plasma	4.55	PL2	Clinical Specimen
54212	4.73	1	Plasma	4.55	PL2	Clinical Specimen
45118	4.65	1	Plasma	4.55	PL2	Clinical Specimen
37452	4.57	1	Plasma	4.55	PL2	Clinical Specimen
32991	4.52	1	Plasma	4.55	PL2	aRNA
31406	4.5	1	Plasma	4.55	PL2	aRNA
36705	4.56	1	Plasma	4.55	PL2	aRNA
29551	4.47	1	Plasma	4.55	PL2	aRNA
31543	4.5	1	Plasma	4.55	PL2	aRNA
28245	4.45	1	Plasma	4.55	PL2	aRNA
156319	5.19	1	Plasma	5	PL2	aRNA
129849	5.11	1	Plasma	5	PL2	aRNA
173930	5.24	1	Plasma	5	PL2	aRNA
85871	4.93	1	Plasma	5	PL2	aRNA
160015	5.2	1	Plasma	5	PL2	aRNA
119237	5.08	1	Plasma	5	PL2	aRNA
97911	4.99	1	Plasma	5	PL2	aRNA
99085	5	1	Plasma	5	PL2	aRNA
76131	4.88	1	Plasma	5	PL2	aRNA
108546	5.04	1	Plasma	5	PL2	aRNA
95135	4.98	1	Plasma	5	PL2	aRNA
95973	4.98	1	Plasma	5	PL2	aRNA
183238	5.26	1	Plasma	5.05	PL2	Clinical Specimen
121102	5.08	1	Plasma	5.05	PL2	Clinical Specimen
167878	5.22	1	Plasma	5.05	PL2	Clinical Specimen
215973	5.33	1	Plasma	5.05	PL2	Clinical Specimen
137859	5.14	1	Plasma	5.05	PL2	Clinical Specimen
133668	5.13	1	Plasma	5.05	PL2	Clinical Specimen
122484	5.09	1	Plasma	5.05	PL2	aRNA
78511	4.89	1	Plasma	5.05	PL2	aRNA
96569	4.98	1	Plasma	5.05	PL2	aRNA
81803	4.91	1	Plasma	5.05	PL2	aRNA
103993	5.02	1	Plasma	5.05	PL2	aRNA
123489	5.09	1	Plasma	5.05	PL2	aRNA
238831	5.38	1	Plasma	5.25	PL2	aRNA
308303	5.49	1	Plasma	5.25	PL2	aRNA
253760	5.4	1	Plasma	5.25	PL2	aRNA
279293	5.45	1	Plasma	5.25	PL2	aRNA
221102	5.34	1	Plasma	5.25	PL2	aRNA
245943	5.39	1	Plasma	5.25	PL2	aRNA
243880	5.39	1	Plasma	5.25	PL2	aRNA
303692	5.48	1	Plasma	5.25	PL2	aRNA
343060	5.54	1	Plasma	5.25	PL2	aRNA
383581	5.58	1	Plasma	5.25	PL2	aRNA
340479	5.53	1	Plasma	5.25	PL2	aRNA
343627	5.54	1	Plasma	5.25	PL2	aRNA
666028	5.82	1	Plasma	5.5	PL2	aRNA
732334	5.86	1	Plasma	5.5	PL2	aRNA
618299	5.79	1	Plasma	5.5	PL2	aRNA
475088	5.68	1	Plasma	5.5	PL2	aRNA
467830	5.67	1	Plasma	5.5	PL2	aRNA
449482	5.65	1	Plasma	5.5	PL2	aRNA
281551	5.45	1	Plasma	5.5	PL2	aRNA
367573	5.57	1	Plasma	5.5	PL2	aRNA
361021	5.56	1	Plasma	5.5	PL2	aRNA
301126	5.48	1	Plasma	5.5	PL2	aRNA
386080	5.59	1	Plasma	5.5	PL2	aRNA
327215	5.51	1	Plasma	5.5	PL2	aRNA
1850122	6.27	1	Plasma	6	PL2	aRNA
1787172	6.25	1	Plasma	6	PL2	aRNA
2439959	6.39	1	Plasma	6	PL2	aRNA
2126583	6.33	1	Plasma	6	PL2	aRNA
2108644	6.32	1	Plasma	6	PL2	aRNA
2111959	6.32	1	Plasma	6	PL2	aRNA
2000812	6.3	1	Plasma	6	PL2	aRNA
2452669	6.39	1	Plasma	6	PL2	aRNA
2082117	6.32	1	Plasma	6	PL2	aRNA
3204390	6.51	1	Plasma	6	PL2	aRNA
2313555	6.36	1	Plasma	6	PL2	aRNA
2612280	6.42	1	Plasma	6	PL2	aRNA
27043772	7.43	1	Plasma	7	PL2	aRNA
33968269	7.53	1	Plasma	7	PL2	aRNA
26792404	7.43	1	Plasma	7	PL2	aRNA
22521730	7.35	1	Plasma	7	PL2	aRNA
28333746	7.45	1	Plasma	7	PL2	aRNA
22620083	7.35	1	Plasma	7	PL2	aRNA
24729987	7.39	1	Plasma	7	PL2	aRNA
33591069	7.53	1	Plasma	7	PL2	aRNA
35379343	7.55	1	Plasma	7	PL2	aRNA
28183638	7.45	1	Plasma	7	PL2	aRNA
26992475	7.43	1	Plasma	7	PL2	aRNA
20551117	7.31	1	Plasma	7	PL2	aRNA
209475321	8.32	1	Plasma	8	PL2	aRNA
204248143	8.31	1	Plasma	8	PL2	aRNA
227222785	8.36	1	Plasma	8	PL2	aRNA
201342556	8.3	1	Plasma	8	PL2	aRNA
201350613	8.3	1	Plasma	8	PL2	aRNA
215063240	8.33	1	Plasma	8	PL2	aRNA
276097222	8.44	1	Plasma	8	PL2	aRNA
235636186	8.37	1	Plasma	8	PL2	aRNA
223961200	8.35	1	Plasma	8	PL2	aRNA
241101746	8.38	1	Plasma	8	PL2	aRNA
212308605	8.33	1	Plasma	8	PL2	aRNA
210130757	8.32	1	Plasma	8	PL2	aRNA
238873650	8.38	1	Plasma	8.08	PL2	aRNA
224161921	8.35	1	Plasma	8.08	PL2	aRNA
225301574	8.35	1	Plasma	8.08	PL2	aRNA
247053605	8.39	1	Plasma	8.08	PL2	aRNA
270327694	8.43	1	Plasma	8.08	PL2	aRNA
269311388	8.43	1	Plasma	8.08	PL2	aRNA
318190154	8.5	1	Plasma	8.08	PL2	aRNA
255191028	8.41	1	Plasma	8.08	PL2	aRNA
266240425	8.43	1	Plasma	8.08	PL2	aRNA
297595859	8.47	1	Plasma	8.08	PL2	aRNA
271445203	8.43	1	Plasma	8.08	PL2	aRNA
228470866	8.36	1	Plasma	8.08	PL2	aRNA
<10 detected	<1.00	1	Plasma	0.73	PL3	Clinical Specimen
9	0.94	1	Plasma	0.73	PL3	Clinical Specimen
2	0.25	1	Plasma	0.73	PL3	Clinical Specimen
7	0.82	1	Plasma	0.73	PL3	Clinical Specimen
1	0.04	1	Plasma	0.73	PL3	Clinical Specimen
7	0.85	1	Plasma	0.73	PL3	Clinical Specimen
7	0.87	1	Plasma	0.73	PL3	Clinical Specimen
13	1.11	1	Plasma	0.73	PL3	Clinical Specimen
3	0.44	1	Plasma	0.73	PL3	Clinical Specimen
4	0.56	1	Plasma	0.73	PL3	Clinical Specimen
3	0.49	1	Plasma	0.73	PL3	Clinical Specimen
4	0.59	1	Plasma	0.73	PL3	Clinical Specimen
17	1.22	1	Plasma	1	PL3	Clinical Specimen
9	0.97	1	Plasma	1	PL3	Clinical Specimen
8	0.91	1	Plasma	1	PL3	Clinical Specimen
13	1.11	1	Plasma	1	PL3	Clinical Specimen
12	1.07	1	Plasma	1	PL3	Clinical Specimen
6	0.75	1	Plasma	1	PL3	Clinical Specimen
19	1.28	1	Plasma	1	PL3	Clinical Specimen
10	1.01	1	Plasma	1	PL3	Clinical Specimen
10	0.99	1	Plasma	1	PL3	Clinical Specimen
6	0.78	1	Plasma	1	PL3	Clinical Specimen
8	0.9	1	Plasma	1	PL3	Clinical Specimen
21	1.31	1	Plasma	1	PL3	Clinical Specimen
90	1.95	1	Plasma	1.55	PL3	Clinical Specimen
39	1.59	1	Plasma	1.55	PL3	Clinical Specimen
34	1.54	1	Plasma	1.55	PL3	Clinical Specimen
44	1.65	1	Plasma	1.55	PL3	Clinical Specimen
39	1.59	1	Plasma	1.55	PL3	Clinical Specimen
50	1.7	1	Plasma	1.55	PL3	Clinical Specimen
78	1.89	1	Plasma	1.55	PL3	Clinical Specimen
70	1.85	1	Plasma	1.55	PL3	Clinical Specimen
52	1.72	1	Plasma	1.55	PL3	Clinical Specimen
62	1.79	1	Plasma	1.55	PL3	Clinical Specimen
56	1.75	1	Plasma	1.55	PL3	Clinical Specimen
56	1.75	1	Plasma	1.55	PL3	Clinical Specimen
437	2.64	1	Plasma	2.55	PL3	Clinical Specimen
442	2.65	1	Plasma	2.55	PL3	Clinical Specimen
446	2.65	1	Plasma	2.55	PL3	Clinical Specimen
434	2.64	1	Plasma	2.55	PL3	Clinical Specimen
422	2.62	1	Plasma	2.55	PL3	Clinical Specimen
404	2.61	1	Plasma	2.55	PL3	Clinical Specimen
407	2.61	1	Plasma	2.55	PL3	Clinical Specimen
411	2.61	1	Plasma	2.55	PL3	Clinical Specimen
434	2.64	1	Plasma	2.55	PL3	Clinical Specimen
462	2.66	1	Plasma	2.55	PL3	Clinical Specimen
370	2.57	1	Plasma	2.55	PL3	Clinical Specimen
418	2.62	1	Plasma	2.55	PL3	Clinical Specimen
5128	3.71	1	Plasma	3.55	PL3	Clinical Specimen
3907	3.59	1	Plasma	3.55	PL3	Clinical Specimen
4264	3.63	1	Plasma	3.55	PL3	Clinical Specimen
3744	3.57	1	Plasma	3.55	PL3	Clinical Specimen
4623	3.66	1	Plasma	3.55	PL3	Clinical Specimen
4163	3.62	1	Plasma	3.55	PL3	Clinical Specimen
2651	3.42	1	Plasma	3.55	PL3	Clinical Specimen
3668	3.56	1	Plasma	3.55	PL3	Clinical Specimen
5120	3.71	1	Plasma	3.55	PL3	Clinical Specimen
4197	3.62	1	Plasma	3.55	PL3	Clinical Specimen
4183	3.62	1	Plasma	3.55	PL3	Clinical Specimen
3563	3.55	1	Plasma	3.55	PL3	Clinical Specimen
46824	4.67	1	Plasma	4.55	PL3	Clinical Specimen
38165	4.58	1	Plasma	4.55	PL3	Clinical Specimen
40915	4.61	1	Plasma	4.55	PL3	Clinical Specimen
41232	4.62	1	Plasma	4.55	PL3	Clinical Specimen
42914	4.63	1	Plasma	4.55	PL3	Clinical Specimen
38735	4.59	1	Plasma	4.55	PL3	Clinical Specimen
32446	4.51	1	Plasma	4.55	PL3	aRNA
32935	4.52	1	Plasma	4.55	PL3	aRNA
37114	4.57	1	Plasma	4.55	PL3	aRNA
27444	4.44	1	Plasma	4.55	PL3	aRNA
26680	4.43	1	Plasma	4.55	PL3	aRNA
22930	4.36	1	Plasma	4.55	PL3	aRNA
116191	5.07	1	Plasma	5	PL3	aRNA
249551	5.4	1	Plasma	5	PL3	aRNA
178333	5.25	1	Plasma	5	PL3	aRNA
142701	5.15	1	Plasma	5	PL3	aRNA
156005	5.19	1	Plasma	5	PL3	aRNA
121189	5.08	1	Plasma	5	PL3	aRNA
88747	4.95	1	Plasma	5	PL3	aRNA
95434	4.98	1	Plasma	5	PL3	aRNA
116688	5.07	1	Plasma	5	PL3	aRNA
99979	5	1	Plasma	5	PL3	aRNA
103038	5.01	1	Plasma	5	PL3	aRNA
98981	5	1	Plasma	5	PL3	aRNA
205630	5.31	1	Plasma	5.05	PL3	Clinical Specimen
167942	5.23	1	Plasma	5.05	PL3	Clinical Specimen
182035	5.26	1	Plasma	5.05	PL3	Clinical Specimen
137674	5.14	1	Plasma	5.05	PL3	Clinical Specimen
117751	5.07	1	Plasma	5.05	PL3	Clinical Specimen
302070	5.48	1	Plasma	5.05	PL3	Clinical Specimen
83694	4.92	1	Plasma	5.05	PL3	aRNA
78948	4.9	1	Plasma	5.05	PL3	aRNA
105254	5.02	1	Plasma	5.05	PL3	aRNA
107872	5.03	1	Plasma	5.05	PL3	aRNA
71748	4.86	1	Plasma	5.05	PL3	aRNA
121983	5.09	1	Plasma	5.05	PL3	aRNA
303100	5.48	1	Plasma	5.25	PL3	aRNA
331010	5.52	1	Plasma	5.25	PL3	aRNA
278454	5.44	1	Plasma	5.25	PL3	aRNA
218293	5.34	1	Plasma	5.25	PL3	aRNA
219689	5.34	1	Plasma	5.25	PL3	aRNA
299052	5.48	1	Plasma	5.25	PL3	aRNA
334512	5.52	1	Plasma	5.25	PL3	aRNA
398972	5.6	1	Plasma	5.25	PL3	aRNA
298197	5.47	1	Plasma	5.25	PL3	aRNA
235216	5.37	1	Plasma	5.25	PL3	aRNA
303353	5.48	1	Plasma	5.25	PL3	aRNA
305849	5.49	1	Plasma	5.25	PL3	aRNA
514076	5.71	1	Plasma	5.5	PL3	aRNA
441502	5.64	1	Plasma	5.5	PL3	aRNA
442686	5.65	1	Plasma	5.5	PL3	aRNA
422729	5.63	1	Plasma	5.5	PL3	aRNA
418969	5.62	1	Plasma	5.5	PL3	aRNA
468235	5.67	1	Plasma	5.5	PL3	aRNA
288416	5.46	1	Plasma	5.5	PL3	aRNA
283496	5.45	1	Plasma	5.5	PL3	aRNA
317960	5.5	1	Plasma	5.5	PL3	aRNA
362295	5.56	1	Plasma	5.5	PL3	aRNA
339609	5.53	1	Plasma	5.5	PL3	aRNA
406899	5.61	1	Plasma	5.5	PL3	aRNA
1914775	6.28	1	Plasma	6	PL3	aRNA
2142110	6.33	1	Plasma	6	PL3	aRNA
2218603	6.35	1	Plasma	6	PL3	aRNA
1946509	6.29	1	Plasma	6	PL3	aRNA
1914105	6.28	1	Plasma	6	PL3	aRNA
1802855	6.26	1	Plasma	6	PL3	aRNA
2264983	6.36	1	Plasma	6	PL3	aRNA
2020688	6.31	1	Plasma	6	PL3	aRNA
1853004	6.27	1	Plasma	6	PL3	aRNA
1543479	6.19	1	Plasma	6	PL3	aRNA
2378022	6.38	1	Plasma	6	PL3	aRNA
2231989	6.35	1	Plasma	6	PL3	aRNA
27206597	7.43	1	Plasma	7	PL3	aRNA
33154460	7.52	1	Plasma	7	PL3	aRNA
25473411	7.41	1	Plasma	7	PL3	aRNA
22632518	7.35	1	Plasma	7	PL3	aRNA
20830916	7.32	1	Plasma	7	PL3	aRNA
29306722	7.47	1	Plasma	7	PL3	aRNA
30662833	7.49	1	Plasma	7	PL3	aRNA
28402459	7.45	1	Plasma	7	PL3	aRNA
22632386	7.35	1	Plasma	7	PL3	aRNA
26488978	7.42	1	Plasma	7	PL3	aRNA
22799257	7.36	1	Plasma	7	PL3	aRNA
29543705	7.47	1	Plasma	7	PL3	aRNA
276675746	8.44	1	Plasma	8	PL3	aRNA
258613054	8.41	1	Plasma	8	PL3	aRNA
237857757	8.38	1	Plasma	8	PL3	aRNA
222584821	8.35	1	Plasma	8	PL3	aRNA
168612107	8.23	1	Plasma	8	PL3	aRNA
216611570	8.34	1	Plasma	8	PL3	aRNA
241213200	8.38	1	Plasma	8	PL3	aRNA
230231937	8.36	1	Plasma	8	PL3	aRNA
186111157	8.27	1	Plasma	8	PL3	aRNA
195075899	8.29	1	Plasma	8	PL3	aRNA
281762808	8.45	1	Plasma	8	PL3	aRNA
227867693	8.36	1	Plasma	8	PL3	aRNA
259022979	8.41	1	Plasma	8.08	PL3	aRNA
251239130	8.4	1	Plasma	8.08	PL3	aRNA
222142957	8.35	1	Plasma	8.08	PL3	aRNA
230626282	8.36	1	Plasma	8.08	PL3	aRNA
231522745	8.36	1	Plasma	8.08	PL3	aRNA
233043053	8.37	1	Plasma	8.08	PL3	aRNA
228013436	8.36	1	Plasma	8.08	PL3	aRNA
233373770	8.37	1	Plasma	8.08	PL3	aRNA
273125283	8.44	1	Plasma	8.08	PL3	aRNA
259164403	8.41	1	Plasma	8.08	PL3	aRNA
289364863	8.46	1	Plasma	8.08	PL3	aRNA
222009503	8.35	1	Plasma	8.08	PL3	aRNA
9	0.96	2	Plasma	0.49	PL1	Clinical Specimen
10	0.98	2	Plasma	0.49	PL1	Clinical Specimen
10	1	2	Plasma	0.49	PL1	Clinical Specimen
<10 detected	<1.00	2	Plasma	0.49	PL1	Clinical Specimen
5	0.66	2	Plasma	0.49	PL1	Clinical Specimen
12	1.07	2	Plasma	0.49	PL1	Clinical Specimen
2	0.28	2	Plasma	0.49	PL1	Clinical Specimen
2	0.27	2	Plasma	0.49	PL1	Clinical Specimen
14	1.15	2	Plasma	0.49	PL1	Clinical Specimen
15	1.16	2	Plasma	0.49	PL1	Clinical Specimen
5	0.7	2	Plasma	0.49	PL1	Clinical Specimen
2	0.32	2	Plasma	0.49	PL1	Clinical Specimen
20	1.29	2	Plasma	1	PL1	Clinical Specimen
18	1.26	2	Plasma	1	PL1	Clinical Specimen
25	1.39	2	Plasma	1	PL1	Clinical Specimen
23	1.36	2	Plasma	1	PL1	Clinical Specimen
19	1.28	2	Plasma	1	PL1	Clinical Specimen
11	1.06	2	Plasma	1	PL1	Clinical Specimen
12	1.1	2	Plasma	1	PL1	Clinical Specimen
16	1.2	2	Plasma	1	PL1	Clinical Specimen
27	1.43	2	Plasma	1	PL1	Clinical Specimen
37	1.57	2	Plasma	1	PL1	Clinical Specimen
6	0.76	2	Plasma	1	PL1	Clinical Specimen
10	1.02	2	Plasma	1	PL1	Clinical Specimen
99	2	2	Plasma	1.31	PL1	Clinical Specimen
45	1.66	2	Plasma	1.31	PL1	Clinical Specimen
49	1.69	2	Plasma	1.31	PL1	Clinical Specimen
25	1.4	2	Plasma	1.31	PL1	Clinical Specimen
46	1.66	2	Plasma	1.31	PL1	Clinical Specimen
54	1.73	2	Plasma	1.31	PL1	Clinical Specimen
31	1.49	2	Plasma	1.31	PL1	Clinical Specimen
25	1.39	2	Plasma	1.31	PL1	Clinical Specimen
51	1.71	2	Plasma	1.31	PL1	Clinical Specimen
25	1.39	2	Plasma	1.31	PL1	Clinical Specimen
52	1.71	2	Plasma	1.31	PL1	Clinical Specimen
39	1.59	2	Plasma	1.31	PL1	Clinical Specimen
440	2.64	2	Plasma	2.31	PL1	Clinical Specimen
329	2.52	2	Plasma	2.31	PL1	Clinical Specimen
302	2.48	2	Plasma	2.31	PL1	Clinical Specimen
254	2.4	2	Plasma	2.31	PL1	Clinical Specimen
623	2.79	2	Plasma	2.31	PL1	Clinical Specimen
425	2.63	2	Plasma	2.31	PL1	Clinical Specimen
234	2.37	2	Plasma	2.31	PL1	Clinical Specimen
216	2.33	2	Plasma	2.31	PL1	Clinical Specimen
391	2.59	2	Plasma	2.31	PL1	Clinical Specimen
436	2.64	2	Plasma	2.31	PL1	Clinical Specimen
314	2.5	2	Plasma	2.31	PL1	Clinical Specimen
286	2.46	2	Plasma	2.31	PL1	Clinical Specimen
5755	3.76	2	Plasma	3.31	PL1	Clinical Specimen
3443	3.54	2	Plasma	3.31	PL1	Clinical Specimen
2735	3.44	2	Plasma	3.31	PL1	Clinical Specimen
2118	3.33	2	Plasma	3.31	PL1	Clinical Specimen
5347	3.73	2	Plasma	3.31	PL1	Clinical Specimen
3500	3.54	2	Plasma	3.31	PL1	Clinical Specimen
2660	3.42	2	Plasma	3.31	PL1	Clinical Specimen
2368	3.37	2	Plasma	3.31	PL1	Clinical Specimen
6488	3.81	2	Plasma	3.31	PL1	Clinical Specimen
3771	3.58	2	Plasma	3.31	PL1	Clinical Specimen
2083	3.32	2	Plasma	3.31	PL1	Clinical Specimen
2190	3.34	2	Plasma	3.31	PL1	Clinical Specimen
49057	4.69	2	Plasma	4.31	PL1	Clinical Specimen
37755	4.58	2	Plasma	4.31	PL1	Clinical Specimen
24770	4.39	2	Plasma	4.31	PL1	Clinical Specimen
48824	4.69	2	Plasma	4.31	PL1	Clinical Specimen
30805	4.49	2	Plasma	4.31	PL1	Clinical Specimen
27671	4.44	2	Plasma	4.31	PL1	Clinical Specimen
17965	4.25	2	Plasma	4.31	PL1	aRNA
23341	4.37	2	Plasma	4.31	PL1	aRNA
20147	4.3	2	Plasma	4.31	PL1	aRNA
17583	4.25	2	Plasma	4.31	PL1	aRNA
17033	4.23	2	Plasma	4.31	PL1	aRNA
21074	4.32	2	Plasma	4.31	PL1	aRNA
149130	5.17	2	Plasma	4.81	PL1	Clinical Specimen
133775	5.13	2	Plasma	4.81	PL1	Clinical Specimen
76877	4.89	2	Plasma	4.81	PL1	Clinical Specimen
174423	5.24	2	Plasma	4.81	PL1	Clinical Specimen
118125	5.07	2	Plasma	4.81	PL1	Clinical Specimen
90425	4.96	2	Plasma	4.81	PL1	Clinical Specimen
57756	4.76	2	Plasma	4.81	PL1	aRNA
53841	4.73	2	Plasma	4.81	PL1	aRNA
66506	4.82	2	Plasma	4.81	PL1	aRNA
43135	4.63	2	Plasma	4.81	PL1	aRNA
48239	4.68	2	Plasma	4.81	PL1	aRNA
68884	4.84	2	Plasma	4.81	PL1	aRNA
106827	5.03	2	Plasma	5	PL1	aRNA
116729	5.07	2	Plasma	5	PL1	aRNA
155812	5.19	2	Plasma	5	PL1	aRNA
83334	4.92	2	Plasma	5	PL1	aRNA
75844	4.88	2	Plasma	5	PL1	aRNA
94590	4.98	2	Plasma	5	PL1	aRNA
108316	5.03	2	Plasma	5	PL1	aRNA
108796	5.04	2	Plasma	5	PL1	aRNA
88046	4.94	2	Plasma	5	PL1	aRNA
96584	4.98	2	Plasma	5	PL1	aRNA
110832	5.04	2	Plasma	5	PL1	aRNA
84901	4.93	2	Plasma	5	PL1	aRNA
169706	5.23	2	Plasma	5.25	PL1	aRNA
213682	5.33	2	Plasma	5.25	PL1	aRNA
179678	5.25	2	Plasma	5.25	PL1	aRNA
174235	5.24	2	Plasma	5.25	PL1	aRNA
189026	5.28	2	Plasma	5.25	PL1	aRNA
170479	5.23	2	Plasma	5.25	PL1	aRNA
198508	5.3	2	Plasma	5.25	PL1	aRNA
188489	5.28	2	Plasma	5.25	PL1	aRNA
176673	5.25	2	Plasma	5.25	PL1	aRNA
155628	5.19	2	Plasma	5.25	PL1	aRNA
202645	5.31	2	Plasma	5.25	PL1	aRNA
210928	5.32	2	Plasma	5.25	PL1	aRNA
470563	5.67	2	Plasma	5.5	PL1	aRNA
464774	5.67	2	Plasma	5.5	PL1	aRNA
444955	5.65	2	Plasma	5.5	PL1	aRNA
551953	5.74	2	Plasma	5.5	PL1	aRNA
337536	5.53	2	Plasma	5.5	PL1	aRNA
422527	5.63	2	Plasma	5.5	PL1	aRNA
451133	5.65	2	Plasma	5.5	PL1	aRNA
361223	5.56	2	Plasma	5.5	PL1	aRNA
373448	5.57	2	Plasma	5.5	PL1	aRNA
467892	5.67	2	Plasma	5.5	PL1	aRNA
286117	5.46	2	Plasma	5.5	PL1	aRNA
285511	5.46	2	Plasma	5.5	PL1	aRNA
3249325	6.51	2	Plasma	6	PL1	aRNA
1533800	6.19	2	Plasma	6	PL1	aRNA
1463905	6.17	2	Plasma	6	PL1	aRNA
1761712	6.25	2	Plasma	6	PL1	aRNA
1708489	6.23	2	Plasma	6	PL1	aRNA
2457552	6.39	2	Plasma	6	PL1	aRNA
1700551	6.23	2	Plasma	6	PL1	aRNA
1528486	6.18	2	Plasma	6	PL1	aRNA
1713672	6.23	2	Plasma	6	PL1	aRNA
1702807	6.23	2	Plasma	6	PL1	aRNA
1528077	6.18	2	Plasma	6	PL1	aRNA
1418306	6.15	2	Plasma	6	PL1	aRNA
20252892	7.31	2	Plasma	7	PL1	aRNA
17266531	7.24	2	Plasma	7	PL1	aRNA
21292447	7.33	2	Plasma	7	PL1	aRNA
15694345	7.2	2	Plasma	7	PL1	aRNA
16586123	7.22	2	Plasma	7	PL1	aRNA
14540740	7.16	2	Plasma	7	PL1	aRNA
13527952	7.13	2	Plasma	7	PL1	aRNA
18890443	7.28	2	Plasma	7	PL1	aRNA
19742534	7.3	2	Plasma	7	PL1	aRNA
16674955	7.22	2	Plasma	7	PL1	aRNA
15884332	7.2	2	Plasma	7	PL1	aRNA
17901728	7.25	2	Plasma	7	PL1	aRNA
137815106	8.14	2	Plasma	8	PL1	aRNA
129426749	8.11	2	Plasma	8	PL1	aRNA
147253179	8.17	2	Plasma	8	PL1	aRNA
140340751	8.15	2	Plasma	8	PL1	aRNA
168819474	8.23	2	Plasma	8	PL1	aRNA
153693402	8.19	2	Plasma	8	PL1	aRNA
154479151	8.19	2	Plasma	8	PL1	aRNA
128152563	8.11	2	Plasma	8	PL1	aRNA
137543441	8.14	2	Plasma	8	PL1	aRNA
138616892	8.14	2	Plasma	8	PL1	aRNA
133591513	8.13	2	Plasma	8	PL1	aRNA
147095395	8.17	2	Plasma	8	PL1	aRNA
155660565	8.19	2	Plasma	8.08	PL1	aRNA
190072300	8.28	2	Plasma	8.08	PL1	aRNA
171124556	8.23	2	Plasma	8.08	PL1	aRNA
171138804	8.23	2	Plasma	8.08	PL1	aRNA
178434876	8.25	2	Plasma	8.08	PL1	aRNA
182707617	8.26	2	Plasma	8.08	PL1	aRNA
162750550	8.21	2	Plasma	8.08	PL1	aRNA
151850282	8.18	2	Plasma	8.08	PL1	aRNA
163475204	8.21	2	Plasma	8.08	PL1	aRNA
176517727	8.25	2	Plasma	8.08	PL1	aRNA
192188666	8.28	2	Plasma	8.08	PL1	aRNA
183103208	8.26	2	Plasma	8.08	PL1	aRNA
12	1.06	2	Plasma	0.49	PL2	Clinical Specimen
6	0.76	2	Plasma	0.49	PL2	Clinical Specimen
<10 detected	<1.00	2	Plasma	0.49	PL2	Clinical Specimen
6	0.78	2	Plasma	0.49	PL2	Clinical Specimen
8	0.91	2	Plasma	0.49	PL2	Clinical Specimen
4	0.63	2	Plasma	0.49	PL2	Clinical Specimen
9	0.95	2	Plasma	0.49	PL2	Clinical Specimen
5	0.68	2	Plasma	0.49	PL2	Clinical Specimen
2	0.28	2	Plasma	0.49	PL2	Clinical Specimen
<10 detected	<1.00	2	Plasma	0.49	PL2	Clinical Specimen
Not Detected	Not Detected	2	Plasma	0.49	PL2	Clinical Specimen
2	0.38	2	Plasma	0.49	PL2	Clinical Specimen
21	1.31	2	Plasma	1	PL2	Clinical Specimen
14	1.14	2	Plasma	1	PL2	Clinical Specimen
7	0.82	2	Plasma	1	PL2	Clinical Specimen
20	1.3	2	Plasma	1	PL2	Clinical Specimen
20	1.3	2	Plasma	1	PL2	Clinical Specimen
3	0.52	2	Plasma	1	PL2	Clinical Specimen
26	1.42	2	Plasma	1	PL2	Clinical Specimen
11	1.05	2	Plasma	1	PL2	Clinical Specimen
15	1.18	2	Plasma	1	PL2	Clinical Specimen
12	1.07	2	Plasma	1	PL2	Clinical Specimen
10	0.98	2	Plasma	1	PL2	Clinical Specimen
12	1.08	2	Plasma	1	PL2	Clinical Specimen
69	1.84	2	Plasma	1.31	PL2	Clinical Specimen
72	1.86	2	Plasma	1.31	PL2	Clinical Specimen
19	1.27	2	Plasma	1.31	PL2	Clinical Specimen
26	1.42	2	Plasma	1.31	PL2	Clinical Specimen
46	1.66	2	Plasma	1.31	PL2	Clinical Specimen
16	1.21	2	Plasma	1.31	PL2	Clinical Specimen
14	1.16	2	Plasma	1.31	PL2	Clinical Specimen
17	1.24	2	Plasma	1.31	PL2	Clinical Specimen
26	1.41	2	Plasma	1.31	PL2	Clinical Specimen
43	1.63	2	Plasma	1.31	PL2	Clinical Specimen
21	1.33	2	Plasma	1.31	PL2	Clinical Specimen
25	1.4	2	Plasma	1.31	PL2	Clinical Specimen
462	2.66	2	Plasma	2.31	PL2	Clinical Specimen
293	2.47	2	Plasma	2.31	PL2	Clinical Specimen
183	2.26	2	Plasma	2.31	PL2	Clinical Specimen
180	2.25	2	Plasma	2.31	PL2	Clinical Specimen
298	2.47	2	Plasma	2.31	PL2	Clinical Specimen
170	2.23	2	Plasma	2.31	PL2	Clinical Specimen
283	2.45	2	Plasma	2.31	PL2	Clinical Specimen
272	2.43	2	Plasma	2.31	PL2	Clinical Specimen
269	2.43	2	Plasma	2.31	PL2	Clinical Specimen
288	2.46	2	Plasma	2.31	PL2	Clinical Specimen
261	2.42	2	Plasma	2.31	PL2	Clinical Specimen
185	2.27	2	Plasma	2.31	PL2	Clinical Specimen
4738	3.68	2	Plasma	3.31	PL2	Clinical Specimen
2484	3.4	2	Plasma	3.31	PL2	Clinical Specimen
2090	3.32	2	Plasma	3.31	PL2	Clinical Specimen
1898	3.28	2	Plasma	3.31	PL2	Clinical Specimen
4290	3.63	2	Plasma	3.31	PL2	Clinical Specimen
2129	3.33	2	Plasma	3.31	PL2	Clinical Specimen
2090	3.32	2	Plasma	3.31	PL2	Clinical Specimen
2422	3.38	2	Plasma	3.31	PL2	Clinical Specimen
3471	3.54	2	Plasma	3.31	PL2	Clinical Specimen
2489	3.4	2	Plasma	3.31	PL2	Clinical Specimen
2991	3.48	2	Plasma	3.31	PL2	Clinical Specimen
2119	3.33	2	Plasma	3.31	PL2	Clinical Specimen
37301	4.57	2	Plasma	4.31	PL2	Clinical Specimen
28733	4.46	2	Plasma	4.31	PL2	Clinical Specimen
26566	4.42	2	Plasma	4.31	PL2	Clinical Specimen
27218	4.43	2	Plasma	4.31	PL2	Clinical Specimen
27475	4.44	2	Plasma	4.31	PL2	Clinical Specimen
26256	4.42	2	Plasma	4.31	PL2	Clinical Specimen
16690	4.22	2	Plasma	4.31	PL2	aRNA
17728	4.25	2	Plasma	4.31	PL2	aRNA
16039	4.21	2	Plasma	4.31	PL2	aRNA
12023	4.08	2	Plasma	4.31	PL2	aRNA
23567	4.37	2	Plasma	4.31	PL2	aRNA
15490	4.19	2	Plasma	4.31	PL2	aRNA
146000	5.16	2	Plasma	4.81	PL2	Clinical Specimen
92939	4.97	2	Plasma	4.81	PL2	Clinical Specimen
77531	4.89	2	Plasma	4.81	PL2	Clinical Specimen
110831	5.04	2	Plasma	4.81	PL2	Clinical Specimen
86287	4.94	2	Plasma	4.81	PL2	Clinical Specimen
76718	4.88	2	Plasma	4.81	PL2	Clinical Specimen
38905	4.59	2	Plasma	4.81	PL2	aRNA
40054	4.6	2	Plasma	4.81	PL2	aRNA
36591	4.56	2	Plasma	4.81	PL2	aRNA
58716	4.77	2	Plasma	4.81	PL2	aRNA
54684	4.74	2	Plasma	4.81	PL2	aRNA
76257	4.88	2	Plasma	4.81	PL2	aRNA
143918	5.16	2	Plasma	5	PL2	aRNA
116545	5.07	2	Plasma	5	PL2	aRNA
117432	5.07	2	Plasma	5	PL2	aRNA
140716	5.15	2	Plasma	5	PL2	aRNA
114759	5.06	2	Plasma	5	PL2	aRNA
122953	5.09	2	Plasma	5	PL2	aRNA
96857	4.99	2	Plasma	5	PL2	aRNA
84362	4.93	2	Plasma	5	PL2	aRNA
101686	5.01	2	Plasma	5	PL2	aRNA
106353	5.03	2	Plasma	5	PL2	aRNA
96970	4.99	2	Plasma	5	PL2	aRNA
113066	5.05	2	Plasma	5	PL2	aRNA
170384	5.23	2	Plasma	5.25	PL2	aRNA
280913	5.45	2	Plasma	5.25	PL2	aRNA
214474	5.33	2	Plasma	5.25	PL2	aRNA
199581	5.3	2	Plasma	5.25	PL2	aRNA
208716	5.32	2	Plasma	5.25	PL2	aRNA
178232	5.25	2	Plasma	5.25	PL2	aRNA
219436	5.34	2	Plasma	5.25	PL2	aRNA
197826	5.3	2	Plasma	5.25	PL2	aRNA
143464	5.16	2	Plasma	5.25	PL2	aRNA
212194	5.33	2	Plasma	5.25	PL2	aRNA
280124	5.45	2	Plasma	5.25	PL2	aRNA
241385	5.38	2	Plasma	5.25	PL2	aRNA
417268	5.62	2	Plasma	5.5	PL2	aRNA
459510	5.66	2	Plasma	5.5	PL2	aRNA
423201	5.63	2	Plasma	5.5	PL2	aRNA
295808	5.47	2	Plasma	5.5	PL2	aRNA
439635	5.64	2	Plasma	5.5	PL2	aRNA
424189	5.63	2	Plasma	5.5	PL2	aRNA
218649	5.34	2	Plasma	5.5	PL2	aRNA
249751	5.4	2	Plasma	5.5	PL2	aRNA
297598	5.47	2	Plasma	5.5	PL2	aRNA
254959	5.41	2	Plasma	5.5	PL2	aRNA
280651	5.45	2	Plasma	5.5	PL2	aRNA
366696	5.56	2	Plasma	5.5	PL2	aRNA
1565995	6.19	2	Plasma	6	PL2	aRNA
1561952	6.19	2	Plasma	6	PL2	aRNA
1340667	6.13	2	Plasma	6	PL2	aRNA
1458847	6.16	2	Plasma	6	PL2	aRNA
2073494	6.32	2	Plasma	6	PL2	aRNA
1693237	6.23	2	Plasma	6	PL2	aRNA
1612299	6.21	2	Plasma	6	PL2	aRNA
1558085	6.19	2	Plasma	6	PL2	aRNA
1520744	6.18	2	Plasma	6	PL2	aRNA
2327249	6.37	2	Plasma	6	PL2	aRNA
1804303	6.26	2	Plasma	6	PL2	aRNA
2007843	6.3	2	Plasma	6	PL2	aRNA
22375637	7.35	2	Plasma	7	PL2	aRNA
16542947	7.22	2	Plasma	7	PL2	aRNA
22658736	7.36	2	Plasma	7	PL2	aRNA
17754512	7.25	2	Plasma	7	PL2	aRNA
20574206	7.31	2	Plasma	7	PL2	aRNA
19334290	7.29	2	Plasma	7	PL2	aRNA
17940481	7.25	2	Plasma	7	PL2	aRNA
20761300	7.32	2	Plasma	7	PL2	aRNA
21505951	7.33	2	Plasma	7	PL2	aRNA
18319623	7.26	2	Plasma	7	PL2	aRNA
14901605	7.17	2	Plasma	7	PL2	aRNA
15755910	7.2	2	Plasma	7	PL2	aRNA
169516824	8.23	2	Plasma	8	PL2	aRNA
160574901	8.21	2	Plasma	8	PL2	aRNA
164489218	8.22	2	Plasma	8	PL2	aRNA
189729776	8.28	2	Plasma	8	PL2	aRNA
160694165	8.21	2	Plasma	8	PL2	aRNA
148545567	8.17	2	Plasma	8	PL2	aRNA
176248270	8.25	2	Plasma	8	PL2	aRNA
165762923	8.22	2	Plasma	8	PL2	aRNA
153928094	8.19	2	Plasma	8	PL2	aRNA
149232509	8.17	2	Plasma	8	PL2	aRNA
154478793	8.19	2	Plasma	8	PL2	aRNA
155571509	8.19	2	Plasma	8	PL2	aRNA
168817368	8.23	2	Plasma	8.08	PL2	aRNA
202579951	8.31	2	Plasma	8.08	PL2	aRNA
195793855	8.29	2	Plasma	8.08	PL2	aRNA
200146527	8.3	2	Plasma	8.08	PL2	aRNA
182294542	8.26	2	Plasma	8.08	PL2	aRNA
161519055	8.21	2	Plasma	8.08	PL2	aRNA
204234601	8.31	2	Plasma	8.08	PL2	aRNA
167411546	8.22	2	Plasma	8.08	PL2	aRNA
185218416	8.27	2	Plasma	8.08	PL2	aRNA
187778603	8.27	2	Plasma	8.08	PL2	aRNA
210744373	8.32	2	Plasma	8.08	PL2	aRNA
210689025	8.32	2	Plasma	8.08	PL2	aRNA
<10 detected	<1.00	2	Plasma	0.49	PL3	Clinical Specimen
11	1.04	2	Plasma	0.49	PL3	Clinical Specimen
5	0.68	2	Plasma	0.49	PL3	Clinical Specimen
5	0.66	2	Plasma	0.49	PL3	Clinical Specimen
6	0.79	2	Plasma	0.49	PL3	Clinical Specimen
8	0.88	2	Plasma	0.49	PL3	Clinical Specimen
20	1.29	2	Plasma	0.49	PL3	Clinical Specimen
6	0.8	2	Plasma	0.49	PL3	Clinical Specimen
8	0.91	2	Plasma	0.49	PL3	Clinical Specimen
<10 detected	<1.00	2	Plasma	0.49	PL3	Clinical Specimen
3	0.49	2	Plasma	0.49	PL3	Clinical Specimen
18	1.25	2	Plasma	0.49	PL3	Clinical Specimen
12	1.09	2	Plasma	1	PL3	Clinical Specimen
23	1.35	2	Plasma	1	PL3	Clinical Specimen
23	1.36	2	Plasma	1	PL3	Clinical Specimen
6	0.81	2	Plasma	1	PL3	Clinical Specimen
7	0.85	2	Plasma	1	PL3	Clinical Specimen
22	1.34	2	Plasma	1	PL3	Clinical Specimen
28	1.45	2	Plasma	1	PL3	Clinical Specimen
7	0.85	2	Plasma	1	PL3	Clinical Specimen
28	1.45	2	Plasma	1	PL3	Clinical Specimen
13	1.11	2	Plasma	1	PL3	Clinical Specimen
17	1.22	2	Plasma	1	PL3	Clinical Specimen
13	1.13	2	Plasma	1	PL3	Clinical Specimen
14	1.15	2	Plasma	1.31	PL3	Clinical Specimen
70	1.84	2	Plasma	1.31	PL3	Clinical Specimen
33	1.52	2	Plasma	1.31	PL3	Clinical Specimen
59	1.77	2	Plasma	1.31	PL3	Clinical Specimen
50	1.7	2	Plasma	1.31	PL3	Clinical Specimen
45	1.65	2	Plasma	1.31	PL3	Clinical Specimen
61	1.78	2	Plasma	1.31	PL3	Clinical Specimen
59	1.77	2	Plasma	1.31	PL3	Clinical Specimen
40	1.6	2	Plasma	1.31	PL3	Clinical Specimen
41	1.61	2	Plasma	1.31	PL3	Clinical Specimen
56	1.75	2	Plasma	1.31	PL3	Clinical Specimen
30	1.48	2	Plasma	1.31	PL3	Clinical Specimen
478	2.68	2	Plasma	2.31	PL3	Clinical Specimen
541	2.73	2	Plasma	2.31	PL3	Clinical Specimen
403	2.61	2	Plasma	2.31	PL3	Clinical Specimen
318	2.5	2	Plasma	2.31	PL3	Clinical Specimen
354	2.55	2	Plasma	2.31	PL3	Clinical Specimen
449	2.65	2	Plasma	2.31	PL3	Clinical Specimen
374	2.57	2	Plasma	2.31	PL3	Clinical Specimen
408	2.61	2	Plasma	2.31	PL3	Clinical Specimen
426	2.63	2	Plasma	2.31	PL3	Clinical Specimen
403	2.6	2	Plasma	2.31	PL3	Clinical Specimen
364	2.56	2	Plasma	2.31	PL3	Clinical Specimen
407	2.61	2	Plasma	2.31	PL3	Clinical Specimen
3320	3.52	2	Plasma	3.31	PL3	Clinical Specimen
3711	3.57	2	Plasma	3.31	PL3	Clinical Specimen
3597	3.56	2	Plasma	3.31	PL3	Clinical Specimen
4437	3.65	2	Plasma	3.31	PL3	Clinical Specimen
3094	3.49	2	Plasma	3.31	PL3	Clinical Specimen
3644	3.56	2	Plasma	3.31	PL3	Clinical Specimen
4093	3.61	2	Plasma	3.31	PL3	Clinical Specimen
3390	3.53	2	Plasma	3.31	PL3	Clinical Specimen
3160	3.5	2	Plasma	3.31	PL3	Clinical Specimen
3176	3.5	2	Plasma	3.31	PL3	Clinical Specimen
3123	3.49	2	Plasma	3.31	PL3	Clinical Specimen
3090	3.49	2	Plasma	3.31	PL3	Clinical Specimen
36637	4.56	2	Plasma	4.31	PL3	Clinical Specimen
37264	4.57	2	Plasma	4.31	PL3	Clinical Specimen
38379	4.58	2	Plasma	4.31	PL3	Clinical Specimen
40381	4.61	2	Plasma	4.31	PL3	Clinical Specimen
36112	4.56	2	Plasma	4.31	PL3	Clinical Specimen
29699	4.47	2	Plasma	4.31	PL3	Clinical Specimen
18044	4.26	2	Plasma	4.31	PL3	aRNA
15765	4.2	2	Plasma	4.31	PL3	aRNA
18131	4.26	2	Plasma	4.31	PL3	aRNA
19967	4.3	2	Plasma	4.31	PL3	aRNA
17568	4.24	2	Plasma	4.31	PL3	aRNA
23759	4.38	2	Plasma	4.31	PL3	aRNA
127274	5.1	2	Plasma	4.81	PL3	Clinical Specimen
122526	5.09	2	Plasma	4.81	PL3	Clinical Specimen
110338	5.04	2	Plasma	4.81	PL3	Clinical Specimen
126259	5.1	2	Plasma	4.81	PL3	Clinical Specimen
138726	5.14	2	Plasma	4.81	PL3	Clinical Specimen
116038	5.06	2	Plasma	4.81	PL3	Clinical Specimen
55446	4.74	2	Plasma	4.81	PL3	aRNA
71904	4.86	2	Plasma	4.81	PL3	aRNA
56597	4.75	2	Plasma	4.81	PL3	aRNA
54910	4.74	2	Plasma	4.81	PL3	aRNA
60127	4.78	2	Plasma	4.81	PL3	aRNA
50880	4.71	2	Plasma	4.81	PL3	aRNA
102537	5.01	2	Plasma	5	PL3	aRNA
76997	4.89	2	Plasma	5	PL3	aRNA
90893	4.96	2	Plasma	5	PL3	aRNA
81158	4.91	2	Plasma	5	PL3	aRNA
84645	4.93	2	Plasma	5	PL3	aRNA
112065	5.05	2	Plasma	5	PL3	aRNA
80695	4.91	2	Plasma	5	PL3	aRNA
107998	5.03	2	Plasma	5	PL3	aRNA
110444	5.04	2	Plasma	5	PL3	aRNA
98184	4.99	2	Plasma	5	PL3	aRNA
109384	5.04	2	Plasma	5	PL3	aRNA
81122	4.91	2	Plasma	5	PL3	aRNA
275343	5.44	2	Plasma	5.25	PL3	aRNA
177687	5.25	2	Plasma	5.25	PL3	aRNA
200092	5.3	2	Plasma	5.25	PL3	aRNA
158398	5.2	2	Plasma	5.25	PL3	aRNA
139901	5.15	2	Plasma	5.25	PL3	aRNA
158705	5.2	2	Plasma	5.25	PL3	aRNA
158540	5.2	2	Plasma	5.25	PL3	aRNA
140835	5.15	2	Plasma	5.25	PL3	aRNA
156931	5.2	2	Plasma	5.25	PL3	aRNA
159226	5.2	2	Plasma	5.25	PL3	aRNA
174251	5.24	2	Plasma	5.25	PL3	aRNA
209850	5.32	2	Plasma	5.25	PL3	aRNA
303996	5.48	2	Plasma	5.5	PL3	aRNA
348140	5.54	2	Plasma	5.5	PL3	aRNA
383696	5.58	2	Plasma	5.5	PL3	aRNA
372875	5.57	2	Plasma	5.5	PL3	aRNA
460016	5.66	2	Plasma	5.5	PL3	aRNA
269675	5.43	2	Plasma	5.5	PL3	aRNA
356810	5.55	2	Plasma	5.5	PL3	aRNA
263764	5.42	2	Plasma	5.5	PL3	aRNA
262726	5.42	2	Plasma	5.5	PL3	aRNA
386221	5.59	2	Plasma	5.5	PL3	aRNA
458355	5.66	2	Plasma	5.5	PL3	aRNA
325657	5.51	2	Plasma	5.5	PL3	aRNA
1227113	6.09	2	Plasma	6	PL3	aRNA
1534376	6.19	2	Plasma	6	PL3	aRNA
1909077	6.28	2	Plasma	6	PL3	aRNA
1277649	6.11	2	Plasma	6	PL3	aRNA
1402203	6.15	2	Plasma	6	PL3	aRNA
1328704	6.12	2	Plasma	6	PL3	aRNA
1339439	6.13	2	Plasma	6	PL3	aRNA
1330167	6.12	2	Plasma	6	PL3	aRNA
1326430	6.12	2	Plasma	6	PL3	aRNA
1272649	6.1	2	Plasma	6	PL3	aRNA
1885318	6.28	2	Plasma	6	PL3	aRNA
1135072	6.06	2	Plasma	6	PL3	aRNA
14761933	7.17	2	Plasma	7	PL3	aRNA
21600945	7.33	2	Plasma	7	PL3	aRNA
18373179	7.26	2	Plasma	7	PL3	aRNA
14581981	7.16	2	Plasma	7	PL3	aRNA
19988697	7.3	2	Plasma	7	PL3	aRNA
18088354	7.26	2	Plasma	7	PL3	aRNA
18111767	7.26	2	Plasma	7	PL3	aRNA
15094401	7.18	2	Plasma	7	PL3	aRNA
16395259	7.21	2	Plasma	7	PL3	aRNA
19948997	7.3	2	Plasma	7	PL3	aRNA
16865978	7.23	2	Plasma	7	PL3	aRNA
16953526	7.23	2	Plasma	7	PL3	aRNA
142648370	8.15	2	Plasma	8	PL3	aRNA
141709933	8.15	2	Plasma	8	PL3	aRNA
162701862	8.21	2	Plasma	8	PL3	aRNA
142890731	8.16	2	Plasma	8	PL3	aRNA
123494844	8.09	2	Plasma	8	PL3	aRNA
138891479	8.14	2	Plasma	8	PL3	aRNA
172481282	8.24	2	Plasma	8	PL3	aRNA
140261269	8.15	2	Plasma	8	PL3	aRNA
126839334	8.1	2	Plasma	8	PL3	aRNA
135815787	8.13	2	Plasma	8	PL3	aRNA
137092398	8.14	2	Plasma	8	PL3	aRNA
127368723	8.11	2	Plasma	8	PL3	aRNA
184846685	8.27	2	Plasma	8.08	PL3	aRNA
158049070	8.2	2	Plasma	8.08	PL3	aRNA
201724104	8.3	2	Plasma	8.08	PL3	aRNA
183415039	8.26	2	Plasma	8.08	PL3	aRNA
147058479	8.17	2	Plasma	8.08	PL3	aRNA
183310177	8.26	2	Plasma	8.08	PL3	aRNA
162218124	8.21	2	Plasma	8.08	PL3	aRNA
174308074	8.24	2	Plasma	8.08	PL3	aRNA
159148729	8.2	2	Plasma	8.08	PL3	aRNA
161673829	8.21	2	Plasma	8.08	PL3	aRNA
185846088	8.27	2	Plasma	8.08	PL3	aRNA
161145578	8.21	2	Plasma	8.08	PL3	aRNA
4	0.62	3	Plasma	0.79	PL1	Clinical Specimen
35	1.54	3	Plasma	0.79	PL1	Clinical Specimen
2	0.37	3	Plasma	0.79	PL1	Clinical Specimen
4	0.63	3	Plasma	0.79	PL1	Clinical Specimen
9	0.97	3	Plasma	0.79	PL1	Clinical Specimen
6	0.75	3	Plasma	0.79	PL1	Clinical Specimen
22	1.34	3	Plasma	0.79	PL1	Clinical Specimen
7	0.83	3	Plasma	0.79	PL1	Clinical Specimen
5	0.7	3	Plasma	0.79	PL1	Clinical Specimen
10	0.99	3	Plasma	0.79	PL1	Clinical Specimen
12	1.08	3	Plasma	0.79	PL1	Clinical Specimen
12	1.07	3	Plasma	0.79	PL1	Clinical Specimen
5	0.72	3	Plasma	0.85	PL1	Clinical Specimen
13	1.11	3	Plasma	0.85	PL1	Clinical Specimen
8	0.91	3	Plasma	0.85	PL1	Clinical Specimen
2	0.3	3	Plasma	0.85	PL1	Clinical Specimen
8	0.91	3	Plasma	0.85	PL1	Clinical Specimen
5	0.7	3	Plasma	0.85	PL1	Clinical Specimen
11	1.05	3	Plasma	0.85	PL1	Clinical Specimen
6	0.78	3	Plasma	0.85	PL1	Clinical Specimen
2	0.28	3	Plasma	0.85	PL1	Clinical Specimen
6	0.77	3	Plasma	0.85	PL1	Clinical Specimen
3	0.53	3	Plasma	0.85	PL1	Clinical Specimen
2	0.36	3	Plasma	0.85	PL1	Clinical Specimen
12	1.09	3	Plasma	0.97	PL1	Clinical Specimen
15	1.17	3	Plasma	0.97	PL1	Clinical Specimen
15	1.17	3	Plasma	0.97	PL1	Clinical Specimen
10	0.98	3	Plasma	0.97	PL1	Clinical Specimen
10	1.01	3	Plasma	0.97	PL1	Clinical Specimen
17	1.23	3	Plasma	0.97	PL1	Clinical Specimen
7	0.85	3	Plasma	0.97	PL1	Clinical Specimen
12	1.06	3	Plasma	0.97	PL1	Clinical Specimen
11	1.03	3	Plasma	0.97	PL1	Clinical Specimen
18	1.24	3	Plasma	0.97	PL1	Clinical Specimen
22	1.34	3	Plasma	0.97	PL1	Clinical Specimen
9	0.96	3	Plasma	0.97	PL1	Clinical Specimen
87	1.94	3	Plasma	1.79	PL1	Clinical Specimen
83	1.92	3	Plasma	1.79	PL1	Clinical Specimen
93	1.97	3	Plasma	1.79	PL1	Clinical Specimen
82	1.91	3	Plasma	1.79	PL1	Clinical Specimen
99	2	3	Plasma	1.79	PL1	Clinical Specimen
76	1.88	3	Plasma	1.79	PL1	Clinical Specimen
49	1.69	3	Plasma	1.79	PL1	Clinical Specimen
86	1.94	3	Plasma	1.79	PL1	Clinical Specimen
111	2.05	3	Plasma	1.79	PL1	Clinical Specimen
79	1.9	3	Plasma	1.79	PL1	Clinical Specimen
71	1.85	3	Plasma	1.79	PL1	Clinical Specimen
112	2.05	3	Plasma	1.79	PL1	Clinical Specimen
690	2.84	3	Plasma	2.79	PL1	Clinical Specimen
643	2.81	3	Plasma	2.79	PL1	Clinical Specimen
684	2.83	3	Plasma	2.79	PL1	Clinical Specimen
725	2.86	3	Plasma	2.79	PL1	Clinical Specimen
710	2.85	3	Plasma	2.79	PL1	Clinical Specimen
707	2.85	3	Plasma	2.79	PL1	Clinical Specimen
714	2.85	3	Plasma	2.79	PL1	Clinical Specimen
595	2.77	3	Plasma	2.79	PL1	Clinical Specimen
779	2.89	3	Plasma	2.79	PL1	Clinical Specimen
542	2.73	3	Plasma	2.79	PL1	Clinical Specimen
846	2.93	3	Plasma	2.79	PL1	Clinical Specimen
589	2.77	3	Plasma	2.79	PL1	Clinical Specimen
9148	3.96	3	Plasma	3.79	PL1	Clinical Specimen
7530	3.88	3	Plasma	3.79	PL1	Clinical Specimen
10570	4.02	3	Plasma	3.79	PL1	Clinical Specimen
9922	4	3	Plasma	3.79	PL1	Clinical Specimen
6392	3.81	3	Plasma	3.79	PL1	Clinical Specimen
10314	4.01	3	Plasma	3.79	PL1	Clinical Specimen
7531	3.88	3	Plasma	3.79	PL1	Clinical Specimen
67290	4.83	3	Plasma	3.79	PL1	Clinical Specimen
9128	3.96	3	Plasma	3.79	PL1	Clinical Specimen
10074	4	3	Plasma	3.79	PL1	Clinical Specimen
8384	3.92	3	Plasma	3.79	PL1	Clinical Specimen
7239	3.86	3	Plasma	3.79	PL1	Clinical Specimen
103034	5.01	3	Plasma	4.79	PL1	Clinical Specimen
146891	5.17	3	Plasma	4.79	PL1	Clinical Specimen
166326	5.22	3	Plasma	4.79	PL1	Clinical Specimen
115635	5.06	3	Plasma	4.79	PL1	Clinical Specimen
152068	5.18	3	Plasma	4.79	PL1	Clinical Specimen
143118	5.16	3	Plasma	4.79	PL1	Clinical Specimen
61668	4.79	3	Plasma	4.79	PL1	aRNA
70869	4.85	3	Plasma	4.79	PL1	aRNA
61255	4.79	3	Plasma	4.79	PL1	aRNA
47023	4.67	3	Plasma	4.79	PL1	aRNA
45757	4.66	3	Plasma	4.79	PL1	aRNA
46958	4.67	3	Plasma	4.79	PL1	aRNA
188427	5.28	3	Plasma	5	PL1	aRNA
88201	4.95	3	Plasma	5	PL1	aRNA
106420	5.03	3	Plasma	5	PL1	aRNA
107842	5.03	3	Plasma	5	PL1	aRNA
92006	4.96	3	Plasma	5	PL1	aRNA
91568	4.96	3	Plasma	5	PL1	aRNA
92394	4.97	3	Plasma	5	PL1	aRNA
116061	5.06	3	Plasma	5	PL1	aRNA
127763	5.11	3	Plasma	5	PL1	aRNA
112976	5.05	3	Plasma	5	PL1	aRNA
72219	4.86	3	Plasma	5	PL1	aRNA
80357	4.91	3	Plasma	5	PL1	aRNA
169856	5.23	3	Plasma	5.25	PL1	aRNA
234100	5.37	3	Plasma	5.25	PL1	aRNA
192136	5.28	3	Plasma	5.25	PL1	aRNA
206778	5.32	3	Plasma	5.25	PL1	aRNA
204550	5.31	3	Plasma	5.25	PL1	aRNA
178083	5.25	3	Plasma	5.25	PL1	aRNA
195383	5.29	3	Plasma	5.25	PL1	aRNA
199871	5.3	3	Plasma	5.25	PL1	aRNA
161978	5.21	3	Plasma	5.25	PL1	aRNA
123726	5.09	3	Plasma	5.25	PL1	aRNA
139259	5.14	3	Plasma	5.25	PL1	aRNA
175554	5.24	3	Plasma	5.25	PL1	aRNA
389204	5.59	3	Plasma	5.29	PL1	Clinical Specimen
468673	5.67	3	Plasma	5.29	PL1	Clinical Specimen
349678	5.54	3	Plasma	5.29	PL1	Clinical Specimen
403708	5.61	3	Plasma	5.29	PL1	Clinical Specimen
347663	5.54	3	Plasma	5.29	PL1	Clinical Specimen
345172	5.54	3	Plasma	5.29	PL1	Clinical Specimen
225603	5.35	3	Plasma	5.29	PL1	aRNA
220518	5.34	3	Plasma	5.29	PL1	aRNA
244540	5.39	3	Plasma	5.29	PL1	aRNA
227837	5.36	3	Plasma	5.29	PL1	aRNA
214208	5.33	3	Plasma	5.29	PL1	aRNA
196146	5.29	3	Plasma	5.29	PL1	aRNA
376786	5.58	3	Plasma	5.5	PL1	aRNA
305264	5.48	3	Plasma	5.5	PL1	aRNA
376094	5.58	3	Plasma	5.5	PL1	aRNA
315892	5.5	3	Plasma	5.5	PL1	aRNA
313159	5.5	3	Plasma	5.5	PL1	aRNA
389497	5.59	3	Plasma	5.5	PL1	aRNA
407812	5.61	3	Plasma	5.5	PL1	aRNA
367267	5.56	3	Plasma	5.5	PL1	aRNA
259329	5.41	3	Plasma	5.5	PL1	aRNA
505917	5.7	3	Plasma	5.5	PL1	aRNA
471312	5.67	3	Plasma	5.5	PL1	aRNA
326573	5.51	3	Plasma	5.5	PL1	aRNA
1559681	6.19	3	Plasma	6	PL1	aRNA
1724699	6.24	3	Plasma	6	PL1	aRNA
2242606	6.35	3	Plasma	6	PL1	aRNA
1486043	6.17	3	Plasma	6	PL1	aRNA
1324915	6.12	3	Plasma	6	PL1	aRNA
1471411	6.17	3	Plasma	6	PL1	aRNA
1299981	6.11	3	Plasma	6	PL1	aRNA
1251819	6.1	3	Plasma	6	PL1	aRNA
1388022	6.14	3	Plasma	6	PL1	aRNA
1359301	6.13	3	Plasma	6	PL1	aRNA
1591215	6.2	3	Plasma	6	PL1	aRNA
1100558	6.04	3	Plasma	6	PL1	aRNA
23892376	7.38	3	Plasma	7	PL1	aRNA
16038679	7.21	3	Plasma	7	PL1	aRNA
24155785	7.38	3	Plasma	7	PL1	aRNA
15072184	7.18	3	Plasma	7	PL1	aRNA
15557366	7.19	3	Plasma	7	PL1	aRNA
20646079	7.31	3	Plasma	7	PL1	aRNA
17064420	7.23	3	Plasma	7	PL1	aRNA
22877531	7.36	3	Plasma	7	PL1	aRNA
17181616	7.24	3	Plasma	7	PL1	aRNA
17284746	7.24	3	Plasma	7	PL1	aRNA
29247853	7.47	3	Plasma	7	PL1	aRNA
22274844	7.35	3	Plasma	7	PL1	aRNA
153012842	8.18	3	Plasma	8	PL1	aRNA
134435794	8.13	3	Plasma	8	PL1	aRNA
165802196	8.22	3	Plasma	8	PL1	aRNA
149680606	8.18	3	Plasma	8	PL1	aRNA
140435939	8.15	3	Plasma	8	PL1	aRNA
130065068	8.11	3	Plasma	8	PL1	aRNA
126687072	8.1	3	Plasma	8	PL1	aRNA
147797224	8.17	3	Plasma	8	PL1	aRNA
159031559	8.2	3	Plasma	8	PL1	aRNA
169068592	8.23	3	Plasma	8	PL1	aRNA
123040803	8.09	3	Plasma	8	PL1	aRNA
124823958	8.1	3	Plasma	8	PL1	aRNA
162928293	8.21	3	Plasma	8.08	PL1	aRNA
158385237	8.2	3	Plasma	8.08	PL1	aRNA
213069534	8.33	3	Plasma	8.08	PL1	aRNA
206024709	8.31	3	Plasma	8.08	PL1	aRNA
133914134	8.13	3	Plasma	8.08	PL1	aRNA
176910482	8.25	3	Plasma	8.08	PL1	aRNA
166143182	8.22	3	Plasma	8.08	PL1	aRNA
161978873	8.21	3	Plasma	8.08	PL1	aRNA
233617158	8.37	3	Plasma	8.08	PL1	aRNA
199353356	8.3	3	Plasma	8.08	PL1	aRNA
202819520	8.31	3	Plasma	8.08	PL1	aRNA
166308380	8.22	3	Plasma	8.08	PL1	aRNA
14	1.14	3	Plasma	0.79	PL2	Clinical Specimen
5	0.7	3	Plasma	0.79	PL2	Clinical Specimen
6	0.77	3	Plasma	0.79	PL2	Clinical Specimen
8	0.89	3	Plasma	0.79	PL2	Clinical Specimen
5	0.71	3	Plasma	0.79	PL2	Clinical Specimen
9	0.93	3	Plasma	0.79	PL2	Clinical Specimen
8	0.88	3	Plasma	0.79	PL2	Clinical Specimen
6	0.8	3	Plasma	0.79	PL2	Clinical Specimen
6	0.8	3	Plasma	0.79	PL2	Clinical Specimen
5	0.7	3	Plasma	0.79	PL2	Clinical Specimen
7	0.86	3	Plasma	0.79	PL2	Clinical Specimen
17	1.22	3	Plasma	0.79	PL2	Clinical Specimen
3	0.4	3	Plasma	0.85	PL2	Clinical Specimen
3	0.51	3	Plasma	0.85	PL2	Clinical Specimen
7	0.83	3	Plasma	0.85	PL2	Clinical Specimen
4	0.6	3	Plasma	0.85	PL2	Clinical Specimen
5	0.71	3	Plasma	0.85	PL2	Clinical Specimen
11	1.05	3	Plasma	0.85	PL2	Clinical Specimen
3	0.5	3	Plasma	0.85	PL2	Clinical Specimen
6	0.75	3	Plasma	0.85	PL2	Clinical Specimen
<10 detected	<1.00	3	Plasma	0.85	PL2	Clinical Specimen
5	0.74	3	Plasma	0.85	PL2	Clinical Specimen
1	0.02	3	Plasma	0.85	PL2	Clinical Specimen
1	0.03	3	Plasma	0.85	PL2	Clinical Specimen
6	0.77	3	Plasma	0.97	PL2	Clinical Specimen
6	0.8	3	Plasma	0.97	PL2	Clinical Specimen
8	0.9	3	Plasma	0.97	PL2	Clinical Specimen
3	0.5	3	Plasma	0.97	PL2	Clinical Specimen
15	1.19	3	Plasma	0.97	PL2	Clinical Specimen
9	0.94	3	Plasma	0.97	PL2	Clinical Specimen
18	1.25	3	Plasma	0.97	PL2	Clinical Specimen
11	1.03	3	Plasma	0.97	PL2	Clinical Specimen
8	0.88	3	Plasma	0.97	PL2	Clinical Specimen
15	1.19	3	Plasma	0.97	PL2	Clinical Specimen
9	0.93	3	Plasma	0.97	PL2	Clinical Specimen
8	0.9	3	Plasma	0.97	PL2	Clinical Specimen
64	1.81	3	Plasma	1.79	PL2	Clinical Specimen
91	1.96	3	Plasma	1.79	PL2	Clinical Specimen
37	1.57	3	Plasma	1.79	PL2	Clinical Specimen
63	1.8	3	Plasma	1.79	PL2	Clinical Specimen
65	1.81	3	Plasma	1.79	PL2	Clinical Specimen
54	1.73	3	Plasma	1.79	PL2	Clinical Specimen
77	1.89	3	Plasma	1.79	PL2	Clinical Specimen
78	1.89	3	Plasma	1.79	PL2	Clinical Specimen
79	1.9	3	Plasma	1.79	PL2	Clinical Specimen
70	1.85	3	Plasma	1.79	PL2	Clinical Specimen
59	1.77	3	Plasma	1.79	PL2	Clinical Specimen
93	1.97	3	Plasma	1.79	PL2	Clinical Specimen
591	2.77	3	Plasma	2.79	PL2	Clinical Specimen
536	2.73	3	Plasma	2.79	PL2	Clinical Specimen
528	2.72	3	Plasma	2.79	PL2	Clinical Specimen
541	2.73	3	Plasma	2.79	PL2	Clinical Specimen
553	2.74	3	Plasma	2.79	PL2	Clinical Specimen
530	2.72	3	Plasma	2.79	PL2	Clinical Specimen
541	2.73	3	Plasma	2.79	PL2	Clinical Specimen
401	2.6	3	Plasma	2.79	PL2	Clinical Specimen
472	2.67	3	Plasma	2.79	PL2	Clinical Specimen
596	2.77	3	Plasma	2.79	PL2	Clinical Specimen
553	2.74	3	Plasma	2.79	PL2	Clinical Specimen
508	2.71	3	Plasma	2.79	PL2	Clinical Specimen
6188	3.79	3	Plasma	3.79	PL2	Clinical Specimen
6383	3.81	3	Plasma	3.79	PL2	Clinical Specimen
7198	3.86	3	Plasma	3.79	PL2	Clinical Specimen
7411	3.87	3	Plasma	3.79	PL2	Clinical Specimen
8783	3.94	3	Plasma	3.79	PL2	Clinical Specimen
5887	3.77	3	Plasma	3.79	PL2	Clinical Specimen
7091	3.85	3	Plasma	3.79	PL2	Clinical Specimen
7492	3.87	3	Plasma	3.79	PL2	Clinical Specimen
7468	3.87	3	Plasma	3.79	PL2	Clinical Specimen
5180	3.71	3	Plasma	3.79	PL2	Clinical Specimen
4713	3.67	3	Plasma	3.79	PL2	Clinical Specimen
5987	3.78	3	Plasma	3.79	PL2	Clinical Specimen
71027	4.85	3	Plasma	4.79	PL2	Clinical Specimen
49594	4.7	3	Plasma	4.79	PL2	Clinical Specimen
69200	4.84	3	Plasma	4.79	PL2	Clinical Specimen
90706	4.96	3	Plasma	4.79	PL2	Clinical Specimen
80855	4.91	3	Plasma	4.79	PL2	Clinical Specimen
62417	4.8	3	Plasma	4.79	PL2	Clinical Specimen
52582	4.72	3	Plasma	4.79	PL2	aRNA
39802	4.6	3	Plasma	4.79	PL2	aRNA
54479	4.74	3	Plasma	4.79	PL2	aRNA
52816	4.72	3	Plasma	4.79	PL2	aRNA
43326	4.64	3	Plasma	4.79	PL2	aRNA
43423	4.64	3	Plasma	4.79	PL2	aRNA
101543	5.01	3	Plasma	5	PL2	aRNA
102016	5.01	3	Plasma	5	PL2	aRNA
75154	4.88	3	Plasma	5	PL2	aRNA
67470	4.83	3	Plasma	5	PL2	aRNA
81218	4.91	3	Plasma	5	PL2	aRNA
76546	4.88	3	Plasma	5	PL2	aRNA
72482	4.86	3	Plasma	5	PL2	aRNA
100036	5	3	Plasma	5	PL2	aRNA
90833	4.96	3	Plasma	5	PL2	aRNA
92290	4.97	3	Plasma	5	PL2	aRNA
67220	4.83	3	Plasma	5	PL2	aRNA
83709	4.92	3	Plasma	5	PL2	aRNA
156741	5.2	3	Plasma	5.25	PL2	aRNA
129451	5.11	3	Plasma	5.25	PL2	aRNA
139945	5.15	3	Plasma	5.25	PL2	aRNA
145601	5.16	3	Plasma	5.25	PL2	aRNA
193517	5.29	3	Plasma	5.25	PL2	aRNA
173812	5.24	3	Plasma	5.25	PL2	aRNA
185475	5.27	3	Plasma	5.25	PL2	aRNA
170671	5.23	3	Plasma	5.25	PL2	aRNA
144487	5.16	3	Plasma	5.25	PL2	aRNA
166836	5.22	3	Plasma	5.25	PL2	aRNA
147961	5.17	3	Plasma	5.25	PL2	aRNA
144870	5.16	3	Plasma	5.25	PL2	aRNA
290848	5.46	3	Plasma	5.29	PL2	Clinical Specimen
329490	5.52	3	Plasma	5.29	PL2	Clinical Specimen
249561	5.4	3	Plasma	5.29	PL2	Clinical Specimen
305106	5.48	3	Plasma	5.29	PL2	Clinical Specimen
375295	5.57	3	Plasma	5.29	PL2	Clinical Specimen
358400	5.55	3	Plasma	5.29	PL2	Clinical Specimen
135086	5.13	3	Plasma	5.29	PL2	aRNA
158584	5.2	3	Plasma	5.29	PL2	aRNA
174810	5.24	3	Plasma	5.29	PL2	aRNA
141882	5.15	3	Plasma	5.29	PL2	aRNA
184529	5.27	3	Plasma	5.29	PL2	aRNA
184735	5.27	3	Plasma	5.29	PL2	aRNA
302133	5.48	3	Plasma	5.5	PL2	aRNA
306479	5.49	3	Plasma	5.5	PL2	aRNA
279131	5.45	3	Plasma	5.5	PL2	aRNA
229958	5.36	3	Plasma	5.5	PL2	aRNA
295045	5.47	3	Plasma	5.5	PL2	aRNA
380396	5.58	3	Plasma	5.5	PL2	aRNA
429194	5.63	3	Plasma	5.5	PL2	aRNA
364905	5.56	3	Plasma	5.5	PL2	aRNA
377382	5.58	3	Plasma	5.5	PL2	aRNA
346033	5.54	3	Plasma	5.5	PL2	aRNA
397987	5.6	3	Plasma	5.5	PL2	aRNA
284673	5.45	3	Plasma	5.5	PL2	aRNA
1232114	6.09	3	Plasma	6	PL2	aRNA
1232135	6.09	3	Plasma	6	PL2	aRNA
1303248	6.12	3	Plasma	6	PL2	aRNA
1371648	6.14	3	Plasma	6	PL2	aRNA
1468933	6.17	3	Plasma	6	PL2	aRNA
1920061	6.28	3	Plasma	6	PL2	aRNA
1410326	6.15	3	Plasma	6	PL2	aRNA
1179945	6.07	3	Plasma	6	PL2	aRNA
1226586	6.09	3	Plasma	6	PL2	aRNA
1132428	6.05	3	Plasma	6	PL2	aRNA
1097437	6.04	3	Plasma	6	PL2	aRNA
1190120	6.08	3	Plasma	6	PL2	aRNA
17547565	7.24	3	Plasma	7	PL2	aRNA
14098246	7.15	3	Plasma	7	PL2	aRNA
12362870	7.09	3	Plasma	7	PL2	aRNA
12593101	7.1	3	Plasma	7	PL2	aRNA
14209437	7.15	3	Plasma	7	PL2	aRNA
13412448	7.13	3	Plasma	7	PL2	aRNA
22223559	7.35	3	Plasma	7	PL2	aRNA
20419276	7.31	3	Plasma	7	PL2	aRNA
12981219	7.11	3	Plasma	7	PL2	aRNA
14646056	7.17	3	Plasma	7	PL2	aRNA
13768130	7.14	3	Plasma	7	PL2	aRNA
11383315	7.06	3	Plasma	7	PL2	aRNA
141335473	8.15	3	Plasma	8	PL2	aRNA
140067806	8.15	3	Plasma	8	PL2	aRNA
133323600	8.12	3	Plasma	8	PL2	aRNA
146877854	8.17	3	Plasma	8	PL2	aRNA
121278665	8.08	3	Plasma	8	PL2	aRNA
131760152	8.12	3	Plasma	8	PL2	aRNA
133758953	8.13	3	Plasma	8	PL2	aRNA
129202928	8.11	3	Plasma	8	PL2	aRNA
121498325	8.08	3	Plasma	8	PL2	aRNA
137742091	8.14	3	Plasma	8	PL2	aRNA
160764765	8.21	3	Plasma	8	PL2	aRNA
187555171	8.27	3	Plasma	8	PL2	aRNA
192839301	8.29	3	Plasma	8.08	PL2	aRNA
192217030	8.28	3	Plasma	8.08	PL2	aRNA
146652051	8.17	3	Plasma	8.08	PL2	aRNA
142059985	8.15	3	Plasma	8.08	PL2	aRNA
127081434	8.1	3	Plasma	8.08	PL2	aRNA
177785929	8.25	3	Plasma	8.08	PL2	aRNA
180105745	8.26	3	Plasma	8.08	PL2	aRNA
142495304	8.15	3	Plasma	8.08	PL2	aRNA
175395944	8.24	3	Plasma	8.08	PL2	aRNA
157923162	8.2	3	Plasma	8.08	PL2	aRNA
154557694	8.19	3	Plasma	8.08	PL2	aRNA
176392244	8.25	3	Plasma	8.08	PL2	aRNA
8	0.91	3	Plasma	0.79	PL3	Clinical Specimen
9	0.93	3	Plasma	0.79	PL3	Clinical Specimen
8	0.88	3	Plasma	0.79	PL3	Clinical Specimen
9	0.94	3	Plasma	0.79	PL3	Clinical Specimen
12	1.07	3	Plasma	0.79	PL3	Clinical Specimen
8	0.92	3	Plasma	0.79	PL3	Clinical Specimen
8	0.9	3	Plasma	0.79	PL3	Clinical Specimen
6	0.8	3	Plasma	0.79	PL3	Clinical Specimen
16	1.22	3	Plasma	0.79	PL3	Clinical Specimen
10	1	3	Plasma	0.79	PL3	Clinical Specimen
10	1.01	3	Plasma	0.79	PL3	Clinical Specimen
12	1.09	3	Plasma	0.79	PL3	Clinical Specimen
10	1.02	3	Plasma	0.85	PL3	Clinical Specimen
6	0.8	3	Plasma	0.85	PL3	Clinical Specimen
5	0.68	3	Plasma	0.85	PL3	Clinical Specimen
6	0.8	3	Plasma	0.85	PL3	Clinical Specimen
8	0.88	3	Plasma	0.85	PL3	Clinical Specimen
4	0.6	3	Plasma	0.85	PL3	Clinical Specimen
11	1.06	3	Plasma	0.85	PL3	Clinical Specimen
4	0.57	3	Plasma	0.85	PL3	Clinical Specimen
<10 detected	<1.00	3	Plasma	0.85	PL3	Clinical Specimen
2	0.25	3	Plasma	0.85	PL3	Clinical Specimen
4	0.63	3	Plasma	0.85	PL3	Clinical Specimen
3	0.42	3	Plasma	0.85	PL3	Clinical Specimen
16	1.19	3	Plasma	0.97	PL3	Clinical Specimen
16	1.2	3	Plasma	0.97	PL3	Clinical Specimen
17	1.22	3	Plasma	0.97	PL3	Clinical Specimen
22	1.35	3	Plasma	0.97	PL3	Clinical Specimen
13	1.1	3	Plasma	0.97	PL3	Clinical Specimen
16	1.19	3	Plasma	0.97	PL3	Clinical Specimen
17	1.23	3	Plasma	0.97	PL3	Clinical Specimen
9	0.97	3	Plasma	0.97	PL3	Clinical Specimen
23	1.37	3	Plasma	0.97	PL3	Clinical Specimen
15	1.16	3	Plasma	0.97	PL3	Clinical Specimen
9	0.94	3	Plasma	0.97	PL3	Clinical Specimen
25	1.39	3	Plasma	0.97	PL3	Clinical Specimen
73	1.86	3	Plasma	1.79	PL3	Clinical Specimen
78	1.89	3	Plasma	1.79	PL3	Clinical Specimen
46	1.67	3	Plasma	1.79	PL3	Clinical Specimen
88	1.94	3	Plasma	1.79	PL3	Clinical Specimen
73	1.86	3	Plasma	1.79	PL3	Clinical Specimen
99	2	3	Plasma	1.79	PL3	Clinical Specimen
94	1.97	3	Plasma	1.79	PL3	Clinical Specimen
62	1.79	3	Plasma	1.79	PL3	Clinical Specimen
83	1.92	3	Plasma	1.79	PL3	Clinical Specimen
89	1.95	3	Plasma	1.79	PL3	Clinical Specimen
89	1.95	3	Plasma	1.79	PL3	Clinical Specimen
108	2.03	3	Plasma	1.79	PL3	Clinical Specimen
810	2.91	3	Plasma	2.79	PL3	Clinical Specimen
743	2.87	3	Plasma	2.79	PL3	Clinical Specimen
759	2.88	3	Plasma	2.79	PL3	Clinical Specimen
729	2.86	3	Plasma	2.79	PL3	Clinical Specimen
548	2.74	3	Plasma	2.79	PL3	Clinical Specimen
560	2.75	3	Plasma	2.79	PL3	Clinical Specimen
709	2.85	3	Plasma	2.79	PL3	Clinical Specimen
610	2.79	3	Plasma	2.79	PL3	Clinical Specimen
584	2.77	3	Plasma	2.79	PL3	Clinical Specimen
776	2.89	3	Plasma	2.79	PL3	Clinical Specimen
605	2.78	3	Plasma	2.79	PL3	Clinical Specimen
699	2.84	3	Plasma	2.79	PL3	Clinical Specimen
7643	3.88	3	Plasma	3.79	PL3	Clinical Specimen
7303	3.86	3	Plasma	3.79	PL3	Clinical Specimen
7842	3.89	3	Plasma	3.79	PL3	Clinical Specimen
7940	3.9	3	Plasma	3.79	PL3	Clinical Specimen
7150	3.85	3	Plasma	3.79	PL3	Clinical Specimen
8155	3.91	3	Plasma	3.79	PL3	Clinical Specimen
8399	3.92	3	Plasma	3.79	PL3	Clinical Specimen
8063	3.91	3	Plasma	3.79	PL3	Clinical Specimen
7804	3.89	3	Plasma	3.79	PL3	Clinical Specimen
6428	3.81	3	Plasma	3.79	PL3	Clinical Specimen
6835	3.83	3	Plasma	3.79	PL3	Clinical Specimen
7268	3.86	3	Plasma	3.79	PL3	Clinical Specimen
93648	4.97	3	Plasma	4.79	PL3	Clinical Specimen
92796	4.97	3	Plasma	4.79	PL3	Clinical Specimen
118791	5.07	3	Plasma	4.79	PL3	Clinical Specimen
81118	4.91	3	Plasma	4.79	PL3	Clinical Specimen
79909	4.9	3	Plasma	4.79	PL3	Clinical Specimen
91043	4.96	3	Plasma	4.79	PL3	Clinical Specimen
49355	4.69	3	Plasma	4.79	PL3	aRNA
56086	4.75	3	Plasma	4.79	PL3	aRNA
48575	4.69	3	Plasma	4.79	PL3	aRNA
47665	4.68	3	Plasma	4.79	PL3	aRNA
40369	4.61	3	Plasma	4.79	PL3	aRNA
61940	4.79	3	Plasma	4.79	PL3	aRNA
89456	4.95	3	Plasma	5	PL3	aRNA
69979	4.84	3	Plasma	5	PL3	aRNA
99216	5	3	Plasma	5	PL3	aRNA
100801	5	3	Plasma	5	PL3	aRNA
117532	5.07	3	Plasma	5	PL3	aRNA
110579	5.04	3	Plasma	5	PL3	aRNA
125144	5.1	3	Plasma	5	PL3	aRNA
109300	5.04	3	Plasma	5	PL3	aRNA
86705	4.94	3	Plasma	5	PL3	aRNA
52640	4.72	3	Plasma	5	PL3	aRNA
70316	4.85	3	Plasma	5	PL3	aRNA
77923	4.89	3	Plasma	5	PL3	aRNA
140573	5.15	3	Plasma	5.25	PL3	aRNA
255109	5.41	3	Plasma	5.25	PL3	aRNA
133365	5.13	3	Plasma	5.25	PL3	aRNA
149618	5.17	3	Plasma	5.25	PL3	aRNA
186492	5.27	3	Plasma	5.25	PL3	aRNA
156725	5.2	3	Plasma	5.25	PL3	aRNA
221329	5.35	3	Plasma	5.25	PL3	aRNA
199021	5.3	3	Plasma	5.25	PL3	aRNA
166884	5.22	3	Plasma	5.25	PL3	aRNA
161005	5.21	3	Plasma	5.25	PL3	aRNA
147319	5.17	3	Plasma	5.25	PL3	aRNA
185919	5.27	3	Plasma	5.25	PL3	aRNA
409825	5.61	3	Plasma	5.29	PL3	Clinical Specimen
473023	5.67	3	Plasma	5.29	PL3	Clinical Specimen
372459	5.57	3	Plasma	5.29	PL3	Clinical Specimen
311936	5.49	3	Plasma	5.29	PL3	Clinical Specimen
388180	5.59	3	Plasma	5.29	PL3	Clinical Specimen
301471	5.48	3	Plasma	5.29	PL3	Clinical Specimen
185825	5.27	3	Plasma	5.29	PL3	aRNA
193680	5.29	3	Plasma	5.29	PL3	aRNA
170621	5.23	3	Plasma	5.29	PL3	aRNA
140967	5.15	3	Plasma	5.29	PL3	aRNA
214097	5.33	3	Plasma	5.29	PL3	aRNA
145418	5.16	3	Plasma	5.29	PL3	aRNA
254772	5.41	3	Plasma	5.5	PL3	aRNA
365346	5.56	3	Plasma	5.5	PL3	aRNA
382175	5.58	3	Plasma	5.5	PL3	aRNA
760183	5.88	3	Plasma	5.5	PL3	aRNA
285280	5.46	3	Plasma	5.5	PL3	aRNA
390338	5.59	3	Plasma	5.5	PL3	aRNA
521071	5.72	3	Plasma	5.5	PL3	aRNA
419390	5.62	3	Plasma	5.5	PL3	aRNA
473128	5.67	3	Plasma	5.5	PL3	aRNA
274946	5.44	3	Plasma	5.5	PL3	aRNA
310368	5.49	3	Plasma	5.5	PL3	aRNA
415111	5.62	3	Plasma	5.5	PL3	aRNA
1228497	6.09	3	Plasma	6	PL3	aRNA
1494957	6.17	3	Plasma	6	PL3	aRNA
1159753	6.06	3	Plasma	6	PL3	aRNA
1850261	6.27	3	Plasma	6	PL3	aRNA
1380967	6.14	3	Plasma	6	PL3	aRNA
1146914	6.06	3	Plasma	6	PL3	aRNA
946369	5.98	3	Plasma	6	PL3	aRNA
1435601	6.16	3	Plasma	6	PL3	aRNA
1023224	6.01	3	Plasma	6	PL3	aRNA
902825	5.96	3	Plasma	6	PL3	aRNA
1085413	6.04	3	Plasma	6	PL3	aRNA
1050496	6.02	3	Plasma	6	PL3	aRNA
18519466	7.27	3	Plasma	7	PL3	aRNA
25451362	7.41	3	Plasma	7	PL3	aRNA
24883984	7.4	3	Plasma	7	PL3	aRNA
18605889	7.27	3	Plasma	7	PL3	aRNA
17049097	7.23	3	Plasma	7	PL3	aRNA
14482775	7.16	3	Plasma	7	PL3	aRNA
16136491	7.21	3	Plasma	7	PL3	aRNA
15947366	7.2	3	Plasma	7	PL3	aRNA
13100522	7.12	3	Plasma	7	PL3	aRNA
19738949	7.3	3	Plasma	7	PL3	aRNA
15530950	7.19	3	Plasma	7	PL3	aRNA
15693816	7.2	3	Plasma	7	PL3	aRNA
123558644	8.09	3	Plasma	8	PL3	aRNA
136512014	8.14	3	Plasma	8	PL3	aRNA
131612627	8.12	3	Plasma	8	PL3	aRNA
139869140	8.15	3	Plasma	8	PL3	aRNA
114113434	8.06	3	Plasma	8	PL3	aRNA
149750512	8.18	3	Plasma	8	PL3	aRNA
100265936	8	3	Plasma	8	PL3	aRNA
138138583	8.14	3	Plasma	8	PL3	aRNA
178985441	8.25	3	Plasma	8	PL3	aRNA
144799393	8.16	3	Plasma	8	PL3	aRNA
202485607	8.31	3	Plasma	8	PL3	aRNA
155629768	8.19	3	Plasma	8	PL3	aRNA
186520205	8.27	3	Plasma	8.08	PL3	aRNA
171063753	8.23	3	Plasma	8.08	PL3	aRNA
155367312	8.19	3	Plasma	8.08	PL3	aRNA
176611265	8.25	3	Plasma	8.08	PL3	aRNA
152025603	8.18	3	Plasma	8.08	PL3	aRNA
144840202	8.16	3	Plasma	8.08	PL3	aRNA
136895655	8.14	3	Plasma	8.08	PL3	aRNA
193845732	8.29	3	Plasma	8.08	PL3	aRNA
165194925	8.22	3	Plasma	8.08	PL3	aRNA
171023947	8.23	3	Plasma	8.08	PL3	aRNA
134712505	8.13	3	Plasma	8.08	PL3	aRNA
141455095	8.15	3	Plasma	8.08	PL3	aRNA
31	1.5	4	Plasma	1.1	PL1	Clinical Specimen
21	1.33	4	Plasma	1.1	PL1	Clinical Specimen
13	1.12	4	Plasma	1.1	PL1	Clinical Specimen
13	1.11	4	Plasma	1.1	PL1	Clinical Specimen
15	1.18	4	Plasma	1.1	PL1	Clinical Specimen
27	1.43	4	Plasma	1.1	PL1	Clinical Specimen
20	1.31	4	Plasma	1.1	PL1	Clinical Specimen
30	1.48	4	Plasma	1.1	PL1	Clinical Specimen
16	1.2	4	Plasma	1.1	PL1	Clinical Specimen
26	1.41	4	Plasma	1.1	PL1	Clinical Specimen
29	1.46	4	Plasma	1.1	PL1	Clinical Specimen
29	1.46	4	Plasma	1.1	PL1	Clinical Specimen
22	1.34	4	Plasma	1.28	PL1	Clinical Specimen
35	1.55	4	Plasma	1.28	PL1	Clinical Specimen
32	1.5	4	Plasma	1.28	PL1	Clinical Specimen
20	1.31	4	Plasma	1.28	PL1	Clinical Specimen
38	1.58	4	Plasma	1.28	PL1	Clinical Specimen
13	1.1	4	Plasma	1.28	PL1	Clinical Specimen
32	1.5	4	Plasma	1.28	PL1	Clinical Specimen
26	1.42	4	Plasma	1.28	PL1	Clinical Specimen
27	1.43	4	Plasma	1.28	PL1	Clinical Specimen
24	1.37	4	Plasma	1.28	PL1	Clinical Specimen
50	1.7	4	Plasma	1.28	PL1	Clinical Specimen
31	1.49	4	Plasma	1.28	PL1	Clinical Specimen
170	2.23	4	Plasma	2.1	PL1	Clinical Specimen
157	2.2	4	Plasma	2.1	PL1	Clinical Specimen
132	2.12	4	Plasma	2.1	PL1	Clinical Specimen
155	2.19	4	Plasma	2.1	PL1	Clinical Specimen
146	2.16	4	Plasma	2.1	PL1	Clinical Specimen
147	2.17	4	Plasma	2.1	PL1	Clinical Specimen
163	2.21	4	Plasma	2.1	PL1	Clinical Specimen
182	2.26	4	Plasma	2.1	PL1	Clinical Specimen
181	2.26	4	Plasma	2.1	PL1	Clinical Specimen
159	2.2	4	Plasma	2.1	PL1	Clinical Specimen
123	2.09	4	Plasma	2.1	PL1	Clinical Specimen
168	2.23	4	Plasma	2.1	PL1	Clinical Specimen
1334	3.13	4	Plasma	3.1	PL1	Clinical Specimen
1157	3.06	4	Plasma	3.1	PL1	Clinical Specimen
1238	3.09	4	Plasma	3.1	PL1	Clinical Specimen
1353	3.13	4	Plasma	3.1	PL1	Clinical Specimen
1139	3.06	4	Plasma	3.1	PL1	Clinical Specimen
1349	3.13	4	Plasma	3.1	PL1	Clinical Specimen
1318	3.12	4	Plasma	3.1	PL1	Clinical Specimen
1373	3.14	4	Plasma	3.1	PL1	Clinical Specimen
1181	3.07	4	Plasma	3.1	PL1	Clinical Specimen
1142	3.06	4	Plasma	3.1	PL1	Clinical Specimen
1438	3.16	4	Plasma	3.1	PL1	Clinical Specimen
1203	3.08	4	Plasma	3.1	PL1	Clinical Specimen
15106	4.18	4	Plasma	4.1	PL1	Clinical Specimen
15134	4.18	4	Plasma	4.1	PL1	Clinical Specimen
13479	4.13	4	Plasma	4.1	PL1	Clinical Specimen
13339	4.13	4	Plasma	4.1	PL1	Clinical Specimen
19647	4.29	4	Plasma	4.1	PL1	Clinical Specimen
10928	4.04	4	Plasma	4.1	PL1	Clinical Specimen
12178	4.09	4	Plasma	4.1	PL1	Clinical Specimen
10655	4.03	4	Plasma	4.1	PL1	Clinical Specimen
14464	4.16	4	Plasma	4.1	PL1	Clinical Specimen
16394	4.21	4	Plasma	4.1	PL1	Clinical Specimen
14611	4.16	4	Plasma	4.1	PL1	Clinical Specimen
13232	4.12	4	Plasma	4.1	PL1	Clinical Specimen
205840	5.31	4	Plasma	5.1	PL1	Clinical Specimen
140132	5.15	4	Plasma	5.1	PL1	Clinical Specimen
152645	5.18	4	Plasma	5.1	PL1	Clinical Specimen
150219	5.18	4	Plasma	5.1	PL1	Clinical Specimen
200503	5.3	4	Plasma	5.1	PL1	Clinical Specimen
171005	5.23	4	Plasma	5.1	PL1	Clinical Specimen
155069	5.19	4	Plasma	5.1	PL1	Clinical Specimen
128799	5.11	4	Plasma	5.1	PL1	Clinical Specimen
191820	5.28	4	Plasma	5.1	PL1	Clinical Specimen
165054	5.22	4	Plasma	5.1	PL1	Clinical Specimen
145659	5.16	4	Plasma	5.1	PL1	Clinical Specimen
149805	5.18	4	Plasma	5.1	PL1	Clinical Specimen
802872	5.9	4	Plasma	5.6	PL1	Clinical Specimen
683283	5.83	4	Plasma	5.6	PL1	Clinical Specimen
555035	5.74	4	Plasma	5.6	PL1	Clinical Specimen
512416	5.71	4	Plasma	5.6	PL1	Clinical Specimen
719133	5.86	4	Plasma	5.6	PL1	Clinical Specimen
756171	5.88	4	Plasma	5.6	PL1	Clinical Specimen
671963	5.83	4	Plasma	5.6	PL1	Clinical Specimen
568450	5.75	4	Plasma	5.6	PL1	Clinical Specimen
680082	5.83	4	Plasma	5.6	PL1	Clinical Specimen
673799	5.83	4	Plasma	5.6	PL1	Clinical Specimen
463792	5.67	4	Plasma	5.6	PL1	Clinical Specimen
646207	5.81	4	Plasma	5.6	PL1	Clinical Specimen
3	0.51	4	Plasma	0.85	PL1	Clinical Specimen
9	0.94	4	Plasma	0.85	PL1	Clinical Specimen
13	1.12	4	Plasma	0.85	PL1	Clinical Specimen
3	0.54	4	Plasma	0.85	PL1	Clinical Specimen
4	0.64	4	Plasma	0.85	PL1	Clinical Specimen
16	1.19	4	Plasma	0.85	PL1	Clinical Specimen
15	1.18	4	Plasma	0.85	PL1	Clinical Specimen
5	0.69	4	Plasma	0.85	PL1	Clinical Specimen
5	0.7	4	Plasma	0.85	PL1	Clinical Specimen
8	0.93	4	Plasma	0.85	PL1	Clinical Specimen
1	0.16	4	Plasma	0.85	PL1	Clinical Specimen
6	0.8	4	Plasma	0.85	PL1	Clinical Specimen
15	1.17	4	Plasma	1.1	PL2	Clinical Specimen
16	1.19	4	Plasma	1.1	PL2	Clinical Specimen
16	1.21	4	Plasma	1.1	PL2	Clinical Specimen
10	1	4	Plasma	1.1	PL2	Clinical Specimen
23	1.36	4	Plasma	1.1	PL2	Clinical Specimen
19	1.28	4	Plasma	1.1	PL2	Clinical Specimen
5	0.74	4	Plasma	1.1	PL2	Clinical Specimen
10	0.99	4	Plasma	1.1	PL2	Clinical Specimen
19	1.28	4	Plasma	1.1	PL2	Clinical Specimen
12	1.07	4	Plasma	1.1	PL2	Clinical Specimen
9	0.98	4	Plasma	1.1	PL2	Clinical Specimen
20	1.31	4	Plasma	1.1	PL2	Clinical Specimen
30	1.47	4	Plasma	1.28	PL2	Clinical Specimen
23	1.36	4	Plasma	1.28	PL2	Clinical Specimen
12	1.08	4	Plasma	1.28	PL2	Clinical Specimen
19	1.27	4	Plasma	1.28	PL2	Clinical Specimen
19	1.28	4	Plasma	1.28	PL2	Clinical Specimen
11	1.02	4	Plasma	1.28	PL2	Clinical Specimen
19	1.28	4	Plasma	1.28	PL2	Clinical Specimen
24	1.39	4	Plasma	1.28	PL2	Clinical Specimen
18	1.25	4	Plasma	1.28	PL2	Clinical Specimen
18	1.26	4	Plasma	1.28	PL2	Clinical Specimen
26	1.41	4	Plasma	1.28	PL2	Clinical Specimen
18	1.25	4	Plasma	1.28	PL2	Clinical Specimen
130	2.11	4	Plasma	2.1	PL2	Clinical Specimen
99	1.99	4	Plasma	2.1	PL2	Clinical Specimen
111	2.05	4	Plasma	2.1	PL2	Clinical Specimen
126	2.1	4	Plasma	2.1	PL2	Clinical Specimen
125	2.1	4	Plasma	2.1	PL2	Clinical Specimen
122	2.09	4	Plasma	2.1	PL2	Clinical Specimen
142	2.15	4	Plasma	2.1	PL2	Clinical Specimen
111	2.05	4	Plasma	2.1	PL2	Clinical Specimen
169	2.23	4	Plasma	2.1	PL2	Clinical Specimen
127	2.1	4	Plasma	2.1	PL2	Clinical Specimen
170	2.23	4	Plasma	2.1	PL2	Clinical Specimen
114	2.06	4	Plasma	2.1	PL2	Clinical Specimen
1270	3.1	4	Plasma	3.1	PL2	Clinical Specimen
1267	3.1	4	Plasma	3.1	PL2	Clinical Specimen
1163	3.07	4	Plasma	3.1	PL2	Clinical Specimen
1360	3.13	4	Plasma	3.1	PL2	Clinical Specimen
1097	3.04	4	Plasma	3.1	PL2	Clinical Specimen
1068	3.03	4	Plasma	3.1	PL2	Clinical Specimen
1115	3.05	4	Plasma	3.1	PL2	Clinical Specimen
1033	3.01	4	Plasma	3.1	PL2	Clinical Specimen
1152	3.06	4	Plasma	3.1	PL2	Clinical Specimen
1054	3.02	4	Plasma	3.1	PL2	Clinical Specimen
1209	3.08	4	Plasma	3.1	PL2	Clinical Specimen
1047	3.02	4	Plasma	3.1	PL2	Clinical Specimen
11523	4.06	4	Plasma	4.1	PL2	Clinical Specimen
9642	3.98	4	Plasma	4.1	PL2	Clinical Specimen
12572	4.1	4	Plasma	4.1	PL2	Clinical Specimen
9171	3.96	4	Plasma	4.1	PL2	Clinical Specimen
9237	3.97	4	Plasma	4.1	PL2	Clinical Specimen
11236	4.05	4	Plasma	4.1	PL2	Clinical Specimen
9806	3.99	4	Plasma	4.1	PL2	Clinical Specimen
11724	4.07	4	Plasma	4.1	PL2	Clinical Specimen
12043	4.08	4	Plasma	4.1	PL2	Clinical Specimen
10255	4.01	4	Plasma	4.1	PL2	Clinical Specimen
9301	3.97	4	Plasma	4.1	PL2	Clinical Specimen
10888	4.04	4	Plasma	4.1	PL2	Clinical Specimen
152734	5.18	4	Plasma	5.1	PL2	Clinical Specimen
125207	5.1	4	Plasma	5.1	PL2	Clinical Specimen
118971	5.08	4	Plasma	5.1	PL2	Clinical Specimen
139314	5.14	4	Plasma	5.1	PL2	Clinical Specimen
127834	5.11	4	Plasma	5.1	PL2	Clinical Specimen
165556	5.22	4	Plasma	5.1	PL2	Clinical Specimen
125576	5.1	4	Plasma	5.1	PL2	Clinical Specimen
152721	5.18	4	Plasma	5.1	PL2	Clinical Specimen
118050	5.07	4	Plasma	5.1	PL2	Clinical Specimen
130529	5.12	4	Plasma	5.1	PL2	Clinical Specimen
111993	5.05	4	Plasma	5.1	PL2	Clinical Specimen
124448	5.09	4	Plasma	5.1	PL2	Clinical Specimen
545865	5.74	4	Plasma	5.6	PL2	Clinical Specimen
511713	5.71	4	Plasma	5.6	PL2	Clinical Specimen
620949	5.79	4	Plasma	5.6	PL2	Clinical Specimen
484188	5.69	4	Plasma	5.6	PL2	Clinical Specimen
555663	5.74	4	Plasma	5.6	PL2	Clinical Specimen
403677	5.61	4	Plasma	5.6	PL2	Clinical Specimen
492675	5.69	4	Plasma	5.6	PL2	Clinical Specimen
562875	5.75	4	Plasma	5.6	PL2	Clinical Specimen
554577	5.74	4	Plasma	5.6	PL2	Clinical Specimen
552995	5.74	4	Plasma	5.6	PL2	Clinical Specimen
488330	5.69	4	Plasma	5.6	PL2	Clinical Specimen
540609	5.73	4	Plasma	5.6	PL2	Clinical Specimen
6	0.78	4	Plasma	0.85	PL2	Clinical Specimen
20	1.31	4	Plasma	0.85	PL2	Clinical Specimen
6	0.8	4	Plasma	0.85	PL2	Clinical Specimen
5	0.72	4	Plasma	0.85	PL2	Clinical Specimen
4	0.64	4	Plasma	0.85	PL2	Clinical Specimen
12	1.09	4	Plasma	0.85	PL2	Clinical Specimen
6	0.78	4	Plasma	0.85	PL2	Clinical Specimen
4	0.58	4	Plasma	0.85	PL2	Clinical Specimen
8	0.89	4	Plasma	0.85	PL2	Clinical Specimen
21	1.32	4	Plasma	0.85	PL2	Clinical Specimen
7	0.83	4	Plasma	0.85	PL2	Clinical Specimen
12	1.09	4	Plasma	0.85	PL2	Clinical Specimen
15	1.19	4	Plasma	1.1	PL3	Clinical Specimen
25	1.4	4	Plasma	1.1	PL3	Clinical Specimen
23	1.37	4	Plasma	1.1	PL3	Clinical Specimen
16	1.22	4	Plasma	1.1	PL3	Clinical Specimen
19	1.27	4	Plasma	1.1	PL3	Clinical Specimen
27	1.42	4	Plasma	1.1	PL3	Clinical Specimen
14	1.14	4	Plasma	1.1	PL3	Clinical Specimen
13	1.11	4	Plasma	1.1	PL3	Clinical Specimen
8	0.91	4	Plasma	1.1	PL3	Clinical Specimen
14	1.16	4	Plasma	1.1	PL3	Clinical Specimen
20	1.3	4	Plasma	1.1	PL3	Clinical Specimen
15	1.18	4	Plasma	1.1	PL3	Clinical Specimen
27	1.43	4	Plasma	1.28	PL3	Clinical Specimen
16	1.19	4	Plasma	1.28	PL3	Clinical Specimen
21	1.32	4	Plasma	1.28	PL3	Clinical Specimen
29	1.46	4	Plasma	1.28	PL3	Clinical Specimen
38	1.58	4	Plasma	1.28	PL3	Clinical Specimen
37	1.57	4	Plasma	1.28	PL3	Clinical Specimen
34	1.53	4	Plasma	1.28	PL3	Clinical Specimen
23	1.36	4	Plasma	1.28	PL3	Clinical Specimen
25	1.4	4	Plasma	1.28	PL3	Clinical Specimen
16	1.2	4	Plasma	1.28	PL3	Clinical Specimen
17	1.22	4	Plasma	1.28	PL3	Clinical Specimen
15	1.19	4	Plasma	1.28	PL3	Clinical Specimen
145	2.16	4	Plasma	2.1	PL3	Clinical Specimen
115	2.06	4	Plasma	2.1	PL3	Clinical Specimen
110	2.04	4	Plasma	2.1	PL3	Clinical Specimen
128	2.11	4	Plasma	2.1	PL3	Clinical Specimen
117	2.07	4	Plasma	2.1	PL3	Clinical Specimen
124	2.09	4	Plasma	2.1	PL3	Clinical Specimen
112	2.05	4	Plasma	2.1	PL3	Clinical Specimen
118	2.07	4	Plasma	2.1	PL3	Clinical Specimen
88	1.94	4	Plasma	2.1	PL3	Clinical Specimen
114	2.06	4	Plasma	2.1	PL3	Clinical Specimen
120	2.08	4	Plasma	2.1	PL3	Clinical Specimen
163	2.21	4	Plasma	2.1	PL3	Clinical Specimen
1168	3.07	4	Plasma	3.1	PL3	Clinical Specimen
895	2.95	4	Plasma	3.1	PL3	Clinical Specimen
1207	3.08	4	Plasma	3.1	PL3	Clinical Specimen
1005	3	4	Plasma	3.1	PL3	Clinical Specimen
1088	3.04	4	Plasma	3.1	PL3	Clinical Specimen
1044	3.02	4	Plasma	3.1	PL3	Clinical Specimen
1010	3	4	Plasma	3.1	PL3	Clinical Specimen
1019	3.01	4	Plasma	3.1	PL3	Clinical Specimen
1163	3.07	4	Plasma	3.1	PL3	Clinical Specimen
1121	3.05	4	Plasma	3.1	PL3	Clinical Specimen
826	2.92	4	Plasma	3.1	PL3	Clinical Specimen
1024	3.01	4	Plasma	3.1	PL3	Clinical Specimen
10465	4.02	4	Plasma	4.1	PL3	Clinical Specimen
11361	4.06	4	Plasma	4.1	PL3	Clinical Specimen
13102	4.12	4	Plasma	4.1	PL3	Clinical Specimen
13586	4.13	4	Plasma	4.1	PL3	Clinical Specimen
12322	4.09	4	Plasma	4.1	PL3	Clinical Specimen
11076	4.04	4	Plasma	4.1	PL3	Clinical Specimen
10001	4	4	Plasma	4.1	PL3	Clinical Specimen
11586	4.06	4	Plasma	4.1	PL3	Clinical Specimen
10364	4.02	4	Plasma	4.1	PL3	Clinical Specimen
12453	4.1	4	Plasma	4.1	PL3	Clinical Specimen
11686	4.07	4	Plasma	4.1	PL3	Clinical Specimen
11406	4.06	4	Plasma	4.1	PL3	Clinical Specimen
126044	5.1	4	Plasma	5.1	PL3	Clinical Specimen
97503	4.99	4	Plasma	5.1	PL3	Clinical Specimen
119341	5.08	4	Plasma	5.1	PL3	Clinical Specimen
123564	5.09	4	Plasma	5.1	PL3	Clinical Specimen
131457	5.12	4	Plasma	5.1	PL3	Clinical Specimen
107307	5.03	4	Plasma	5.1	PL3	Clinical Specimen
134571	5.13	4	Plasma	5.1	PL3	Clinical Specimen
113212	5.05	4	Plasma	5.1	PL3	Clinical Specimen
122919	5.09	4	Plasma	5.1	PL3	Clinical Specimen
99424	5	4	Plasma	5.1	PL3	Clinical Specimen
111532	5.05	4	Plasma	5.1	PL3	Clinical Specimen
111770	5.05	4	Plasma	5.1	PL3	Clinical Specimen
350495	5.54	4	Plasma	5.6	PL3	Clinical Specimen
394531	5.6	4	Plasma	5.6	PL3	Clinical Specimen
406951	5.61	4	Plasma	5.6	PL3	Clinical Specimen
451368	5.65	4	Plasma	5.6	PL3	Clinical Specimen
451228	5.65	4	Plasma	5.6	PL3	Clinical Specimen
479135	5.68	4	Plasma	5.6	PL3	Clinical Specimen
396862	5.6	4	Plasma	5.6	PL3	Clinical Specimen
565509	5.75	4	Plasma	5.6	PL3	Clinical Specimen
497129	5.7	4	Plasma	5.6	PL3	Clinical Specimen
592760	5.77	4	Plasma	5.6	PL3	Clinical Specimen
528158	5.72	4	Plasma	5.6	PL3	Clinical Specimen
569007	5.76	4	Plasma	5.6	PL3	Clinical Specimen
5	0.67	4	Plasma	0.85	PL3	Clinical Specimen
6	0.79	4	Plasma	0.85	PL3	Clinical Specimen
6	0.81	4	Plasma	0.85	PL3	Clinical Specimen
6	0.75	4	Plasma	0.85	PL3	Clinical Specimen
12	1.06	4	Plasma	0.85	PL3	Clinical Specimen
4	0.63	4	Plasma	0.85	PL3	Clinical Specimen
20	1.31	4	Plasma	0.85	PL3	Clinical Specimen
20	1.29	4	Plasma	0.85	PL3	Clinical Specimen
3	0.46	4	Plasma	0.85	PL3	Clinical Specimen
4	0.63	4	Plasma	0.85	PL3	Clinical Specimen
6	0.81	4	Plasma	0.85	PL3	Clinical Specimen
17	1.24	4	Plasma	0.85	PL3	Clinical Specimen
12	1.07	5	Plasma	0.66	PL1	Clinical Specimen
8	0.91	5	Plasma	0.66	PL1	Clinical Specimen
3	0.41	5	Plasma	0.66	PL1	Clinical Specimen
5	0.68	5	Plasma	0.66	PL1	Clinical Specimen
4	0.6	5	Plasma	0.66	PL1	Clinical Specimen
6	0.8	5	Plasma	0.66	PL1	Clinical Specimen
3	0.54	5	Plasma	0.66	PL1	Clinical Specimen
2	0.24	5	Plasma	0.66	PL1	Clinical Specimen
5	0.66	5	Plasma	0.66	PL1	Clinical Specimen
7	0.86	5	Plasma	0.66	PL1	Clinical Specimen
3	0.45	5	Plasma	0.66	PL1	Clinical Specimen
2	0.27	5	Plasma	0.66	PL1	Clinical Specimen
14	1.16	5	Plasma	0.84	PL1	Clinical Specimen
9	0.97	5	Plasma	0.84	PL1	Clinical Specimen
13	1.11	5	Plasma	0.84	PL1	Clinical Specimen
6	0.76	5	Plasma	0.84	PL1	Clinical Specimen
19	1.29	5	Plasma	0.84	PL1	Clinical Specimen
10	0.98	5	Plasma	0.84	PL1	Clinical Specimen
8	0.92	5	Plasma	0.84	PL1	Clinical Specimen
<10 detected	<1.00	5	Plasma	0.84	PL1	Clinical Specimen
6	0.75	5	Plasma	0.84	PL1	Clinical Specimen
4	0.56	5	Plasma	0.84	PL1	Clinical Specimen
5	0.66	5	Plasma	0.84	PL1	Clinical Specimen
5	0.73	5	Plasma	0.84	PL1	Clinical Specimen
55	1.74	5	Plasma	1.66	PL1	Clinical Specimen
58	1.76	5	Plasma	1.66	PL1	Clinical Specimen
47	1.67	5	Plasma	1.66	PL1	Clinical Specimen
80	1.9	5	Plasma	1.66	PL1	Clinical Specimen
72	1.86	5	Plasma	1.66	PL1	Clinical Specimen
87	1.94	5	Plasma	1.66	PL1	Clinical Specimen
69	1.84	5	Plasma	1.66	PL1	Clinical Specimen
78	1.89	5	Plasma	1.66	PL1	Clinical Specimen
79	1.9	5	Plasma	1.66	PL1	Clinical Specimen
41	1.61	5	Plasma	1.66	PL1	Clinical Specimen
54	1.73	5	Plasma	1.66	PL1	Clinical Specimen
55	1.74	5	Plasma	1.66	PL1	Clinical Specimen
521	2.72	5	Plasma	2.66	PL1	Clinical Specimen
504	2.7	5	Plasma	2.66	PL1	Clinical Specimen
422	2.63	5	Plasma	2.66	PL1	Clinical Specimen
503	2.7	5	Plasma	2.66	PL1	Clinical Specimen
711	2.85	5	Plasma	2.66	PL1	Clinical Specimen
491	2.69	5	Plasma	2.66	PL1	Clinical Specimen
431	2.63	5	Plasma	2.66	PL1	Clinical Specimen
501	2.7	5	Plasma	2.66	PL1	Clinical Specimen
510	2.71	5	Plasma	2.66	PL1	Clinical Specimen
444	2.65	5	Plasma	2.66	PL1	Clinical Specimen
502	2.7	5	Plasma	2.66	PL1	Clinical Specimen
514	2.71	5	Plasma	2.66	PL1	Clinical Specimen
4480	3.65	5	Plasma	3.66	PL1	Clinical Specimen
5525	3.74	5	Plasma	3.66	PL1	Clinical Specimen
5188	3.71	5	Plasma	3.66	PL1	Clinical Specimen
3944	3.6	5	Plasma	3.66	PL1	Clinical Specimen
4935	3.69	5	Plasma	3.66	PL1	Clinical Specimen
6786	3.83	5	Plasma	3.66	PL1	Clinical Specimen
4537	3.66	5	Plasma	3.66	PL1	Clinical Specimen
4959	3.7	5	Plasma	3.66	PL1	Clinical Specimen
5635	3.75	5	Plasma	3.66	PL1	Clinical Specimen
5771	3.76	5	Plasma	3.66	PL1	Clinical Specimen
4634	3.67	5	Plasma	3.66	PL1	Clinical Specimen
5064	3.7	5	Plasma	3.66	PL1	Clinical Specimen
60875	4.78	5	Plasma	4.66	PL1	Clinical Specimen
67056	4.83	5	Plasma	4.66	PL1	Clinical Specimen
46573	4.67	5	Plasma	4.66	PL1	Clinical Specimen
64530	4.81	5	Plasma	4.66	PL1	Clinical Specimen
55630	4.75	5	Plasma	4.66	PL1	Clinical Specimen
57123	4.76	5	Plasma	4.66	PL1	Clinical Specimen
63536	4.8	5	Plasma	4.66	PL1	Clinical Specimen
60937	4.78	5	Plasma	4.66	PL1	Clinical Specimen
56679	4.75	5	Plasma	4.66	PL1	Clinical Specimen
60677	4.78	5	Plasma	4.66	PL1	Clinical Specimen
58585	4.77	5	Plasma	4.66	PL1	Clinical Specimen
54996	4.74	5	Plasma	4.66	PL1	Clinical Specimen
197764	5.3	5	Plasma	5.16	PL1	Clinical Specimen
202077	5.31	5	Plasma	5.16	PL1	Clinical Specimen
249750	5.4	5	Plasma	5.16	PL1	Clinical Specimen
204807	5.31	5	Plasma	5.16	PL1	Clinical Specimen
241161	5.38	5	Plasma	5.16	PL1	Clinical Specimen
168323	5.23	5	Plasma	5.16	PL1	Clinical Specimen
262197	5.42	5	Plasma	5.16	PL1	Clinical Specimen
230864	5.36	5	Plasma	5.16	PL1	Clinical Specimen
171490	5.23	5	Plasma	5.16	PL1	Clinical Specimen
188367	5.28	5	Plasma	5.16	PL1	Clinical Specimen
209967	5.32	5	Plasma	5.16	PL1	Clinical Specimen
177362	5.25	5	Plasma	5.16	PL1	Clinical Specimen
6	0.79	5	Plasma	1.00	PL1	Clinical Specimen
4	0.62	5	Plasma	1.00	PL1	Clinical Specimen
16	1.19	5	Plasma	1.00	PL1	Clinical Specimen
27	1.42	5	Plasma	1.00	PL1	Clinical Specimen
7	0.87	5	Plasma	1.00	PL1	Clinical Specimen
18	1.26	5	Plasma	1.00	PL1	Clinical Specimen
16	1.2	5	Plasma	1.00	PL1	Clinical Specimen
20	1.29	5	Plasma	1.00	PL1	Clinical Specimen
27	1.44	5	Plasma	1.00	PL1	Clinical Specimen
29	1.47	5	Plasma	1.00	PL1	Clinical Specimen
6	0.76	5	Plasma	1.00	PL1	Clinical Specimen
16	1.19	5	Plasma	1.00	PL1	Clinical Specimen
<10 detected	<1.00	5	Plasma	0.66	PL2	Clinical Specimen
8	0.91	5	Plasma	0.66	PL2	Clinical Specimen
7	0.82	5	Plasma	0.66	PL2	Clinical Specimen
1	0.02	5	Plasma	0.66	PL2	Clinical Specimen
3	0.48	5	Plasma	0.66	PL2	Clinical Specimen
6	0.78	5	Plasma	0.66	PL2	Clinical Specimen
9	0.94	5	Plasma	0.66	PL2	Clinical Specimen
6	0.78	5	Plasma	0.66	PL2	Clinical Specimen
<10 detected	<1.00	5	Plasma	0.66	PL2	Clinical Specimen
4	0.59	5	Plasma	0.66	PL2	Clinical Specimen
7	0.82	5	Plasma	0.66	PL2	Clinical Specimen
<10 detected	<1.00	5	Plasma	0.66	PL2	Clinical Specimen
5	0.73	5	Plasma	0.84	PL2	Clinical Specimen
8	0.91	5	Plasma	0.84	PL2	Clinical Specimen
15	1.18	5	Plasma	0.84	PL2	Clinical Specimen
12	1.09	5	Plasma	0.84	PL2	Clinical Specimen
2	0.39	5	Plasma	0.84	PL2	Clinical Specimen
11	1.02	5	Plasma	0.84	PL2	Clinical Specimen
10	0.99	5	Plasma	0.84	PL2	Clinical Specimen
13	1.1	5	Plasma	0.84	PL2	Clinical Specimen
13	1.11	5	Plasma	0.84	PL2	Clinical Specimen
19	1.27	5	Plasma	0.84	PL2	Clinical Specimen
4	0.6	5	Plasma	0.84	PL2	Clinical Specimen
4	0.61	5	Plasma	0.84	PL2	Clinical Specimen
36	1.55	5	Plasma	1.66	PL2	Clinical Specimen
42	1.63	5	Plasma	1.66	PL2	Clinical Specimen
53	1.72	5	Plasma	1.66	PL2	Clinical Specimen
54	1.73	5	Plasma	1.66	PL2	Clinical Specimen
44	1.64	5	Plasma	1.66	PL2	Clinical Specimen
54	1.73	5	Plasma	1.66	PL2	Clinical Specimen
40	1.61	5	Plasma	1.66	PL2	Clinical Specimen
36	1.56	5	Plasma	1.66	PL2	Clinical Specimen
44	1.65	5	Plasma	1.66	PL2	Clinical Specimen
52	1.72	5	Plasma	1.66	PL2	Clinical Specimen
41	1.62	5	Plasma	1.66	PL2	Clinical Specimen
57	1.75	5	Plasma	1.66	PL2	Clinical Specimen
390	2.59	5	Plasma	2.66	PL2	Clinical Specimen
409	2.61	5	Plasma	2.66	PL2	Clinical Specimen
397	2.6	5	Plasma	2.66	PL2	Clinical Specimen
513	2.71	5	Plasma	2.66	PL2	Clinical Specimen
665	2.82	5	Plasma	2.66	PL2	Clinical Specimen
525	2.72	5	Plasma	2.66	PL2	Clinical Specimen
520	2.72	5	Plasma	2.66	PL2	Clinical Specimen
579	2.76	5	Plasma	2.66	PL2	Clinical Specimen
414	2.62	5	Plasma	2.66	PL2	Clinical Specimen
326	2.51	5	Plasma	2.66	PL2	Clinical Specimen
399	2.6	5	Plasma	2.66	PL2	Clinical Specimen
428	2.63	5	Plasma	2.66	PL2	Clinical Specimen
5066	3.7	5	Plasma	3.66	PL2	Clinical Specimen
4002	3.6	5	Plasma	3.66	PL2	Clinical Specimen
4118	3.61	5	Plasma	3.66	PL2	Clinical Specimen
3829	3.58	5	Plasma	3.66	PL2	Clinical Specimen
4366	3.64	5	Plasma	3.66	PL2	Clinical Specimen
3293	3.52	5	Plasma	3.66	PL2	Clinical Specimen
4331	3.64	5	Plasma	3.66	PL2	Clinical Specimen
3627	3.56	5	Plasma	3.66	PL2	Clinical Specimen
4598	3.66	5	Plasma	3.66	PL2	Clinical Specimen
5241	3.72	5	Plasma	3.66	PL2	Clinical Specimen
4585	3.66	5	Plasma	3.66	PL2	Clinical Specimen
3864	3.59	5	Plasma	3.66	PL2	Clinical Specimen
47073	4.67	5	Plasma	4.66	PL2	Clinical Specimen
43904	4.64	5	Plasma	4.66	PL2	Clinical Specimen
41893	4.62	5	Plasma	4.66	PL2	Clinical Specimen
42816	4.63	5	Plasma	4.66	PL2	Clinical Specimen
46043	4.66	5	Plasma	4.66	PL2	Clinical Specimen
46239	4.67	5	Plasma	4.66	PL2	Clinical Specimen
49194	4.69	5	Plasma	4.66	PL2	Clinical Specimen
[truncated: 2,861 more rows]

## Sheet: LLOQ 
IU/mL	log IU/mL	Matrix	Genotype	Target (IU/mL)	Reagent
Not Detected	Not Detected	Plasma	1	0	PL1
Not Detected	Not Detected	Plasma	1	0	PL1
Not Detected	Not Detected	Plasma	1	0	PL1
Instrument Invalidated	Instrument Invalidated	Plasma	1	0	PL1
Not Detected	Not Detected	Plasma	1	0	PL1
Not Detected	Not Detected	Plasma	1	0	PL1
Instrument Invalidated	Instrument Invalidated	Plasma	1	0	PL1
Instrument Invalidated	Instrument Invalidated	Plasma	1	0	PL1
Not Detected	Not Detected	Plasma	1	0	PL1
Not Detected	Not Detected	Plasma	1	0	PL1
Not Detected	Not Detected	Plasma	1	0	PL1
Instrument Invalidated	Instrument Invalidated	Plasma	1	0	PL1
Not Detected	Not Detected	Plasma	1	0	PL1
Not Detected	Not Detected	Plasma	1	0	PL1
Not Detected	Not Detected	Plasma	1	0	PL1
Not Detected	Not Detected	Plasma	1	0	PL1
Not Detected	Not Detected	Plasma	1	0	PL1
Not Detected	Not Detected	Plasma	1	0	PL1
Not Detected	Not Detected	Plasma	1	0	PL1
Not Detected	Not Detected	Plasma	1	0	PL1
Not Detected	Not Detected	Plasma	1	0	PL1
Not Detected	Not Detected	Plasma	1	0	PL1
Not Detected	Not Detected	Plasma	1	0	PL1
Not Detected	Not Detected	Plasma	1	0	PL1
Not Detected	Not Detected	Plasma	1	0	PL1
Not Detected	Not Detected	Plasma	1	0	PL1
Not Detected	Not Detected	Plasma	1	0	PL1
Not Detected	Not Detected	Plasma	1	0	PL1
Not Detected	Not Detected	Plasma	1	0	PL1
Not Detected	Not Detected	Plasma	1	0	PL1
Not Detected	Not Detected	Plasma	1	0	PL1
<10 detected	<1.00	Plasma	1	0	PL1
Not Detected	Not Detected	Plasma	1	0	PL1
Not Detected	Not Detected	Plasma	1	0	PL1
Not Detected	Not Detected	Plasma	1	0	PL1
Not Detected	Not Detected	Plasma	1	0	PL1
Not Detected	Not Detected	Plasma	1	0.25	PL1
3	0.47	Plasma	1	0.25	PL1
Not Detected	Not Detected	Plasma	1	0.25	PL1
Not Detected	Not Detected	Plasma	1	0.25	PL1
Not Detected	Not Detected	Plasma	1	0.25	PL1
Not Detected	Not Detected	Plasma	1	0.25	PL1
2	0.3	Plasma	1	0.25	PL1
Not Detected	Not Detected	Plasma	1	0.25	PL1
Not Detected	Not Detected	Plasma	1	0.25	PL1
1	0.07	Plasma	1	0.25	PL1
2	0.21	Plasma	1	0.25	PL1
Not Detected	Not Detected	Plasma	1	0.25	PL1
Not Detected	Not Detected	Plasma	1	0.25	PL1
Not Detected	Not Detected	Plasma	1	0.25	PL1
Not Detected	Not Detected	Plasma	1	0.25	PL1
<10 detected	<1.00	Plasma	1	0.25	PL1
<10 detected	<1.00	Plasma	1	0.25	PL1
Not Detected	Not Detected	Plasma	1	0.25	PL1
Not Detected	Not Detected	Plasma	1	0.25	PL1
Not Detected	Not Detected	Plasma	1	0.25	PL1
Not Detected	Not Detected	Plasma	1	0.25	PL1
Not Detected	Not Detected	Plasma	1	0.25	PL1
Not Detected	Not Detected	Plasma	1	0.25	PL1
Not Detected	Not Detected	Plasma	1	0.25	PL1
Not Detected	Not Detected	Plasma	1	0.25	PL1
Not Detected	Not Detected	Plasma	1	0.25	PL1
Not Detected	Not Detected	Plasma	1	0.25	PL1
Not Detected	Not Detected	Plasma	1	0.25	PL1
<10 detected	<1.00	Plasma	1	0.25	PL1
<10 detected	<1.00	Plasma	1	0.25	PL1
Not Detected	Not Detected	Plasma	1	0.25	PL1
Not Detected	Not Detected	Plasma	1	0.25	PL1
Not Detected	Not Detected	Plasma	1	0.25	PL1
Not Detected	Not Detected	Plasma	1	0.25	PL1
Not Detected	Not Detected	Plasma	1	0.25	PL1
Not Detected	Not Detected	Plasma	1	0.25	PL1
1	0.01	Plasma	1	0.5	PL1
1	0.11	Plasma	1	0.5	PL1
2	0.26	Plasma	1	0.5	PL1
Not Detected	Not Detected	Plasma	1	0.5	PL1
Not Detected	Not Detected	Plasma	1	0.5	PL1
Not Detected	Not Detected	Plasma	1	0.5	PL1
Not Detected	Not Detected	Plasma	1	0.5	PL1
2	0.32	Plasma	1	0.5	PL1
Not Detected	Not Detected	Plasma	1	0.5	PL1
Not Detected	Not Detected	Plasma	1	0.5	PL1
<10 detected	<1.00	Plasma	1	0.5	PL1
Not Detected	Not Detected	Plasma	1	0.5	PL1
2	0.28	Plasma	1	0.5	PL1
1	0.07	Plasma	1	0.5	PL1
Not Detected	Not Detected	Plasma	1	0.5	PL1
Not Detected	Not Detected	Plasma	1	0.5	PL1
Not Detected	Not Detected	Plasma	1	0.5	PL1
<10 detected	<1.00	Plasma	1	0.5	PL1
Not Detected	Not Detected	Plasma	1	0.5	PL1
Not Detected	Not Detected	Plasma	1	0.5	PL1
Not Detected	Not Detected	Plasma	1	0.5	PL1
1	0.14	Plasma	1	0.5	PL1
Not Detected	Not Detected	Plasma	1	0.5	PL1
2	0.28	Plasma	1	0.5	PL1
3	0.48	Plasma	1	0.5	PL1
Not Detected	Not Detected	Plasma	1	0.5	PL1
Not Detected	Not Detected	Plasma	1	0.5	PL1
Not Detected	Not Detected	Plasma	1	0.5	PL1
Not Detected	Not Detected	Plasma	1	0.5	PL1
<10 detected	<1.00	Plasma	1	0.5	PL1
2	0.39	Plasma	1	0.5	PL1
Not Detected	Not Detected	Plasma	1	0.5	PL1
Not Detected	Not Detected	Plasma	1	0.5	PL1
Not Detected	Not Detected	Plasma	1	0.5	PL1
Not Detected	Not Detected	Plasma	1	0.5	PL1
<10 detected	<1.00	Plasma	1	0.5	PL1
3	0.48	Plasma	1	1	PL1
<10 detected	<1.00	Plasma	1	1	PL1
3	0.4	Plasma	1	1	PL1
<10 detected	<1.00	Plasma	1	1	PL1
Not Detected	Not Detected	Plasma	1	1	PL1
<10 detected	<1.00	Plasma	1	1	PL1
5	0.73	Plasma	1	1	PL1
1	0.13	Plasma	1	1	PL1
<10 detected	<1.00	Plasma	1	1	PL1
<10 detected	<1.00	Plasma	1	1	PL1
2	0.3	Plasma	1	1	PL1
3	0.48	Plasma	1	1	PL1
Not Detected	Not Detected	Plasma	1	1	PL1
2	0.18	Plasma	1	1	PL1
1	0.13	Plasma	1	1	PL1
1	0.04	Plasma	1	1	PL1
Not Detected	Not Detected	Plasma	1	1	PL1
11	1.03	Plasma	1	1	PL1
Not Detected	Not Detected	Plasma	1	1	PL1
Not Detected	Not Detected	Plasma	1	1	PL1
2	0.27	Plasma	1	1	PL1
<10 detected	<1.00	Plasma	1	1	PL1
3	0.42	Plasma	1	1	PL1
6	0.81	Plasma	1	1	PL1
Not Detected	Not Detected	Plasma	1	1	PL1
Not Detected	Not Detected	Plasma	1	1	PL1
<10 detected	<1.00	Plasma	1	1	PL1
Not Detected	Not Detected	Plasma	1	1	PL1
<10 detected	<1.00	Plasma	1	1	PL1
1	0.05	Plasma	1	1	PL1
2	0.33	Plasma	1	1	PL1
5	0.69	Plasma	1	1	PL1
5	0.68	Plasma	1	1	PL1
3	0.45	Plasma	1	1	PL1
Not Detected	Not Detected	Plasma	1	1	PL1
Not Detected	Not Detected	Plasma	1	1	PL1
11	1.04	Plasma	1	2	PL1
Not Detected	Not Detected	Plasma	1	2	PL1
<10 detected	<1.00	Plasma	1	2	PL1
Not Detected	Not Detected	Plasma	1	2	PL1
2	0.24	Plasma	1	2	PL1
10	0.99	Plasma	1	2	PL1
<10 detected	<1.00	Plasma	1	2	PL1
4	0.63	Plasma	1	2	PL1
2	0.38	Plasma	1	2	PL1
3	0.48	Plasma	1	2	PL1
3	0.51	Plasma	1	2	PL1
4	0.55	Plasma	1	2	PL1
Not Detected	Not Detected	Plasma	1	2	PL1
2	0.28	Plasma	1	2	PL1
4	0.62	Plasma	1	2	PL1
2	0.32	Plasma	1	2	PL1
5	0.74	Plasma	1	2	PL1
Not Detected	Not Detected	Plasma	1	2	PL1
7	0.87	Plasma	1	2	PL1
4	0.55	Plasma	1	2	PL1
<10 detected	<1.00	Plasma	1	2	PL1
Not Detected	Not Detected	Plasma	1	2	PL1
4	0.55	Plasma	1	2	PL1
1	0.13	Plasma	1	2	PL1
<10 detected	<1.00	Plasma	1	2	PL1
<10 detected	<1.00	Plasma	1	2	PL1
<10 detected	<1.00	Plasma	1	2	PL1
2	0.37	Plasma	1	2	PL1
<10 detected	<1.00	Plasma	1	2	PL1
5	0.69	Plasma	1	2	PL1
4	0.59	Plasma	1	2	PL1
<10 detected	<1.00	Plasma	1	2	PL1
5	0.73	Plasma	1	2	PL1
5	0.73	Plasma	1	2	PL1
7	0.85	Plasma	1	2	PL1
4	0.58	Plasma	1	2	PL1
3	0.5	Plasma	1	3	PL1
Not Detected	Not Detected	Plasma	1	3	PL1
9	0.95	Plasma	1	3	PL1
6	0.75	Plasma	1	3	PL1
6	0.8	Plasma	1	3	PL1
2	0.22	Plasma	1	3	PL1
2	0.2	Plasma	1	3	PL1
2	0.27	Plasma	1	3	PL1
Not Detected	Not Detected	Plasma	1	3	PL1
2	0.37	Plasma	1	3	PL1
2	0.38	Plasma	1	3	PL1
6	0.81	Plasma	1	3	PL1
4	0.59	Plasma	1	3	PL1
1	0.1	Plasma	1	3	PL1
2	0.21	Plasma	1	3	PL1
2	0.26	Plasma	1	3	PL1
6	0.75	Plasma	1	3	PL1
<10 detected	<1.00	Plasma	1	3	PL1
3	0.48	Plasma	1	3	PL1
7	0.87	Plasma	1	3	PL1
2	0.35	Plasma	1	3	PL1
5	0.66	Plasma	1	3	PL1
2	0.18	Plasma	1	3	PL1
4	0.62	Plasma	1	3	PL1
Not Detected	Not Detected	Plasma	1	3	PL1
Not Detected	Not Detected	Plasma	1	3	PL1
2	0.27	Plasma	1	3	PL1
2	0.28	Plasma	1	3	PL1
5	0.65	Plasma	1	3	PL1
5	0.69	Plasma	1	3	PL1
2	0.29	Plasma	1	3	PL1
7	0.85	Plasma	1	3	PL1
9	0.95	Plasma	1	3	PL1
10	0.99	Plasma	1	3	PL1
3	0.44	Plasma	1	3	PL1
13	1.13	Plasma	1	3	PL1
<10 detected	<1.00	Plasma	1	6	PL1
11	1.06	Plasma	1	6	PL1
7	0.87	Plasma	1	6	PL1
12	1.09	Plasma	1	6	PL1
12	1.09	Plasma	1	6	PL1
4	0.61	Plasma	1	6	PL1
4	0.64	Plasma	1	6	PL1
5	0.73	Plasma	1	6	PL1
6	0.8	Plasma	1	6	PL1
2	0.3	Plasma	1	6	PL1
8	0.89	Plasma	1	6	PL1
4	0.65	Plasma	1	6	PL1
2	0.24	Plasma	1	6	PL1
6	0.78	Plasma	1	6	PL1
11	1.05	Plasma	1	6	PL1
11	1.03	Plasma	1	6	PL1
<10 detected	<1.00	Plasma	1	6	PL1
6	0.77	Plasma	1	6	PL1
2	0.26	Plasma	1	6	PL1
12	1.08	Plasma	1	6	PL1
6	0.76	Plasma	1	6	PL1
17	1.24	Plasma	1	6	PL1
5	0.66	Plasma	1	6	PL1
9	0.95	Plasma	1	6	PL1
7	0.82	Plasma	1	6	PL1
3	0.45	Plasma	1	6	PL1
7	0.87	Plasma	1	6	PL1
4	0.55	Plasma	1	6	PL1
9	0.97	Plasma	1	6	PL1
4	0.56	Plasma	1	6	PL1
4	0.59	Plasma	1	6	PL1
5	0.69	Plasma	1	6	PL1
5	0.71	Plasma	1	6	PL1
19	1.29	Plasma	1	6	PL1
3	0.49	Plasma	1	6	PL1
7	0.86	Plasma	1	6	PL1
10	1.02	Plasma	1	8	PL1
8	0.93	Plasma	1	8	PL1
8	0.92	Plasma	1	8	PL1
35	1.55	Plasma	1	8	PL1
10	1.02	Plasma	1	8	PL1
15	1.17	Plasma	1	8	PL1
15	1.19	Plasma	1	8	PL1
21	1.32	Plasma	1	8	PL1
10	0.98	Plasma	1	8	PL1
7	0.83	Plasma	1	8	PL1
7	0.81	Plasma	1	8	PL1
12	1.08	Plasma	1	8	PL1
19	1.27	Plasma	1	8	PL1
25	1.4	Plasma	1	8	PL1
7	0.84	Plasma	1	8	PL1
12	1.09	Plasma	1	8	PL1
15	1.18	Plasma	1	8	PL1
6	0.8	Plasma	1	8	PL1
9	0.94	Plasma	1	8	PL1
8	0.88	Plasma	1	8	PL1
13	1.11	Plasma	1	8	PL1
10	0.98	Plasma	1	8	PL1
6	0.76	Plasma	1	8	PL1
19	1.29	Plasma	1	8	PL1
12	1.06	Plasma	1	8	PL1
11	1.02	Plasma	1	8	PL1
12	1.07	Plasma	1	8	PL1
11	1.06	Plasma	1	8	PL1
27	1.43	Plasma	1	8	PL1
18	1.25	Plasma	1	8	PL1
15	1.16	Plasma	1	8	PL1
13	1.13	Plasma	1	8	PL1
4	0.58	Plasma	1	8	PL1
28	1.44	Plasma	1	8	PL1
11	1.03	Plasma	1	8	PL1
16	1.22	Plasma	1	8	PL1
5	0.72	Plasma	1	8	PL1
16	1.2	Plasma	1	8	PL1
21	1.31	Plasma	1	8	PL1
3	0.51	Plasma	1	8	PL1
12	1.09	Plasma	1	8	PL1
14	1.13	Plasma	1	8	PL1
26	1.41	Plasma	1	8	PL1
24	1.39	Plasma	1	8	PL1
15	1.17	Plasma	1	8	PL1
14	1.16	Plasma	1	10	PL1
13	1.1	Plasma	1	10	PL1
16	1.21	Plasma	1	10	PL1
25	1.39	Plasma	1	10	PL1
25	1.4	Plasma	1	10	PL1
13	1.11	Plasma	1	10	PL1
13	1.11	Plasma	1	10	PL1
14	1.15	Plasma	1	10	PL1
22	1.33	Plasma	1	10	PL1
13	1.11	Plasma	1	10	PL1
20	1.3	Plasma	1	10	PL1
10	1.01	Plasma	1	10	PL1
7	0.84	Plasma	1	10	PL1
26	1.41	Plasma	1	10	PL1
10	0.98	Plasma	1	10	PL1
6	0.79	Plasma	1	10	PL1
20	1.3	Plasma	1	10	PL1
14	1.13	Plasma	1	10	PL1
14	1.14	Plasma	1	10	PL1
22	1.33	Plasma	1	10	PL1
12	1.09	Plasma	1	10	PL1
30	1.47	Plasma	1	10	PL1
13	1.11	Plasma	1	10	PL1
13	1.13	Plasma	1	10	PL1
11	1.04	Plasma	1	10	PL1
23	1.36	Plasma	1	10	PL1
21	1.33	Plasma	1	10	PL1
12	1.07	Plasma	1	10	PL1
9	0.97	Plasma	1	10	PL1
14	1.14	Plasma	1	10	PL1
13	1.1	Plasma	1	10	PL1
20	1.29	Plasma	1	10	PL1
8	0.91	Plasma	1	10	PL1
16	1.2	Plasma	1	10	PL1
22	1.34	Plasma	1	10	PL1
18	1.25	Plasma	1	10	PL1
6	0.78	Plasma	1	10	PL1
12	1.07	Plasma	1	10	PL1
15	1.19	Plasma	1	10	PL1
18	1.25	Plasma	1	10	PL1
7	0.84	Plasma	1	10	PL1
9	0.97	Plasma	1	10	PL1
11	1.03	Plasma	1	10	PL1
10	1.01	Plasma	1	10	PL1
18	1.26	Plasma	1	10	PL1
21	1.32	Plasma	1	12	PL1
28	1.44	Plasma	1	12	PL1
13	1.1	Plasma	1	12	PL1
27	1.43	Plasma	1	12	PL1
23	1.36	Plasma	1	12	PL1
23	1.37	Plasma	1	12	PL1
17	1.23	Plasma	1	12	PL1
32	1.5	Plasma	1	12	PL1
10	1.01	Plasma	1	12	PL1
24	1.38	Plasma	1	12	PL1
20	1.3	Plasma	1	12	PL1
10	1.01	Plasma	1	12	PL1
16	1.21	Plasma	1	12	PL1
41	1.62	Plasma	1	12	PL1
22	1.35	Plasma	1	12	PL1
18	1.26	Plasma	1	12	PL1
34	1.53	Plasma	1	12	PL1
15	1.19	Plasma	1	12	PL1
14	1.14	Plasma	1	12	PL1
14	1.15	Plasma	1	12	PL1
8	0.9	Plasma	1	12	PL1
11	1.04	Plasma	1	12	PL1
11	1.03	Plasma	1	12	PL1
28	1.44	Plasma	1	12	PL1
29	1.46	Plasma	1	12	PL1
22	1.33	Plasma	1	12	PL1
14	1.15	Plasma	1	12	PL1
8	0.91	Plasma	1	12	PL1
16	1.19	Plasma	1	12	PL1
24	1.37	Plasma	1	12	PL1
33	1.52	Plasma	1	12	PL1
13	1.13	Plasma	1	12	PL1
25	1.39	Plasma	1	12	PL1
28	1.45	Plasma	1	12	PL1
16	1.2	Plasma	1	12	PL1
20	1.31	Plasma	1	12	PL1
35	1.54	Plasma	1	12	PL1
16	1.21	Plasma	1	12	PL1
26	1.41	Plasma	1	12	PL1
33	1.52	Plasma	1	12	PL1
22	1.33	Plasma	1	12	PL1
45	1.65	Plasma	1	12	PL1
25	1.4	Plasma	1	12	PL1
52	1.71	Plasma	1	12	PL1
17	1.24	Plasma	1	12	PL1
68	1.83	Plasma	1	20	PL1
21	1.32	Plasma	1	20	PL1
37	1.57	Plasma	1	20	PL1
66	1.82	Plasma	1	20	PL1
51	1.71	Plasma	1	20	PL1
32	1.51	Plasma	1	20	PL1
31	1.49	Plasma	1	20	PL1
56	1.75	Plasma	1	20	PL1
31	1.49	Plasma	1	20	PL1
59	1.77	Plasma	1	20	PL1
60	1.77	Plasma	1	20	PL1
42	1.63	Plasma	1	20	PL1
16	1.2	Plasma	1	20	PL1
37	1.56	Plasma	1	20	PL1
37	1.57	Plasma	1	20	PL1
33	1.52	Plasma	1	20	PL1
37	1.57	Plasma	1	20	PL1
52	1.71	Plasma	1	20	PL1
22	1.35	Plasma	1	20	PL1
20	1.3	Plasma	1	20	PL1
55	1.74	Plasma	1	20	PL1
22	1.35	Plasma	1	20	PL1
42	1.63	Plasma	1	20	PL1
27	1.43	Plasma	1	20	PL1
29	1.46	Plasma	1	20	PL1
45	1.65	Plasma	1	20	PL1
39	1.59	Plasma	1	20	PL1
6	0.77	Plasma	1	20	PL1
35	1.55	Plasma	1	20	PL1
42	1.63	Plasma	1	20	PL1
31	1.49	Plasma	1	20	PL1
42	1.62	Plasma	1	20	PL1
22	1.33	Plasma	1	20	PL1
44	1.64	Plasma	1	20	PL1
39	1.59	Plasma	1	20	PL1
28	1.44	Plasma	1	20	PL1
Not Detected	Not Detected	Plasma	1	0	PL2
Not Detected	Not Detected	Plasma	1	0	PL2
Not Detected	Not Detected	Plasma	1	0	PL2
Not Detected	Not Detected	Plasma	1	0	PL2
Not Detected	Not Detected	Plasma	1	0	PL2
Not Detected	Not Detected	Plasma	1	0	PL2
Not Detected	Not Detected	Plasma	1	0	PL2
Invalid	Invalid	Plasma	1	0	PL2
Not Detected	Not Detected	Plasma	1	0	PL2
Not Detected	Not Detected	Plasma	1	0	PL2
Not Detected	Not Detected	Plasma	1	0	PL2
Not Detected	Not Detected	Plasma	1	0	PL2
Not Detected	Not Detected	Plasma	1	0	PL2
Not Detected	Not Detected	Plasma	1	0	PL2
Not Detected	Not Detected	Plasma	1	0	PL2
Not Detected	Not Detected	Plasma	1	0	PL2
Not Detected	Not Detected	Plasma	1	0	PL2
Not Detected	Not Detected	Plasma	1	0	PL2
Not Detected	Not Detected	Plasma	1	0	PL2
Not Detected	Not Detected	Plasma	1	0	PL2
Not Detected	Not Detected	Plasma	1	0	PL2
Not Detected	Not Detected	Plasma	1	0	PL2
Not Detected	Not Detected	Plasma	1	0	PL2
Not Detected	Not Detected	Plasma	1	0	PL2
Not Detected	Not Detected	Plasma	1	0	PL2
Not Detected	Not Detected	Plasma	1	0	PL2
Not Detected	Not Detected	Plasma	1	0	PL2
Not Detected	Not Detected	Plasma	1	0	PL2
Not Detected	Not Detected	Plasma	1	0	PL2
Not Detected	Not Detected	Plasma	1	0	PL2
Not Detected	Not Detected	Plasma	1	0	PL2
Not Detected	Not Detected	Plasma	1	0	PL2
Not Detected	Not Detected	Plasma	1	0	PL2
Not Detected	Not Detected	Plasma	1	0	PL2
Not Detected	Not Detected	Plasma	1	0	PL2
Not Detected	Not Detected	Plasma	1	0	PL2
<10 detected	<1.00	Plasma	1	0.25	PL2
Not Detected	Not Detected	Plasma	1	0.25	PL2
<10 detected	<1.00	Plasma	1	0.25	PL2
Not Detected	Not Detected	Plasma	1	0.25	PL2
Not Detected	Not Detected	Plasma	1	0.25	PL2
Not Detected	Not Detected	Plasma	1	0.25	PL2
Not Detected	Not Detected	Plasma	1	0.25	PL2
Not Detected	Not Detected	Plasma	1	0.25	PL2
Not Detected	Not Detected	Plasma	1	0.25	PL2
Not Detected	Not Detected	Plasma	1	0.25	PL2
Not Detected	Not Detected	Plasma	1	0.25	PL2
2	0.36	Plasma	1	0.25	PL2
Not Detected	Not Detected	Plasma	1	0.25	PL2
Not Detected	Not Detected	Plasma	1	0.25	PL2
2	0.22	Plasma	1	0.25	PL2
Not Detected	Not Detected	Plasma	1	0.25	PL2
Not Detected	Not Detected	Plasma	1	0.25	PL2
Not Detected	Not Detected	Plasma	1	0.25	PL2
Not Detected	Not Detected	Plasma	1	0.25	PL2
Not Detected	Not Detected	Plasma	1	0.25	PL2
Not Detected	Not Detected	Plasma	1	0.25	PL2
Not Detected	Not Detected	Plasma	1	0.25	PL2
Not Detected	Not Detected	Plasma	1	0.25	PL2
Not Detected	Not Detected	Plasma	1	0.25	PL2
1	0.07	Plasma	1	0.25	PL2
<10 detected	<1.00	Plasma	1	0.25	PL2
Not Detected	Not Detected	Plasma	1	0.25	PL2
<10 detected	<1.00	Plasma	1	0.25	PL2
Not Detected	Not Detected	Plasma	1	0.25	PL2
Not Detected	Not Detected	Plasma	1	0.25	PL2
4	0.62	Plasma	1	0.25	PL2
Not Detected	Not Detected	Plasma	1	0.25	PL2
Not Detected	Not Detected	Plasma	1	0.25	PL2
1	0.03	Plasma	1	0.25	PL2
<10 detected	<1.00	Plasma	1	0.25	PL2
Not Detected	Not Detected	Plasma	1	0.25	PL2
<10 detected	<1.00	Plasma	1	0.5	PL2
Not Detected	Not Detected	Plasma	1	0.5	PL2
<10 detected	<1.00	Plasma	1	0.5	PL2
<10 detected	<1.00	Plasma	1	0.5	PL2
Not Detected	Not Detected	Plasma	1	0.5	PL2
<10 detected	<1.00	Plasma	1	0.5	PL2
Not Detected	Not Detected	Plasma	1	0.5	PL2
<10 detected	<1.00	Plasma	1	0.5	PL2
2	0.32	Plasma	1	0.5	PL2
<10 detected	<1.00	Plasma	1	0.5	PL2
<10 detected	<1.00	Plasma	1	0.5	PL2
Not Detected	Not Detected	Plasma	1	0.5	PL2
Not Detected	Not Detected	Plasma	1	0.5	PL2
Not Detected	Not Detected	Plasma	1	0.5	PL2
2	0.22	Plasma	1	0.5	PL2
Not Detected	Not Detected	Plasma	1	0.5	PL2
Not Detected	Not Detected	Plasma	1	0.5	PL2
2	0.22	Plasma	1	0.5	PL2
Not Detected	Not Detected	Plasma	1	0.5	PL2
Not Detected	Not Detected	Plasma	1	0.5	PL2
Not Detected	Not Detected	Plasma	1	0.5	PL2
Not Detected	Not Detected	Plasma	1	0.5	PL2
4	0.63	Plasma	1	0.5	PL2
1	0.13	Plasma	1	0.5	PL2
Not Detected	Not Detected	Plasma	1	0.5	PL2
Not Detected	Not Detected	Plasma	1	0.5	PL2
Not Detected	Not Detected	Plasma	1	0.5	PL2
Not Detected	Not Detected	Plasma	1	0.5	PL2
<10 detected	<1.00	Plasma	1	0.5	PL2
Not Detected	Not Detected	Plasma	1	0.5	PL2
Not Detected	Not Detected	Plasma	1	0.5	PL2
<10 detected	<1.00	Plasma	1	0.5	PL2
<10 detected	<1.00	Plasma	1	0.5	PL2
<10 detected	<1.00	Plasma	1	0.5	PL2
Not Detected	Not Detected	Plasma	1	0.5	PL2
Not Detected	Not Detected	Plasma	1	0.5	PL2
Not Detected	Not Detected	Plasma	1	1	PL2
<10 detected	<1.00	Plasma	1	1	PL2
1	0.04	Plasma	1	1	PL2
Not Detected	Not Detected	Plasma	1	1	PL2
Not Detected	Not Detected	Plasma	1	1	PL2
1	0.1	Plasma	1	1	PL2
1	0.04	Plasma	1	1	PL2
Not Detected	Not Detected	Plasma	1	1	PL2
<10 detected	<1.00	Plasma	1	1	PL2
Not Detected	Not Detected	Plasma	1	1	PL2
Not Detected	Not Detected	Plasma	1	1	PL2
<10 detected	<1.00	Plasma	1	1	PL2
<10 detected	<1.00	Plasma	1	1	PL2
4	0.64	Plasma	1	1	PL2
2	0.24	Plasma	1	1	PL2
3	0.45	Plasma	1	1	PL2
Not Detected	Not Detected	Plasma	1	1	PL2
<10 detected	<1.00	Plasma	1	1	PL2
2	0.19	Plasma	1	1	PL2
Not Detected	Not Detected	Plasma	1	1	PL2
<10 detected	<1.00	Plasma	1	1	PL2
Not Detected	Not Detected	Plasma	1	1	PL2
2	0.2	Plasma	1	1	PL2
1	0.02	Plasma	1	1	PL2
2	0.29	Plasma	1	1	PL2
Not Detected	Not Detected	Plasma	1	1	PL2
4	0.63	Plasma	1	1	PL2
<10 detected	<1.00	Plasma	1	1	PL2
3	0.45	Plasma	1	1	PL2
<10 detected	<1.00	Plasma	1	1	PL2
3	0.43	Plasma	1	1	PL2
2	0.23	Plasma	1	1	PL2
<10 detected	<1.00	Plasma	1	1	PL2
<10 detected	<1.00	Plasma	1	1	PL2
Not Detected	Not Detected	Plasma	1	1	PL2
<10 detected	<1.00	Plasma	1	1	PL2
<10 detected	<1.00	Plasma	1	2	PL2
2	0.27	Plasma	1	2	PL2
5	0.72	Plasma	1	2	PL2
8	0.88	Plasma	1	2	PL2
<10 detected	<1.00	Plasma	1	2	PL2
1		Plasma	1	2	PL2
2	0.29	Plasma	1	2	PL2
<10 detected	<1.00	Plasma	1	2	PL2
1	0.1	Plasma	1	2	PL2
3	0.49	Plasma	1	2	PL2
4	0.63	Plasma	1	2	PL2
3	0.54	Plasma	1	2	PL2
2	0.25	Plasma	1	2	PL2
Not Detected	Not Detected	Plasma	1	2	PL2
5	0.67	Plasma	1	2	PL2
6	0.8	Plasma	1	2	PL2
3	0.49	Plasma	1	2	PL2
1	0.13	Plasma	1	2	PL2
Not Detected	Not Detected	Plasma	1	2	PL2
5	0.71	Plasma	1	2	PL2
Not Detected	Not Detected	Plasma	1	2	PL2
6	0.76	Plasma	1	2	PL2
2	0.24	Plasma	1	2	PL2
3	0.48	Plasma	1	2	PL2
4	0.57	Plasma	1	2	PL2
2	0.32	Plasma	1	2	PL2
<10 detected	<1.00	Plasma	1	2	PL2
3	0.5	Plasma	1	2	PL2
<10 detected	<1.00	Plasma	1	2	PL2
2	0.24	Plasma	1	2	PL2
2	0.34	Plasma	1	2	PL2
<10 detected	<1.00	Plasma	1	2	PL2
1	0.01	Plasma	1	2	PL2
Not Detected	Not Detected	Plasma	1	2	PL2
2	0.28	Plasma	1	2	PL2
1	0.06	Plasma	1	2	PL2
2	0.18	Plasma	1	3	PL2
<10 detected	<1.00	Plasma	1	3	PL2
2	0.38	Plasma	1	3	PL2
<10 detected	<1.00	Plasma	1	3	PL2
4	0.6	Plasma	1	3	PL2
4	0.59	Plasma	1	3	PL2
13	1.1	Plasma	1	3	PL2
<10 detected	<1.00	Plasma	1	3	PL2
3	0.51	Plasma	1	3	PL2
<10 detected	<1.00	Plasma	1	3	PL2
<10 detected	<1.00	Plasma	1	3	PL2
<10 detected	<1.00	Plasma	1	3	PL2
8	0.91	Plasma	1	3	PL2
<10 detected	<1.00	Plasma	1	3	PL2
2	0.39	Plasma	1	3	PL2
<10 detected	<1.00	Plasma	1	3	PL2
5	0.7	Plasma	1	3	PL2
7	0.83	Plasma	1	3	PL2
5	0.67	Plasma	1	3	PL2
<10 detected	<1.00	Plasma	1	3	PL2
2	0.38	Plasma	1	3	PL2
1	0.14	Plasma	1	3	PL2
5	0.71	Plasma	1	3	PL2
5	0.7	Plasma	1	3	PL2
2	0.39	Plasma	1	3	PL2
1	0.04	Plasma	1	3	PL2
6	0.75	Plasma	1	3	PL2
3	0.41	Plasma	1	3	PL2
2	0.34	Plasma	1	3	PL2
3	0.43	Plasma	1	3	PL2
<10 detected	<1.00	Plasma	1	3	PL2
3	0.47	Plasma	1	3	PL2
<10 detected	<1.00	Plasma	1	3	PL2
5	0.66	Plasma	1	3	PL2
5	0.74	Plasma	1	3	PL2
2	0.37	Plasma	1	3	PL2
19	1.29	Plasma	1	6	PL2
9	0.97	Plasma	1	6	PL2
2	0.24	Plasma	1	6	PL2
6	0.81	Plasma	1	6	PL2
13	1.11	Plasma	1	6	PL2
4	0.58	Plasma	1	6	PL2
4	0.62	Plasma	1	6	PL2
4	0.6	Plasma	1	6	PL2
7	0.84	Plasma	1	6	PL2
6	0.79	Plasma	1	6	PL2
9	0.93	Plasma	1	6	PL2
10	0.98	Plasma	1	6	PL2
5	0.73	Plasma	1	6	PL2
5	0.73	Plasma	1	6	PL2
5	0.68	Plasma	1	6	PL2
6	0.8	Plasma	1	6	PL2
6	0.76	Plasma	1	6	PL2
10	1	Plasma	1	6	PL2
5	0.71	Plasma	1	6	PL2
2	0.34	Plasma	1	6	PL2
12	1.07	Plasma	1	6	PL2
2	0.36	Plasma	1	6	PL2
8	0.9	Plasma	1	6	PL2
<10 detected	<1.00	Plasma	1	6	PL2
11	1.03	Plasma	1	6	PL2
9	0.95	Plasma	1	6	PL2
11	1.03	Plasma	1	6	PL2
7	0.86	Plasma	1	6	PL2
8	0.91	Plasma	1	6	PL2
8	0.9	Plasma	1	6	PL2
9	0.97	Plasma	1	6	PL2
16	1.21	Plasma	1	6	PL2
12	1.09	Plasma	1	6	PL2
8	0.92	Plasma	1	6	PL2
4	0.58	Plasma	1	6	PL2
13	1.1	Plasma	1	6	PL2
19	1.28	Plasma	1	8	PL2
9	0.95	Plasma	1	8	PL2
12	1.06	Plasma	1	8	PL2
3	0.54	Plasma	1	8	PL2
5	0.73	Plasma	1	8	PL2
15	1.18	Plasma	1	8	PL2
5	0.74	Plasma	1	8	PL2
27	1.44	Plasma	1	8	PL2
21	1.32	Plasma	1	8	PL2
15	1.18	Plasma	1	8	PL2
10	0.99	Plasma	1	8	PL2
16	1.21	Plasma	1	8	PL2
15	1.18	Plasma	1	8	PL2
5	0.69	Plasma	1	8	PL2
15	1.17	Plasma	1	8	PL2
10	1	Plasma	1	8	PL2
6	0.77	Plasma	1	8	PL2
12	1.08	Plasma	1	8	PL2
5	0.72	Plasma	1	8	PL2
5	0.7	Plasma	1	8	PL2
17	1.22	Plasma	1	8	PL2
14	1.15	Plasma	1	8	PL2
3	0.46	Plasma	1	8	PL2
21	1.32	Plasma	1	8	PL2
20	1.29	Plasma	1	8	PL2
10	1	Plasma	1	8	PL2
5	0.67	Plasma	1	8	PL2
12	1.1	Plasma	1	8	PL2
2	0.34	Plasma	1	8	PL2
9	0.97	Plasma	1	8	PL2
11	1.05	Plasma	1	8	PL2
12	1.09	Plasma	1	8	PL2
7	0.87	Plasma	1	8	PL2
8	0.9	Plasma	1	8	PL2
9	0.96	Plasma	1	8	PL2
4	0.65	Plasma	1	8	PL2
7	0.82	Plasma	1	8	PL2
25	1.39	Plasma	1	8	PL2
8	0.89	Plasma	1	8	PL2
6	0.77	Plasma	1	8	PL2
17	1.22	Plasma	1	8	PL2
4	0.56	Plasma	1	8	PL2
5	0.71	Plasma	1	8	PL2
9	0.96	Plasma	1	8	PL2
8	0.9	Plasma	1	8	PL2
20	1.3	Plasma	1	10	PL2
22	1.34	Plasma	1	10	PL2
12	1.07	Plasma	1	10	PL2
33	1.51	Plasma	1	10	PL2
10	0.98	Plasma	1	10	PL2
12	1.09	Plasma	1	10	PL2
9	0.94	Plasma	1	10	PL2
14	1.14	Plasma	1	10	PL2
10	1.01	Plasma	1	10	PL2
6	0.81	Plasma	1	10	PL2
11	1.05	Plasma	1	10	PL2
13	1.11	Plasma	1	10	PL2
8	0.89	Plasma	1	10	PL2
9	0.97	Plasma	1	10	PL2
16	1.2	Plasma	1	10	PL2
12	1.07	Plasma	1	10	PL2
5	0.69	Plasma	1	10	PL2
7	0.86	Plasma	1	10	PL2
21	1.32	Plasma	1	10	PL2
19	1.28	Plasma	1	10	PL2
9	0.98	Plasma	1	10	PL2
1	0.16	Plasma	1	10	PL2
23	1.35	Plasma	1	10	PL2
14	1.15	Plasma	1	10	PL2
12	1.06	Plasma	1	10	PL2
17	1.23	Plasma	1	10	PL2
5	0.66	Plasma	1	10	PL2
15	1.19	Plasma	1	10	PL2
15	1.18	Plasma	1	10	PL2
21	1.32	Plasma	1	10	PL2
10	1	Plasma	1	10	PL2
12	1.07	Plasma	1	10	PL2
19	1.29	Plasma	1	10	PL2
38	1.59	Plasma	1	10	PL2
16	1.2	Plasma	1	10	PL2
10	0.98	Plasma	1	10	PL2
5	0.72	Plasma	1	10	PL2
9	0.96	Plasma	1	10	PL2
9	0.94	Plasma	1	10	PL2
20	1.29	Plasma	1	10	PL2
2	0.33	Plasma	1	10	PL2
5	0.69	Plasma	1	10	PL2
20	1.29	Plasma	1	10	PL2
22	1.35	Plasma	1	10	PL2
4	0.55	Plasma	1	10	PL2
24	1.38	Plasma	1	12	PL2
30	1.48	Plasma	1	12	PL2
15	1.18	Plasma	1	12	PL2
19	1.27	Plasma	1	12	PL2
9	0.97	Plasma	1	12	PL2
18	1.26	Plasma	1	12	PL2
34	1.53	Plasma	1	12	PL2
11	1.02	Plasma	1	12	PL2
22	1.34	Plasma	1	12	PL2
10	1.01	Plasma	1	12	PL2
22	1.34	Plasma	1	12	PL2
27	1.44	Plasma	1	12	PL2
21	1.33	Plasma	1	12	PL2
31	1.5	Plasma	1	12	PL2
16	1.19	Plasma	1	12	PL2
11	1.03	Plasma	1	12	PL2
32	1.51	Plasma	1	12	PL2
21	1.32	Plasma	1	12	PL2
24	1.38	Plasma	1	12	PL2
16	1.19	Plasma	1	12	PL2
9	0.96	Plasma	1	12	PL2
8	0.9	Plasma	1	12	PL2
13	1.13	Plasma	1	12	PL2
16	1.2	Plasma	1	12	PL2
4	0.61	Plasma	1	12	PL2
33	1.52	Plasma	1	12	PL2
12	1.09	Plasma	1	12	PL2
15	1.16	Plasma	1	12	PL2
32	1.5	Plasma	1	12	PL2
11	1.06	Plasma	1	12	PL2
13	1.11	Plasma	1	12	PL2
20	1.29	Plasma	1	12	PL2
12	1.07	Plasma	1	12	PL2
6	0.79	Plasma	1	12	PL2
17	1.23	Plasma	1	12	PL2
10	1	Plasma	1	12	PL2
14	1.14	Plasma	1	12	PL2
8	0.88	Plasma	1	12	PL2
15	1.17	Plasma	1	12	PL2
17	1.24	Plasma	1	12	PL2
22	1.33	Plasma	1	12	PL2
13	1.11	Plasma	1	12	PL2
8	0.88	Plasma	1	12	PL2
16	1.2	Plasma	1	12	PL2
12	1.07	Plasma	1	12	PL2
39	1.59	Plasma	1	20	PL2
35	1.55	Plasma	1	20	PL2
23	1.35	Plasma	1	20	PL2
29	1.46	Plasma	1	20	PL2
41	1.62	Plasma	1	20	PL2
16	1.2	Plasma	1	20	PL2
22	1.35	Plasma	1	20	PL2
35	1.54	Plasma	1	20	PL2
18	1.26	Plasma	1	20	PL2
33	1.52	Plasma	1	20	PL2
25	1.4	Plasma	1	20	PL2
38	1.58	Plasma	1	20	PL2
26	1.41	Plasma	1	20	PL2
23	1.37	Plasma	1	20	PL2
27	1.44	Plasma	1	20	PL2
31	1.49	Plasma	1	20	PL2
35	1.55	Plasma	1	20	PL2
32	1.51	Plasma	1	20	PL2
26	1.41	Plasma	1	20	PL2
58	1.76	Plasma	1	20	PL2
21	1.33	Plasma	1	20	PL2
29	1.46	Plasma	1	20	PL2
24	1.37	Plasma	1	20	PL2
12	1.08	Plasma	1	20	PL2
13	1.1	Plasma	1	20	PL2
20	1.3	Plasma	1	20	PL2
18	1.26	Plasma	1	20	PL2
16	1.19	Plasma	1	20	PL2
39	1.59	Plasma	1	20	PL2
14	1.16	Plasma	1	20	PL2
23	1.36	Plasma	1	20	PL2
23	1.36	Plasma	1	20	PL2
32	1.5	Plasma	1	20	PL2
23	1.36	Plasma	1	20	PL2
18	1.26	Plasma	1	20	PL2
29	1.47	Plasma	1	20	PL2
Not Detected	Not Detected	Plasma	1	0	PL3
Not Detected	Not Detected	Plasma	1	0	PL3
Not Detected	Not Detected	Plasma	1	0	PL3
Invalid	Invalid	Plasma	1	0	PL3
Not Detected	Not Detected	Plasma	1	0	PL3
Not Detected	Not Detected	Plasma	1	0	PL3
Not Detected	Not Detected	Plasma	1	0	PL3
Not Detected	Not Detected	Plasma	1	0	PL3
Not Detected	Not Detected	Plasma	1	0	PL3
Not Detected	Not Detected	Plasma	1	0	PL3
Not Detected	Not Detected	Plasma	1	0	PL3
Instrument Invalidated	Instrument Invalidated	Plasma	1	0	PL3
Not Detected	Not Detected	Plasma	1	0	PL3
Not Detected	Not Detected	Plasma	1	0	PL3
Not Detected	Not Detected	Plasma	1	0	PL3
Not Detected	Not Detected	Plasma	1	0	PL3
Not Detected	Not Detected	Plasma	1	0	PL3
Not Detected	Not Detected	Plasma	1	0	PL3
Not Detected	Not Detected	Plasma	1	0	PL3
Not Detected	Not Detected	Plasma	1	0	PL3
Not Detected	Not Detected	Plasma	1	0	PL3
Not Detected	Not Detected	Plasma	1	0	PL3
Not Detected	Not Detected	Plasma	1	0	PL3
Not Detected	Not Detected	Plasma	1	0	PL3
Not Detected	Not Detected	Plasma	1	0	PL3
Not Detected	Not Detected	Plasma	1	0	PL3
Not Detected	Not Detected	Plasma	1	0	PL3
Not Detected	Not Detected	Plasma	1	0	PL3
Not Detected	Not Detected	Plasma	1	0	PL3
Not Detected	Not Detected	Plasma	1	0	PL3
Not Detected	Not Detected	Plasma	1	0	PL3
Not Detected	Not Detected	Plasma	1	0	PL3
Not Detected	Not Detected	Plasma	1	0	PL3
Not Detected	Not Detected	Plasma	1	0	PL3
Not Detected	Not Detected	Plasma	1	0	PL3
Not Detected	Not Detected	Plasma	1	0	PL3
<10 detected	<1.00	Plasma	1	0.25	PL3
Not Detected	Not Detected	Plasma	1	0.25	PL3
Not Detected	Not Detected	Plasma	1	0.25	PL3
Not Detected	Not Detected	Plasma	1	0.25	PL3
Not Detected	Not Detected	Plasma	1	0.25	PL3
Not Detected	Not Detected	Plasma	1	0.25	PL3
Not Detected	Not Detected	Plasma	1	0.25	PL3
Not Detected	Not Detected	Plasma	1	0.25	PL3
Not Detected	Not Detected	Plasma	1	0.25	PL3
Not Detected	Not Detected	Plasma	1	0.25	PL3
Not Detected	Not Detected	Plasma	1	0.25	PL3
Not Detected	Not Detected	Plasma	1	0.25	PL3
Not Detected	Not Detected	Plasma	1	0.25	PL3
Not Detected	Not Detected	Plasma	1	0.25	PL3
Not Detected	Not Detected	Plasma	1	0.25	PL3
Not Detected	Not Detected	Plasma	1	0.25	PL3
Not Detected	Not Detected	Plasma	1	0.25	PL3
Not Detected	Not Detected	Plasma	1	0.25	PL3
Not Detected	Not Detected	Plasma	1	0.25	PL3
Not Detected	Not Detected	Plasma	1	0.25	PL3
Not Detected	Not Detected	Plasma	1	0.25	PL3
Not Detected	Not Detected	Plasma	1	0.25	PL3
Not Detected	Not Detected	Plasma	1	0.25	PL3
Not Detected	Not Detected	Plasma	1	0.25	PL3
Not Detected	Not Detected	Plasma	1	0.25	PL3
Not Detected	Not Detected	Plasma	1	0.25	PL3
Not Detected	Not Detected	Plasma	1	0.25	PL3
Not Detected	Not Detected	Plasma	1	0.25	PL3
<10 detected	<1.00	Plasma	1	0.25	PL3
Not Detected	Not Detected	Plasma	1	0.25	PL3
<10 detected	<1.00	Plasma	1	0.25	PL3
Not Detected	Not Detected	Plasma	1	0.25	PL3
<10 detected	<1.00	Plasma	1	0.25	PL3
Not Detected	Not Detected	Plasma	1	0.25	PL3
Not Detected	Not Detected	Plasma	1	0.25	PL3
Not Detected	Not Detected	Plasma	1	0.25	PL3
Not Detected	Not Detected	Plasma	1	0.5	PL3
Not Detected	Not Detected	Plasma	1	0.5	PL3
Not Detected	Not Detected	Plasma	1	0.5	PL3
1	0.16	Plasma	1	0.5	PL3
Not Detected	Not Detected	Plasma	1	0.5	PL3
Not Detected	Not Detected	Plasma	1	0.5	PL3
Not Detected	Not Detected	Plasma	1	0.5	PL3
<10 detected	<1.00	Plasma	1	0.5	PL3
Not Detected	Not Detected	Plasma	1	0.5	PL3
Not Detected	Not Detected	Plasma	1	0.5	PL3
Not Detected	Not Detected	Plasma	1	0.5	PL3
3	0.47	Plasma	1	0.5	PL3
Not Detected	Not Detected	Plasma	1	0.5	PL3
<10 detected	<1.00	Plasma	1	0.5	PL3
Not Detected	Not Detected	Plasma	1	0.5	PL3
2	0.3	Plasma	1	0.5	PL3
Not Detected	Not Detected	Plasma	1	0.5	PL3
Not Detected	Not Detected	Plasma	1	0.5	PL3
<10 detected	<1.00	Plasma	1	0.5	PL3
<10 detected	<1.00	Plasma	1	0.5	PL3
Not Detected	Not Detected	Plasma	1	0.5	PL3
Not Detected	Not Detected	Plasma	1	0.5	PL3
2	0.24	Plasma	1	0.5	PL3
<10 detected	<1.00	Plasma	1	0.5	PL3
<10 detected	<1.00	Plasma	1	0.5	PL3
Not Detected	Not Detected	Plasma	1	0.5	PL3
<10 detected	<1.00	Plasma	1	0.5	PL3
5	0.73	Plasma	1	0.5	PL3
<10 detected	<1.00	Plasma	1	0.5	PL3
Not Detected	Not Detected	Plasma	1	0.5	PL3
Not Detected	Not Detected	Plasma	1	0.5	PL3
<10 detected	<1.00	Plasma	1	0.5	PL3
Not Detected	Not Detected	Plasma	1	0.5	PL3
<10 detected	<1.00	Plasma	1	0.5	PL3
Not Detected	Not Detected	Plasma	1	0.5	PL3
Not Detected	Not Detected	Plasma	1	0.5	PL3
Not Detected	Not Detected	Plasma	1	1	PL3
Not Detected	Not Detected	Plasma	1	1	PL3
1	0.12	Plasma	1	1	PL3
<10 detected	<1.00	Plasma	1	1	PL3
1	0.13	Plasma	1	1	PL3
Not Detected	Not Detected	Plasma	1	1	PL3
<10 detected	<1.00	Plasma	1	1	PL3
3	0.5	Plasma	1	1	PL3
1	0.13	Plasma	1	1	PL3
1	0.17	Plasma	1	1	PL3
Not Detected	Not Detected	Plasma	1	1	PL3
Not Detected	Not Detected	Plasma	1	1	PL3
2	0.31	Plasma	1	1	PL3
1	0.1	Plasma	1	1	PL3
Not Detected	Not Detected	Plasma	1	1	PL3
Not Detected	Not Detected	Plasma	1	1	PL3
Not Detected	Not Detected	Plasma	1	1	PL3
Not Detected	Not Detected	Plasma	1	1	PL3
Not Detected	Not Detected	Plasma	1	1	PL3
Not Detected	Not Detected	Plasma	1	1	PL3
Not Detected	Not Detected	Plasma	1	1	PL3
Not Detected	Not Detected	Plasma	1	1	PL3
Not Detected	Not Detected	Plasma	1	1	PL3
Not Detected	Not Detected	Plasma	1	1	PL3
<10 detected	<1.00	Plasma	1	1	PL3
<10 detected	<1.00	Plasma	1	1	PL3
Not Detected	Not Detected	Plasma	1	1	PL3
Not Detected	Not Detected	Plasma	1	1	PL3
Not Detected	Not Detected	Plasma	1	1	PL3
Not Detected	Not Detected	Plasma	1	1	PL3
Not Detected	Not Detected	Plasma	1	1	PL3
Not Detected	Not Detected	Plasma	1	1	PL3
Not Detected	Not Detected	Plasma	1	1	PL3
Not Detected	Not Detected	Plasma	1	1	PL3
2	0.3	Plasma	1	1	PL3
Not Detected	Not Detected	Plasma	1	1	PL3
Not Detected	Not Detected	Plasma	1	2	PL3
3	0.49	Plasma	1	2	PL3
2	0.36	Plasma	1	2	PL3
1	0.07	Plasma	1	2	PL3
5	0.73	Plasma	1	2	PL3
3	0.44	Plasma	1	2	PL3
3	0.5	Plasma	1	2	PL3
4	0.63	Plasma	1	2	PL3
<10 detected	<1.00	Plasma	1	2	PL3
2	0.18	Plasma	1	2	PL3
1		Plasma	1	2	PL3
2	0.35	Plasma	1	2	PL3
5	0.68	Plasma	1	2	PL3
Not Detected	Not Detected	Plasma	1	2	PL3
Not Detected	Not Detected	Plasma	1	2	PL3
1	0.14	Plasma	1	2	PL3
1	0.13	Plasma	1	2	PL3
2	0.35	Plasma	1	2	PL3
5	0.66	Plasma	1	2	PL3
Not Detected	Not Detected	Plasma	1	2	PL3
3	0.48	Plasma	1	2	PL3
4	0.63	Plasma	1	2	PL3
4	0.58	Plasma	1	2	PL3
5	0.72	Plasma	1	2	PL3
Not Detected	Not Detected	Plasma	1	2	PL3
Not Detected	Not Detected	Plasma	1	2	PL3
<10 detected	<1.00	Plasma	1	2	PL3
6	0.81	Plasma	1	2	PL3
Not Detected	Not Detected	Plasma	1	2	PL3
4	0.63	Plasma	1	2	PL3
3	0.52	Plasma	1	2	PL3
Not Detected	Not Detected	Plasma	1	2	PL3
<10 detected	<1.00	Plasma	1	2	PL3
<10 detected	<1.00	Plasma	1	2	PL3
4	0.65	Plasma	1	2	PL3
3	0.53	Plasma	1	2	PL3
<10 detected	<1.00	Plasma	1	3	PL3
2	0.37	Plasma	1	3	PL3
4	0.64	Plasma	1	3	PL3
Not Detected	Not Detected	Plasma	1	3	PL3
2	0.35	Plasma	1	3	PL3
4	0.62	Plasma	1	3	PL3
3	0.43	Plasma	1	3	PL3
2	0.32	Plasma	1	3	PL3
2	0.18	Plasma	1	3	PL3
4	0.56	Plasma	1	3	PL3
3	0.44	Plasma	1	3	PL3
3	0.4	Plasma	1	3	PL3
<10 detected	<1.00	Plasma	1	3	PL3
2	0.32	Plasma	1	3	PL3
2	0.38	Plasma	1	3	PL3
7	0.82	Plasma	1	3	PL3
4	0.56	Plasma	1	3	PL3
3	0.49	Plasma	1	3	PL3
3	0.48	Plasma	1	3	PL3
4	0.61	Plasma	1	3	PL3
Not Detected	Not Detected	Plasma	1	3	PL3
10	1.02	Plasma	1	3	PL3
2	0.22	Plasma	1	3	PL3
5	0.69	Plasma	1	3	PL3
3	0.46	Plasma	1	3	PL3
4	0.62	Plasma	1	3	PL3
2	0.32	Plasma	1	3	PL3
4	0.6	Plasma	1	3	PL3
Not Detected	Not Detected	Plasma	1	3	PL3
1	0.12	Plasma	1	3	PL3
7	0.83	Plasma	1	3	PL3
3	0.44	Plasma	1	3	PL3
5	0.69	Plasma	1	3	PL3
<10 detected	<1.00	Plasma	1	3	PL3
Not Detected	Not Detected	Plasma	1	3	PL3
7	0.83	Plasma	1	3	PL3
2	0.37	Plasma	1	6	PL3
14	1.14	Plasma	1	6	PL3
3	0.42	Plasma	1	6	PL3
4	0.61	Plasma	1	6	PL3
7	0.84	Plasma	1	6	PL3
4	0.56	Plasma	1	6	PL3
9	0.94	Plasma	1	6	PL3
17	1.23	Plasma	1	6	PL3
7	0.82	Plasma	1	6	PL3
13	1.12	Plasma	1	6	PL3
13	1.11	Plasma	1	6	PL3
3	0.46	Plasma	1	6	PL3
4	0.56	Plasma	1	6	PL3
15	1.18	Plasma	1	6	PL3
<10 detected	<1.00	Plasma	1	6	PL3
10	0.99	Plasma	1	6	PL3
6	0.75	Plasma	1	6	PL3
19	1.28	Plasma	1	6	PL3
6	0.77	Plasma	1	6	PL3
5	0.73	Plasma	1	6	PL3
10	0.98	Plasma	1	6	PL3
3	0.47	Plasma	1	6	PL3
4	0.61	Plasma	1	6	PL3
5	0.67	Plasma	1	6	PL3
3	0.51	Plasma	1	6	PL3
7	0.83	Plasma	1	6	PL3
10	1.01	Plasma	1	6	PL3
<10 detected	<1.00	Plasma	1	6	PL3
11	1.06	Plasma	1	6	PL3
12	1.07	Plasma	1	6	PL3
5	0.73	Plasma	1	6	PL3
11	1.05	Plasma	1	6	PL3
6	0.76	Plasma	1	6	PL3
5	0.73	Plasma	1	6	PL3
9	0.95	Plasma	1	6	PL3
<10 detected	<1.00	Plasma	1	6	PL3
10	1.01	Plasma	1	8	PL3
6	0.79	Plasma	1	8	PL3
8	0.93	Plasma	1	8	PL3
13	1.12	Plasma	1	8	PL3
7	0.85	Plasma	1	8	PL3
8	0.91	Plasma	1	8	PL3
6	0.76	Plasma	1	8	PL3
5	0.71	Plasma	1	8	PL3
11	1.05	Plasma	1	8	PL3
9	0.93	Plasma	1	8	PL3
2	0.32	Plasma	1	8	PL3
8	0.92	Plasma	1	8	PL3
4	0.55	Plasma	1	8	PL3
14	1.16	Plasma	1	8	PL3
4	0.56	Plasma	1	8	PL3
14	1.15	Plasma	1	8	PL3
12	1.09	Plasma	1	8	PL3
5	0.66	Plasma	1	8	PL3
11	1.04	Plasma	1	8	PL3
5	0.66	Plasma	1	8	PL3
23	1.36	Plasma	1	8	PL3
9	0.94	Plasma	1	8	PL3
15	1.18	Plasma	1	8	PL3
8	0.91	Plasma	1	8	PL3
25	1.4	Plasma	1	8	PL3
12	1.07	Plasma	1	8	PL3
5	0.68	Plasma	1	8	PL3
6	0.79	Plasma	1	8	PL3
21	1.32	Plasma	1	8	PL3
9	0.98	Plasma	1	8	PL3
14	1.14	Plasma	1	8	PL3
5	0.73	Plasma	1	8	PL3
12	1.07	Plasma	1	8	PL3
5	0.71	Plasma	1	8	PL3
13	1.13	Plasma	1	8	PL3
11	1.03	Plasma	1	8	PL3
5	0.72	Plasma	1	8	PL3
11	1.02	Plasma	1	8	PL3
2	0.37	Plasma	1	8	PL3
5	0.68	Plasma	1	8	PL3
2	0.25	Plasma	1	8	PL3
10	0.99	Plasma	1	8	PL3
12	1.06	Plasma	1	8	PL3
8	0.92	Plasma	1	8	PL3
4	0.64	Plasma	1	8	PL3
20	1.31	Plasma	1	10	PL3
5	0.7	Plasma	1	10	PL3
13	1.1	Plasma	1	10	PL3
25	1.4	Plasma	1	10	PL3
9	0.97	Plasma	1	10	PL3
33	1.52	Plasma	1	10	PL3
18	1.25	Plasma	1	10	PL3
12	1.1	Plasma	1	10	PL3
33	1.52	Plasma	1	10	PL3
17	1.23	Plasma	1	10	PL3
8	0.89	Plasma	1	10	PL3
4	0.59	Plasma	1	10	PL3
8	0.91	Plasma	1	10	PL3
11	1.04	Plasma	1	10	PL3
23	1.36	Plasma	1	10	PL3
6	0.75	Plasma	1	10	PL3
14	1.14	Plasma	1	10	PL3
9	0.97	Plasma	1	10	PL3
11	1.04	Plasma	1	10	PL3
10	0.98	Plasma	1	10	PL3
18	1.26	Plasma	1	10	PL3
7	0.85	Plasma	1	10	PL3
15	1.19	Plasma	1	10	PL3
9	0.94	Plasma	1	10	PL3
20	1.29	Plasma	1	10	PL3
15	1.17	Plasma	1	10	PL3
18	1.25	Plasma	1	10	PL3
19	1.28	Plasma	1	10	PL3
10	0.98	Plasma	1	10	PL3
14	1.16	Plasma	1	10	PL3
19	1.28	Plasma	1	10	PL3
14	1.14	Plasma	1	10	PL3
13	1.1	Plasma	1	10	PL3
11	1.06	Plasma	1	10	PL3
19	1.28	Plasma	1	10	PL3
5	0.71	Plasma	1	10	PL3
10	1.01	Plasma	1	10	PL3
4	0.59	Plasma	1	10	PL3
25	1.4	Plasma	1	10	PL3
16	1.2	Plasma	1	10	PL3
11	1.04	Plasma	1	10	PL3
8	0.9	Plasma	1	10	PL3
5	0.71	Plasma	1	10	PL3
8	0.89	Plasma	1	10	PL3
9	0.96	Plasma	1	10	PL3
17	1.23	Plasma	1	12	PL3
11	1.03	Plasma	1	12	PL3
10	1.01	Plasma	1	12	PL3
12	1.07	Plasma	1	12	PL3
15	1.18	Plasma	1	12	PL3
18	1.26	Plasma	1	12	PL3
9	0.96	Plasma	1	12	PL3
11	1.06	Plasma	1	12	PL3
11	1.04	Plasma	1	12	PL3
19	1.28	Plasma	1	12	PL3
22	1.34	Plasma	1	12	PL3
26	1.42	Plasma	1	12	PL3
17	1.23	Plasma	1	12	PL3
27	1.43	Plasma	1	12	PL3
19	1.28	Plasma	1	12	PL3
12	1.08	Plasma	1	12	PL3
9	0.93	Plasma	1	12	PL3
8	0.92	Plasma	1	12	PL3
14	1.15	Plasma	1	12	PL3
5	0.7	Plasma	1	12	PL3
12	1.07	Plasma	1	12	PL3
14	1.16	Plasma	1	12	PL3
14	1.14	Plasma	1	12	PL3
9	0.96	Plasma	1	12	PL3
19	1.29	Plasma	1	12	PL3
17	1.24	Plasma	1	12	PL3
34	1.53	Plasma	1	12	PL3
21	1.32	Plasma	1	12	PL3
11	1.04	Plasma	1	12	PL3
11	1.06	Plasma	1	12	PL3
14	1.15	Plasma	1	12	PL3
15	1.19	Plasma	1	12	PL3
6	0.79	Plasma	1	12	PL3
12	1.09	Plasma	1	12	PL3
19	1.28	Plasma	1	12	PL3
19	1.28	Plasma	1	12	PL3
7	0.85	Plasma	1	12	PL3
20	1.3	Plasma	1	12	PL3
18	1.26	Plasma	1	12	PL3
16	1.2	Plasma	1	12	PL3
9	0.94	Plasma	1	12	PL3
10	1.01	Plasma	1	12	PL3
12	1.07	Plasma	1	12	PL3
12	1.09	Plasma	1	12	PL3
17	1.24	Plasma	1	12	PL3
24	1.38	Plasma	1	20	PL3
16	1.2	Plasma	1	20	PL3
15	1.19	Plasma	1	20	PL3
45	1.65	Plasma	1	20	PL3
52	1.71	Plasma	1	20	PL3
20	1.31	Plasma	1	20	PL3
18	1.25	Plasma	1	20	PL3
41	1.61	Plasma	1	20	PL3
41	1.62	Plasma	1	20	PL3
22	1.34	Plasma	1	20	PL3
16	1.19	Plasma	1	20	PL3
27	1.43	Plasma	1	20	PL3
25	1.39	Plasma	1	20	PL3
23	1.36	Plasma	1	20	PL3
27	1.43	Plasma	1	20	PL3
10	1.02	Plasma	1	20	PL3
29	1.47	Plasma	1	20	PL3
16	1.21	Plasma	1	20	PL3
28	1.45	Plasma	1	20	PL3
44	1.65	Plasma	1	20	PL3
19	1.29	Plasma	1	20	PL3
27	1.43	Plasma	1	20	PL3
9	0.96	Plasma	1	20	PL3
30	1.47	Plasma	1	20	PL3
24	1.38	Plasma	1	20	PL3
20	1.29	Plasma	1	20	PL3
26	1.41	Plasma	1	20	PL3
18	1.25	Plasma	1	20	PL3
39	1.59	Plasma	1	20	PL3
56	1.75	Plasma	1	20	PL3
41	1.61	Plasma	1	20	PL3
33	1.52	Plasma	1	20	PL3
24	1.38	Plasma	1	20	PL3
27	1.44	Plasma	1	20	PL3
37	1.56	Plasma	1	20	PL3
16	1.22	Plasma	1	20	PL3
Not Detected	Not Detected	Serum	1	0	PL1
Not Detected	Not Detected	Serum	1	0	PL1
Not Detected	Not Detected	Serum	1	0	PL1
Not Detected	Not Detected	Serum	1	0	PL1
Not Detected	Not Detected	Serum	1	0	PL1
Not Detected	Not Detected	Serum	1	0	PL1
Not Detected	Not Detected	Serum	1	0	PL1
Not Detected	Not Detected	Serum	1	0	PL1
Not Detected	Not Detected	Serum	1	0	PL1
Not Detected	Not Detected	Serum	1	0	PL1
Not Detected	Not Detected	Serum	1	0	PL1
Not Detected	Not Detected	Serum	1	0	PL1
Not Detected	Not Detected	Serum	1	0	PL1
Not Detected	Not Detected	Serum	1	0	PL1
Not Detected	Not Detected	Serum	1	0	PL1
Not Detected	Not Detected	Serum	1	0	PL1
Not Detected	Not Detected	Serum	1	0	PL1
Not Detected	Not Detected	Serum	1	0	PL1
Not Detected	Not Detected	Serum	1	0	PL1
Not Detected	Not Detected	Serum	1	0	PL1
Not Detected	Not Detected	Serum	1	0	PL1
Not Detected	Not Detected	Serum	1	0	PL1
Not Detected	Not Detected	Serum	1	0	PL1
Not Detected	Not Detected	Serum	1	0	PL1
Not Detected	Not Detected	Serum	1	0	PL1
Not Detected	Not Detected	Serum	1	0	PL1
Not Detected	Not Detected	Serum	1	0	PL1
Not Detected	Not Detected	Serum	1	0	PL1
Not Detected	Not Detected	Serum	1	0	PL1
Not Detected	Not Detected	Serum	1	0	PL1
Not Detected	Not Detected	Serum	1	0	PL1
Not Detected	Not Detected	Serum	1	0	PL1
Not Detected	Not Detected	Serum	1	0	PL1
Not Detected	Not Detected	Serum	1	0	PL1
Not Detected	Not Detected	Serum	1	0	PL1
Not Detected	Not Detected	Serum	1	0	PL1
Not Detected	Not Detected	Serum	1	0.25	PL1
Not Detected	Not Detected	Serum	1	0.25	PL1
Not Detected	Not Detected	Serum	1	0.25	PL1
Not Detected	Not Detected	Serum	1	0.25	PL1
Not Detected	Not Detected	Serum	1	0.25	PL1
Not Detected	Not Detected	Serum	1	0.25	PL1
Not Detected	Not Detected	Serum	1	0.25	PL1
Not Detected	Not Detected	Serum	1	0.25	PL1
Not Detected	Not Detected	Serum	1	0.25	PL1
Not Detected	Not Detected	Serum	1	0.25	PL1
Not Detected	Not Detected	Serum	1	0.25	PL1
Not Detected	Not Detected	Serum	1	0.25	PL1
Not Detected	Not Detected	Serum	1	0.25	PL1
Not Detected	Not Detected	Serum	1	0.25	PL1
<10 detected	<1.00	Serum	1	0.25	PL1
<10 detected	<1.00	Serum	1	0.25	PL1
Not Detected	Not Detected	Serum	1	0.25	PL1
Not Detected	Not Detected	Serum	1	0.25	PL1
<10 detected	<1.00	Serum	1	0.25	PL1
Not Detected	Not Detected	Serum	1	0.25	PL1
Not Detected	Not Detected	Serum	1	0.25	PL1
Not Detected	Not Detected	Serum	1	0.25	PL1
Not Detected	Not Detected	Serum	1	0.25	PL1
Not Detected	Not Detected	Serum	1	0.25	PL1
Not Detected	Not Detected	Serum	1	0.25	PL1
Not Detected	Not Detected	Serum	1	0.25	PL1
Not Detected	Not Detected	Serum	1	0.25	PL1
Not Detected	Not Detected	Serum	1	0.25	PL1
2	0.34	Serum	1	0.25	PL1
Not Detected	Not Detected	Serum	1	0.25	PL1
Not Detected	Not Detected	Serum	1	0.25	PL1
Not Detected	Not Detected	Serum	1	0.25	PL1
Not Detected	Not Detected	Serum	1	0.25	PL1
Not Detected	Not Detected	Serum	1	0.25	PL1
Not Detected	Not Detected	Serum	1	0.25	PL1
Not Detected	Not Detected	Serum	1	0.25	PL1
Not Detected	Not Detected	Serum	1	0.5	PL1
<10 detected	<1.00	Serum	1	0.5	PL1
3	0.42	Serum	1	0.5	PL1
3	0.49	Serum	1	0.5	PL1
Not Detected	Not Detected	Serum	1	0.5	PL1
5	0.71	Serum	1	0.5	PL1
1	0.16	Serum	1	0.5	PL1
1	0.06	Serum	1	0.5	PL1
5	0.67	Serum	1	0.5	PL1
Not Detected	Not Detected	Serum	1	0.5	PL1
Not Detected	Not Detected	Serum	1	0.5	PL1
<10 detected	<1.00	Serum	1	0.5	PL1
Not Detected	Not Detected	Serum	1	0.5	PL1
Not Detected	Not Detected	Serum	1	0.5	PL1
2	0.27	Serum	1	0.5	PL1
<10 detected	<1.00	Serum	1	0.5	PL1
Not Detected	Not Detected	Serum	1	0.5	PL1
Not Detected	Not Detected	Serum	1	0.5	PL1
Not Detected	Not Detected	Serum	1	0.5	PL1
Not Detected	Not Detected	Serum	1	0.5	PL1
Not Detected	Not Detected	Serum	1	0.5	PL1
7	0.86	Serum	1	0.5	PL1
Not Detected	Not Detected	Serum	1	0.5	PL1
<10 detected	<1.00	Serum	1	0.5	PL1
Not Detected	Not Detected	Serum	1	0.5	PL1
Not Detected	Not Detected	Serum	1	0.5	PL1
Not Detected	Not Detected	Serum	1	0.5	PL1
Not Detected	Not Detected	Serum	1	0.5	PL1
Not Detected	Not Detected	Serum	1	0.5	PL1
<10 detected	<1.00	Serum	1	0.5	PL1
Not Detected	Not Detected	Serum	1	0.5	PL1
<10 detected	<1.00	Serum	1	0.5	PL1
Not Detected	Not Detected	Serum	1	0.5	PL1
Not Detected	Not Detected	Serum	1	0.5	PL1
Not Detected	Not Detected	Serum	1	0.5	PL1
<10 detected	<1.00	Serum	1	0.5	PL1
4	0.65	Serum	1	1	PL1
2	0.33	Serum	1	1	PL1
2	0.31	Serum	1	1	PL1
7	0.86	Serum	1	1	PL1
2	0.32	Serum	1	1	PL1
<10 detected	<1.00	Serum	1	1	PL1
7	0.87	Serum	1	1	PL1
Not Detected	Not Detected	Serum	1	1	PL1
Not Detected	Not Detected	Serum	1	1	PL1
Not Detected	Not Detected	Serum	1	1	PL1
4	0.56	Serum	1	1	PL1
<10 detected	<1.00	Serum	1	1	PL1
3	0.47	Serum	1	1	PL1
3	0.44	Serum	1	1	PL1
Not Detected	Not Detected	Serum	1	1	PL1
2	0.33	Serum	1	1	PL1
2	0.3	Serum	1	1	PL1
Not Detected	Not Detected	Serum	1	1	PL1
3	0.54	Serum	1	1	PL1
<10 detected	<1.00	Serum	1	1	PL1
Not Detected	Not Detected	Serum	1	1	PL1
2	0.29	Serum	1	1	PL1
Not Detected	Not Detected	Serum	1	1	PL1
6	0.79	Serum	1	1	PL1
9	0.97	Serum	1	1	PL1
4	0.55	Serum	1	1	PL1
Not Detected	Not Detected	Serum	1	1	PL1
<10 detected	<1.00	Serum	1	1	PL1
Not Detected	Not Detected	Serum	1	1	PL1
5	0.74	Serum	1	1	PL1
2	0.2	Serum	1	1	PL1
<10 detected	<1.00	Serum	1	1	PL1
2	0.28	Serum	1	1	PL1
2	0.19	Serum	1	1	PL1
Not Detected	Not Detected	Serum	1	1	PL1
2	0.37	Serum	1	1	PL1
7	0.81	Serum	1	2	PL1
<10 detected	<1.00	Serum	1	2	PL1
3	0.46	Serum	1	2	PL1
Not Detected	Not Detected	Serum	1	2	PL1
3	0.47	Serum	1	2	PL1
2	0.35	Serum	1	2	PL1
5	0.66	Serum	1	2	PL1
<10 detected	<1.00	Serum	1	2	PL1
Not Detected	Not Detected	Serum	1	2	PL1
6	0.76	Serum	1	2	PL1
5	0.73	Serum	1	2	PL1
1	0.16	Serum	1	2	PL1
Not Detected	Not Detected	Serum	1	2	PL1
10	1.01	Serum	1	2	PL1
Not Detected	Not Detected	Serum	1	2	PL1
2	0.22	Serum	1	2	PL1
13	1.1	Serum	1	2	PL1
4	0.63	Serum	1	2	PL1
5	0.67	Serum	1	2	PL1
<10 detected	<1.00	Serum	1	2	PL1
5	0.69	Serum	1	2	PL1
4	0.65	Serum	1	2	PL1
6	0.76	Serum	1	2	PL1
4	0.61	Serum	1	2	PL1
<10 detected	<1.00	Serum	1	2	PL1
6	0.77	Serum	1	2	PL1
2	0.33	Serum	1	2	PL1
7	0.84	Serum	1	2	PL1
3	0.44	Serum	1	2	PL1
7	0.86	Serum	1	2	PL1
4	0.62	Serum	1	2	PL1
2	0.28	Serum	1	2	PL1
4	0.64	Serum	1	2	PL1
Not Detected	Not Detected	Serum	1	2	PL1
6	0.79	Serum	1	2	PL1
<10 detected	<1.00	Serum	1	2	PL1
3	0.42	Serum	1	3	PL1
9	0.97	Serum	1	3	PL1
<10 detected	<1.00	Serum	1	3	PL1
5	0.7	Serum	1	3	PL1
7	0.86	Serum	1	3	PL1
6	0.8	Serum	1	3	PL1
Not Detected	Not Detected	Serum	1	3	PL1
9	0.95	Serum	1	3	PL1
5	0.69	Serum	1	3	PL1
<10 detected	<1.00	Serum	1	3	PL1
3	0.49	Serum	1	3	PL1
6	0.76	Serum	1	3	PL1
5	0.74	Serum	1	3	PL1
7	0.87	Serum	1	3	PL1
10	1	Serum	1	3	PL1
22	1.35	Serum	1	3	PL1
4	0.55	Serum	1	3	PL1
2	0.18	Serum	1	3	PL1
1	0.15	Serum	1	3	PL1
2	0.24	Serum	1	3	PL1
2	0.27	Serum	1	3	PL1
4	0.64	Serum	1	3	PL1
2	0.38	Serum	1	3	PL1
6	0.76	Serum	1	3	PL1
12	1.08	Serum	1	3	PL1
5	0.67	Serum	1	3	PL1
8	0.89	Serum	1	3	PL1
5	0.67	Serum	1	3	PL1
Not Detected	Not Detected	Serum	1	3	PL1
5	0.73	Serum	1	3	PL1
12	1.08	Serum	1	3	PL1
2	0.33	Serum	1	3	PL1
4	0.63	Serum	1	3	PL1
4	0.6	Serum	1	3	PL1
3	0.45	Serum	1	3	PL1
17	1.24	Serum	1	3	PL1
6	0.75	Serum	1	6	PL1
12	1.08	Serum	1	6	PL1
6	0.76	Serum	1	6	PL1
1	0.14	Serum	1	6	PL1
4	0.63	Serum	1	6	PL1
17	1.23	Serum	1	6	PL1
10	0.98	Serum	1	6	PL1
23	1.36	Serum	1	6	PL1
10	1.01	Serum	1	6	PL1
11	1.03	Serum	1	6	PL1
6	0.78	Serum	1	6	PL1
12	1.06	Serum	1	6	PL1
22	1.34	Serum	1	6	PL1
37	1.56	Serum	1	6	PL1
8	0.88	Serum	1	6	PL1
6	0.78	Serum	1	6	PL1
12	1.07	Serum	1	6	PL1
14	1.16	Serum	1	6	PL1
3	0.48	Serum	1	6	PL1
5	0.73	Serum	1	6	PL1
6	0.8	Serum	1	6	PL1
8	0.89	Serum	1	6	PL1
19	1.28	Serum	1	6	PL1
12	1.07	Serum	1	6	PL1
15	1.17	Serum	1	6	PL1
2	0.33	Serum	1	6	PL1
17	1.24	Serum	1	6	PL1
16	1.19	Serum	1	6	PL1
1	0.12	Serum	1	6	PL1
8	0.93	Serum	1	6	PL1
8	0.91	Serum	1	6	PL1
7	0.85	Serum	1	6	PL1
6	0.79	Serum	1	6	PL1
9	0.94	Serum	1	6	PL1
16	1.21	Serum	1	6	PL1
8	0.91	Serum	1	6	PL1
11	1.02	Serum	1	8	PL1
14	1.15	Serum	1	8	PL1
17	1.22	Serum	1	8	PL1
12	1.09	Serum	1	8	PL1
17	1.24	Serum	1	8	PL1
13	1.12	Serum	1	8	PL1
10	1	Serum	1	8	PL1
13	1.12	Serum	1	8	PL1
28	1.44	Serum	1	8	PL1
34	1.53	Serum	1	8	PL1
10	1	Serum	1	8	PL1
21	1.32	Serum	1	8	PL1
16	1.22	Serum	1	8	PL1
26	1.41	Serum	1	8	PL1
11	1.04	Serum	1	8	PL1
19	1.28	Serum	1	8	PL1
8	0.9	Serum	1	8	PL1
13	1.12	Serum	1	8	PL1
18	1.26	Serum	1	8	PL1
12	1.09	Serum	1	8	PL1
27	1.43	Serum	1	8	PL1
9	0.98	Serum	1	8	PL1
15	1.18	Serum	1	8	PL1
5	0.69	Serum	1	8	PL1
17	1.22	Serum	1	8	PL1
11	1.02	Serum	1	8	PL1
15	1.17	Serum	1	8	PL1
3	0.51	Serum	1	8	PL1
26	1.42	Serum	1	8	PL1
4	0.62	Serum	1	8	PL1
6	0.74	Serum	1	8	PL1
16	1.21	Serum	1	8	PL1
8	0.89	Serum	1	8	PL1
7	0.86	Serum	1	8	PL1
19	1.27	Serum	1	8	PL1
19	1.28	Serum	1	8	PL1
1	0.15	Serum	1	8	PL1
24	1.39	Serum	1	8	PL1
5	0.7	Serum	1	8	PL1
21	1.32	Serum	1	8	PL1
9	0.97	Serum	1	8	PL1
9	0.94	Serum	1	8	PL1
9	0.93	Serum	1	8	PL1
31	1.49	Serum	1	8	PL1
5	0.67	Serum	1	8	PL1
21	1.31	Serum	1	10	PL1
14	1.15	Serum	1	10	PL1
32	1.51	Serum	1	10	PL1
13	1.12	Serum	1	10	PL1
13	1.1	Serum	1	10	PL1
43	1.63	Serum	1	10	PL1
19	1.27	Serum	1	10	PL1
29	1.46	Serum	1	10	PL1
31	1.49	Serum	1	10	PL1
23	1.35	Serum	1	10	PL1
11	1.03	Serum	1	10	PL1
17	1.23	Serum	1	10	PL1
30	1.48	Serum	1	10	PL1
23	1.36	Serum	1	10	PL1
30	1.48	Serum	1	10	PL1
30	1.47	Serum	1	10	PL1
12	1.09	Serum	1	10	PL1
22	1.34	Serum	1	10	PL1
37	1.57	Serum	1	10	PL1
36	1.56	Serum	1	10	PL1
44	1.65	Serum	1	10	PL1
9	0.94	Serum	1	10	PL1
5	0.74	Serum	1	10	PL1
28	1.44	Serum	1	10	PL1
17	1.23	Serum	1	10	PL1
11	1.02	Serum	1	10	PL1
36	1.55	Serum	1	10	PL1
30	1.48	Serum	1	10	PL1
10	0.99	Serum	1	10	PL1
14	1.16	Serum	1	10	PL1
26	1.41	Serum	1	10	PL1
3	0.51	Serum	1	10	PL1
17	1.23	Serum	1	10	PL1
8	0.91	Serum	1	10	PL1
22	1.34	Serum	1	10	PL1
11	1.02	Serum	1	10	PL1
21	1.33	Serum	1	10	PL1
20	1.3	Serum	1	10	PL1
16	1.22	Serum	1	10	PL1
51	1.71	Serum	1	10	PL1
38	1.57	Serum	1	10	PL1
29	1.46	Serum	1	10	PL1
6	0.8	Serum	1	10	PL1
19	1.27	Serum	1	10	PL1
41	1.61	Serum	1	10	PL1
34	1.53	Serum	1	12	PL1
39	1.6	Serum	1	12	PL1
13	1.13	Serum	1	12	PL1
26	1.42	Serum	1	12	PL1
32	1.5	Serum	1	12	PL1
16	1.22	Serum	1	12	PL1
34	1.54	Serum	1	12	PL1
18	1.26	Serum	1	12	PL1
10	1	Serum	1	12	PL1
21	1.32	Serum	1	12	PL1
20	1.31	Serum	1	12	PL1
51	1.71	Serum	1	12	PL1
18	1.26	Serum	1	12	PL1
32	1.51	Serum	1	12	PL1
21	1.33	Serum	1	12	PL1
74	1.87	Serum	1	12	PL1
15	1.18	Serum	1	12	PL1
25	1.4	Serum	1	12	PL1
8	0.93	Serum	1	12	PL1
13	1.12	Serum	1	12	PL1
8	0.89	Serum	1	12	PL1
14	1.13	Serum	1	12	PL1
37	1.57	Serum	1	12	PL1
28	1.44	Serum	1	12	PL1
10	1	Serum	1	12	PL1
12	1.08	Serum	1	12	PL1
13	1.12	Serum	1	12	PL1
16	1.21	Serum	1	12	PL1
29	1.47	Serum	1	12	PL1
37	1.57	Serum	1	12	PL1
43	1.63	Serum	1	12	PL1
21	1.33	Serum	1	12	PL1
11	1.06	Serum	1	12	PL1
25	1.39	Serum	1	12	PL1
38	1.58	Serum	1	12	PL1
27	1.42	Serum	1	12	PL1
6	0.81	Serum	1	12	PL1
24	1.38	Serum	1	12	PL1
30	1.48	Serum	1	12	PL1
16	1.2	Serum	1	12	PL1
35	1.55	Serum	1	12	PL1
13	1.11	Serum	1	12	PL1
18	1.24	Serum	1	12	PL1
57	1.76	Serum	1	12	PL1
23	1.35	Serum	1	12	PL1
56	1.75	Serum	1	20	PL1
22	1.34	Serum	1	20	PL1
21	1.31	Serum	1	20	PL1
39	1.59	Serum	1	20	PL1
39	1.59	Serum	1	20	PL1
25	1.39	Serum	1	20	PL1
33	1.52	Serum	1	20	PL1
31	1.48	Serum	1	20	PL1
23	1.36	Serum	1	20	PL1
24	1.38	Serum	1	20	PL1
35	1.54	Serum	1	20	PL1
41	1.62	Serum	1	20	PL1
23	1.36	Serum	1	20	PL1
82	1.91	Serum	1	20	PL1
58	1.77	Serum	1	20	PL1
69	1.84	Serum	1	20	PL1
22	1.34	Serum	1	20	PL1
55	1.74	Serum	1	20	PL1
63	1.8	Serum	1	20	PL1
15	1.17	Serum	1	20	PL1
29	1.46	Serum	1	20	PL1
31	1.5	Serum	1	20	PL1
34	1.53	Serum	1	20	PL1
48	1.68	Serum	1	20	PL1
60	1.78	Serum	1	20	PL1
38	1.58	Serum	1	20	PL1
42	1.62	Serum	1	20	PL1
46	1.66	Serum	1	20	PL1
27	1.43	Serum	1	20	PL1
46	1.66	Serum	1	20	PL1
43	1.64	Serum	1	20	PL1
54	1.73	Serum	1	20	PL1
24	1.37	Serum	1	20	PL1
34	1.53	Serum	1	20	PL1
22	1.33	Serum	1	20	PL1
62	1.79	Serum	1	20	PL1
Not Detected	Not Detected	Serum	1	0	PL2
Not Detected	Not Detected	Serum	1	0	PL2
Not Detected	Not Detected	Serum	1	0	PL2
Not Detected	Not Detected	Serum	1	0	PL2
Not Detected	Not Detected	Serum	1	0	PL2
Not Detected	Not Detected	Serum	1	0	PL2
Not Detected	Not Detected	Serum	1	0	PL2
Not Detected	Not Detected	Serum	1	0	PL2
Not Detected	Not Detected	Serum	1	0	PL2
Not Detected	Not Detected	Serum	1	0	PL2
Not Detected	Not Detected	Serum	1	0	PL2
Not Detected	Not Detected	Serum	1	0	PL2
Not Detected	Not Detected	Serum	1	0	PL2
Not Detected	Not Detected	Serum	1	0	PL2
Not Detected	Not Detected	Serum	1	0	PL2
Not Detected	Not Detected	Serum	1	0	PL2
Not Detected	Not Detected	Serum	1	0	PL2
Not Detected	Not Detected	Serum	1	0	PL2
Not Detected	Not Detected	Serum	1	0	PL2
Not Detected	Not Detected	Serum	1	0	PL2
Not Detected	Not Detected	Serum	1	0	PL2
Not Detected	Not Detected	Serum	1	0	PL2
Not Detected	Not Detected	Serum	1	0	PL2
Not Detected	Not Detected	Serum	1	0	PL2
Not Detected	Not Detected	Serum	1	0	PL2
Not Detected	Not Detected	Serum	1	0	PL2
Not Detected	Not Detected	Serum	1	0	PL2
Not Detected	Not Detected	Serum	1	0	PL2
Not Detected	Not Detected	Serum	1	0	PL2
Not Detected	Not Detected	Serum	1	0	PL2
Not Detected	Not Detected	Serum	1	0	PL2
Not Detected	Not Detected	Serum	1	0	PL2
Not Detected	Not Detected	Serum	1	0	PL2
Not Detected	Not Detected	Serum	1	0	PL2
Not Detected	Not Detected	Serum	1	0	PL2
Not Detected	Not Detected	Serum	1	0	PL2
Not Detected	Not Detected	Serum	1	0.25	PL2
Not Detected	Not Detected	Serum	1	0.25	PL2
Not Detected	Not Detected	Serum	1	0.25	PL2
1	0.03	Serum	1	0.25	PL2
3	0.43	Serum	1	0.25	PL2
Not Detected	Not Detected	Serum	1	0.25	PL2
<10 detected	<1.00	Serum	1	0.25	PL2
Not Detected	Not Detected	Serum	1	0.25	PL2
Not Detected	Not Detected	Serum	1	0.25	PL2
<10 detected	<1.00	Serum	1	0.25	PL2
<10 detected	<1.00	Serum	1	0.25	PL2
Not Detected	Not Detected	Serum	1	0.25	PL2
<10 detected	<1.00	Serum	1	0.25	PL2
Not Detected	Not Detected	Serum	1	0.25	PL2
Not Detected	Not Detected	Serum	1	0.25	PL2
1	0.11	Serum	1	0.25	PL2
<10 detected	<1.00	Serum	1	0.25	PL2
Not Detected	Not Detected	Serum	1	0.25	PL2
<10 detected	<1.00	Serum	1	0.25	PL2
Not Detected	Not Detected	Serum	1	0.25	PL2
Not Detected	Not Detected	Serum	1	0.25	PL2
1	0.03	Serum	1	0.25	PL2
Not Detected	Not Detected	Serum	1	0.25	PL2
Not Detected	Not Detected	Serum	1	0.25	PL2
2	0.33	Serum	1	0.25	PL2
<10 detected	<1.00	Serum	1	0.25	PL2
Not Detected	Not Detected	Serum	1	0.25	PL2
Not Detected	Not Detected	Serum	1	0.25	PL2
<10 detected	<1.00	Serum	1	0.25	PL2
Not Detected	Not Detected	Serum	1	0.25	PL2
Not Detected	Not Detected	Serum	1	0.25	PL2
Not Detected	Not Detected	Serum	1	0.25	PL2
Not Detected	Not Detected	Serum	1	0.25	PL2
Not Detected	Not Detected	Serum	1	0.25	PL2
<10 detected	<1.00	Serum	1	0.25	PL2
Not Detected	Not Detected	Serum	1	0.25	PL2
1	0.17	Serum	1	0.5	PL2
<10 detected	<1.00	Serum	1	0.5	PL2
Not Detected	Not Detected	Serum	1	0.5	PL2
<10 detected	<1.00	Serum	1	0.5	PL2
Not Detected	Not Detected	Serum	1	0.5	PL2
Not Detected	Not Detected	Serum	1	0.5	PL2
Not Detected	Not Detected	Serum	1	0.5	PL2
<10 detected	<1.00	Serum	1	0.5	PL2
<10 detected	<1.00	Serum	1	0.5	PL2
1	0.12	Serum	1	0.5	PL2
Not Detected	Not Detected	Serum	1	0.5	PL2
Not Detected	Not Detected	Serum	1	0.5	PL2
Not Detected	Not Detected	Serum	1	0.5	PL2
Not Detected	Not Detected	Serum	1	0.5	PL2
Not Detected	Not Detected	Serum	1	0.5	PL2
Not Detected	Not Detected	Serum	1	0.5	PL2
4	0.6	Serum	1	0.5	PL2
Not Detected	Not Detected	Serum	1	0.5	PL2
Not Detected	Not Detected	Serum	1	0.5	PL2
3	0.44	Serum	1	0.5	PL2
Not Detected	Not Detected	Serum	1	0.5	PL2
Not Detected	Not Detected	Serum	1	0.5	PL2
Not Detected	Not Detected	Serum	1	0.5	PL2
Not Detected	Not Detected	Serum	1	0.5	PL2
Not Detected	Not Detected	Serum	1	0.5	PL2
Not Detected	Not Detected	Serum	1	0.5	PL2
Not Detected	Not Detected	Serum	1	0.5	PL2
9	0.96	Serum	1	0.5	PL2
<10 detected	<1.00	Serum	1	0.5	PL2
Not Detected	Not Detected	Serum	1	0.5	PL2
2	0.19	Serum	1	0.5	PL2
Not Detected	Not Detected	Serum	1	0.5	PL2
5	0.65	Serum	1	0.5	PL2
Not Detected	Not Detected	Serum	1	0.5	PL2
Not Detected	Not Detected	Serum	1	0.5	PL2
4	0.62	Serum	1	0.5	PL2
1	0.12	Serum	1	1	PL2
1	0.14	Serum	1	1	PL2
Not Detected	Not Detected	Serum	1	1	PL2
<10 detected	<1.00	Serum	1	1	PL2
Not Detected	Not Detected	Serum	1	1	PL2
<10 detected	<1.00	Serum	1	1	PL2
2	0.23	Serum	1	1	PL2
<10 detected	<1.00	Serum	1	1	PL2
Not Detected	Not Detected	Serum	1	1	PL2
Not Detected	Not Detected	Serum	1	1	PL2
1	0.11	Serum	1	1	PL2
3	0.4	Serum	1	1	PL2
2	0.22	Serum	1	1	PL2
5	0.72	Serum	1	1	PL2
Not Detected	Not Detected	Serum	1	1	PL2
Not Detected	Not Detected	Serum	1	1	PL2
4	0.59	Serum	1	1	PL2
Not Detected	Not Detected	Serum	1	1	PL2
Not Detected	Not Detected	Serum	1	1	PL2
Not Detected	Not Detected	Serum	1	1	PL2
1	0.06	Serum	1	1	PL2
3	0.44	Serum	1	1	PL2
<10 detected	<1.00	Serum	1	1	PL2
2	0.2	Serum	1	1	PL2
Not Detected	Not Detected	Serum	1	1	PL2
1	0.06	Serum	1	1	PL2
2	0.21	Serum	1	1	PL2
Not Detected	Not Detected	Serum	1	1	PL2
1	0.07	Serum	1	1	PL2
1	0.06	Serum	1	1	PL2
<10 detected	<1.00	Serum	1	1	PL2
3	0.45	Serum	1	1	PL2
Not Detected	Not Detected	Serum	1	1	PL2
<10 detected	<1.00	Serum	1	1	PL2
<10 detected	<1.00	Serum	1	1	PL2
Not Detected	Not Detected	Serum	1	1	PL2
4	0.55	Serum	1	2	PL2
4	0.57	Serum	1	2	PL2
2	0.28	Serum	1	2	PL2
Not Detected	Not Detected	Serum	1	2	PL2
<10 detected	<1.00	Serum	1	2	PL2
3	0.49	Serum	1	2	PL2
Not Detected	Not Detected	Serum	1	2	PL2
3	0.48	Serum	1	2	PL2
6	0.76	Serum	1	2	PL2
2	0.24	Serum	1	2	PL2
<10 detected	<1.00	Serum	1	2	PL2
2	0.28	Serum	1	2	PL2
2	0.35	Serum	1	2	PL2
4	0.58	Serum	1	2	PL2
2	0.18	Serum	1	2	PL2
2	0.36	Serum	1	2	PL2
2	0.25	Serum	1	2	PL2
<10 detected	<1.00	Serum	1	2	PL2
3	0.51	Serum	1	2	PL2
Not Detected	Not Detected	Serum	1	2	PL2
Not Detected	Not Detected	Serum	1	2	PL2
<10 detected	<1.00	Serum	1	2	PL2
<10 detected	<1.00	Serum	1	2	PL2
6	0.76	Serum	1	2	PL2
1	0.04	Serum	1	2	PL2
3	0.48	Serum	1	2	PL2
<10 detected	<1.00	Serum	1	2	PL2
Not Detected	Not Detected	Serum	1	2	PL2
4	0.59	Serum	1	2	PL2
<10 detected	<1.00	Serum	1	2	PL2
<10 detected	<1.00	Serum	1	2	PL2
<10 detected	<1.00	Serum	1	2	PL2
Not Detected	Not Detected	Serum	1	2	PL2
<10 detected	<1.00	Serum	1	2	PL2
<10 detected	<1.00	Serum	1	2	PL2
3	0.48	Serum	1	2	PL2
10	1.01	Serum	1	3	PL2
10	0.98	Serum	1	3	PL2
3	0.45	Serum	1	3	PL2
14	1.15	Serum	1	3	PL2
4	0.57	Serum	1	3	PL2
5	0.68	Serum	1	3	PL2
1	0.1	Serum	1	3	PL2
1	0.11	Serum	1	3	PL2
3	0.5	Serum	1	3	PL2
6	0.81	Serum	1	3	PL2
<10 detected	<1.00	Serum	1	3	PL2
14	1.16	Serum	1	3	PL2
5	0.73	Serum	1	3	PL2
<10 detected	<1.00	Serum	1	3	PL2
Not Detected	Not Detected	Serum	1	3	PL2
<10 detected	<1.00	Serum	1	3	PL2
4	0.57	Serum	1	3	PL2
4	0.61	Serum	1	3	PL2
6	0.76	Serum	1	3	PL2
3	0.5	Serum	1	3	PL2
17	1.23	Serum	1	3	PL2
3	0.54	Serum	1	3	PL2
2	0.36	Serum	1	3	PL2
<10 detected	<1.00	Serum	1	3	PL2
<10 detected	<1.00	Serum	1	3	PL2
6	0.81	Serum	1	3	PL2
4	0.6	Serum	1	3	PL2
2	0.39	Serum	1	3	PL2
3	0.5	Serum	1	3	PL2
1	0.13	Serum	1	3	PL2
2	0.24	Serum	1	3	PL2
3	0.5	Serum	1	3	PL2
5	0.66	Serum	1	3	PL2
9	0.96	Serum	1	3	PL2
2	0.29	Serum	1	3	PL2
2	0.26	Serum	1	3	PL2
7	0.83	Serum	1	6	PL2
5	0.73	Serum	1	6	PL2
4	0.57	Serum	1	6	PL2
6	0.79	Serum	1	6	PL2
18	1.26	Serum	1	6	PL2
10	1.01	Serum	1	6	PL2
15	1.16	Serum	1	6	PL2
11	1.02	Serum	1	6	PL2
22	1.34	Serum	1	6	PL2
6	0.78	Serum	1	6	PL2
6	0.81	Serum	1	6	PL2
16	1.19	Serum	1	6	PL2
11	1.03	Serum	1	6	PL2
5	0.71	Serum	1	6	PL2
7	0.83	Serum	1	6	PL2
1	0.06	Serum	1	6	PL2
9	0.95	Serum	1	6	PL2
8	0.9	Serum	1	6	PL2
2	0.2	Serum	1	6	PL2
6	0.76	Serum	1	6	PL2
8	0.9	Serum	1	6	PL2
8	0.88	Serum	1	6	PL2
15	1.17	Serum	1	6	PL2
20	1.31	Serum	1	6	PL2
17	1.22	Serum	1	6	PL2
2	0.3	Serum	1	6	PL2
9	0.95	Serum	1	6	PL2
20	1.31	Serum	1	6	PL2
5	0.7	Serum	1	6	PL2
23	1.36	Serum	1	6	PL2
5	0.66	Serum	1	6	PL2
9	0.94	Serum	1	6	PL2
3	0.47	Serum	1	6	PL2
13	1.1	Serum	1	6	PL2
3	0.51	Serum	1	6	PL2
15	1.17	Serum	1	6	PL2
19	1.28	Serum	1	8	PL2
7	0.87	Serum	1	8	PL2
8	0.89	Serum	1	8	PL2
11	1.03	Serum	1	8	PL2
7	0.82	Serum	1	8	PL2
6	0.79	Serum	1	8	PL2
10	1	Serum	1	8	PL2
11	1.03	Serum	1	8	PL2
7	0.82	Serum	1	8	PL2
8	0.92	Serum	1	8	PL2
17	1.22	Serum	1	8	PL2
19	1.28	Serum	1	8	PL2
10	0.99	Serum	1	8	PL2
13	1.1	Serum	1	8	PL2
13	1.12	Serum	1	8	PL2
23	1.36	Serum	1	8	PL2
5	0.73	Serum	1	8	PL2
9	0.96	Serum	1	8	PL2
11	1.05	Serum	1	8	PL2
15	1.19	Serum	1	8	PL2
14	1.14	Serum	1	8	PL2
4	0.61	Serum	1	8	PL2
3	0.54	Serum	1	8	PL2
10	0.99	Serum	1	8	PL2
20	1.29	Serum	1	8	PL2
9	0.98	Serum	1	8	PL2
7	0.87	Serum	1	8	PL2
13	1.11	Serum	1	8	PL2
15	1.16	Serum	1	8	PL2
15	1.18	Serum	1	8	PL2
11	1.05	Serum	1	8	PL2
4	0.57	Serum	1	8	PL2
9	0.96	Serum	1	8	PL2
12	1.08	Serum	1	8	PL2
16	1.2	Serum	1	8	PL2
17	1.23	Serum	1	8	PL2
10	0.98	Serum	1	8	PL2
11	1.03	Serum	1	8	PL2
9	0.96	Serum	1	8	PL2
18	1.26	Serum	1	8	PL2
28	1.45	Serum	1	8	PL2
3	0.5	Serum	1	8	PL2
11	1.04	Serum	1	8	PL2
10	1	Serum	1	8	PL2
9	0.95	Serum	1	8	PL2
12	1.07	Serum	1	10	PL2
19	1.29	Serum	1	10	PL2
15	1.16	Serum	1	10	PL2
29	1.46	Serum	1	10	PL2
16	1.2	Serum	1	10	PL2
7	0.86	Serum	1	10	PL2
13	1.1	Serum	1	10	PL2
6	0.78	Serum	1	10	PL2
10	1.02	Serum	1	10	PL2
18	1.26	Serum	1	10	PL2
[truncated: 10,011 more rows]

## Sheet: Analytical Specificity
IU/mL	log IU/mL	Reagent lot
Not Detected	Not Detected	PL2
Not Detected	Not Detected	PL2
Not Detected	Not Detected	PL2
Not Detected	Not Detected	PL2
Not Detected	Not Detected	PL2
Not Detected	Not Detected	PL2
Not Detected	Not Detected	PL2
Not Detected	Not Detected	PL2
Not Detected	Not Detected	PL2
Not Detected	Not Detected	PL2
Not Detected	Not Detected	PL2
Not Detected	Not Detected	PL2
Not Detected	Not Detected	PL2
Not Detected	Not Detected	PL2
Not Detected	Not Detected	PL2
Not Detected	Not Detected	PL2
Not Detected	Not Detected	PL2
Not Detected	Not Detected	PL2
Not Detected	Not Detected	PL2
Not Detected	Not Detected	PL2
Not Detected	Not Detected	PL2
Not Detected	Not Detected	PL2
Not Detected	Not Detected	PL2
Not Detected	Not Detected	PL2
Not Detected	Not Detected	PL2
Not Detected	Not Detected	PL2
Not Detected	Not Detected	PL2
Not Detected	Not Detected	PL2
Not Detected	Not Detected	PL2
Not Detected	Not Detected	PL2
Not Detected	Not Detected	PL2
Not Detected	Not Detected	PL2
Not Detected	Not Detected	PL2
Not Detected	Not Detected	PL2
Not Detected	Not Detected	PL2
Not Detected	Not Detected	PL2
Not Detected	Not Detected	PL2
Not Detected	Not Detected	PL2
Not Detected	Not Detected	PL2
Not Detected	Not Detected	PL2
Not Detected	Not Detected	PL2
Not Detected	Not Detected	PL2
Not Detected	Not Detected	PL2
Not Detected	Not Detected	PL2
Not Detected	Not Detected	PL2
Not Detected	Not Detected	PL2
Not Detected	Not Detected	PL2
Not Detected	Not Detected	PL2
Not Detected	Not Detected	PL2
Not Detected	Not Detected	PL2
Not Detected	Not Detected	PL2
Not Detected	Not Detected	PL2
Not Detected	Not Detected	PL2
Not Detected	Not Detected	PL2
Not Detected	Not Detected	PL2
Not Detected	Not Detected	PL2
Not Detected	Not Detected	PL2
Not Detected	Not Detected	PL2
Not Detected	Not Detected	PL2
Not Detected	Not Detected	PL2
Not Detected	Not Detected	PL2
Not Detected	Not Detected	PL2
Not Detected	Not Detected	PL2
Not Detected	Not Detected	PL2
Not Detected	Not Detected	PL2
Not Detected	Not Detected	PL2
Not Detected	Not Detected	PL2
Not Detected	Not Detected	PL2
Not Detected	Not Detected	PL2
Not Detected	Not Detected	PL2
Not Detected	Not Detected	PL2
Not Detected	Not Detected	PL2
Not Detected	Not Detected	PL2
Not Detected	Not Detected	PL2
Not Detected	Not Detected	PL2
Not Detected	Not Detected	PL2
Not Detected	Not Detected	PL2
Not Detected	Not Detected	PL2
Not Detected	Not Detected	PL2
Not Detected	Not Detected	PL2
Not Detected	Not Detected	PL2
Not Detected	Not Detected	PL2
Not Detected	Not Detected	PL2
Not Detected	Not Detected	PL2
Not Detected	Not Detected	PL2
Not Detected	Not Detected	PL2
Not Detected	Not Detected	PL2
Not Detected	Not Detected	PL2
Not Detected	Not Detected	PL2
Not Detected	Not Detected	PL2
Not Detected	Not Detected	PL3
Not Detected	Not Detected	PL3
Not Detected	Not Detected	PL3
Not Detected	Not Detected	PL3
Not Detected	Not Detected	PL3
Not Detected	Not Detected	PL3
Not Detected	Not Detected	PL3
Not Detected	Not Detected	PL3
Not Detected	Not Detected	PL3
Not Detected	Not Detected	PL3
Not Detected	Not Detected	PL3
Not Detected	Not Detected	PL3
Not Detected	Not Detected	PL3
Not Detected	Not Detected	PL3
Not Detected	Not Detected	PL3
Not Detected	Not Detected	PL3
Not Detected	Not Detected	PL3
Not Detected	Not Detected	PL3
Not Detected	Not Detected	PL3
Not Detected	Not Detected	PL3
Not Detected	Not Detected	PL3
Not Detected	Not Detected	PL3
Not Detected	Not Detected	PL3
Not Detected	Not Detected	PL3
Not Detected	Not Detected	PL3
Not Detected	Not Detected	PL3
Not Detected	Not Detected	PL3
Not Detected	Not Detected	PL3
Not Detected	Not Detected	PL3
Not Detected	Not Detected	PL3
Not Detected	Not Detected	PL3
Not Detected	Not Detected	PL3
Not Detected	Not Detected	PL3
Not Detected	Not Detected	PL3
Not Detected	Not Detected	PL3
Not Detected	Not Detected	PL3
Not Detected	Not Detected	PL3
Not Detected	Not Detected	PL3
Not Detected	Not Detected	PL3
Not Detected	Not Detected	PL3
Not Detected	Not Detected	PL3
Not Detected	Not Detected	PL3
Not Detected	Not Detected	PL3
Not Detected	Not Detected	PL3
Not Detected	Not Detected	PL3
Not Detected	Not Detected	PL3
Not Detected	Not Detected	PL3
Not Detected	Not Detected	PL3
Not Detected	Not Detected	PL3
Not Detected	Not Detected	PL3
Not Detected	Not Detected	PL3
Not Detected	Not Detected	PL3
Not Detected	Not Detected	PL3
Not Detected	Not Detected	PL3
Not Detected	Not Detected	PL3
Not Detected	Not Detected	PL3
Not Detected	Not Detected	PL3
Not Detected	Not Detected	PL3
Not Detected	Not Detected	PL3
Not Detected	Not Detected	PL3
Not Detected	Not Detected	PL3
Not Detected	Not Detected	PL3
Not Detected	Not Detected	PL3
Not Detected	Not Detected	PL3
Not Detected	Not Detected	PL3
Not Detected	Not Detected	PL3
Not Detected	Not Detected	PL3
Not Detected	Not Detected	PL3
Not Detected	Not Detected	PL3
Not Detected	Not Detected	PL3
Not Detected	Not Detected	PL3
Not Detected	Not Detected	PL3
Not Detected	Not Detected	PL3
Not Detected	Not Detected	PL3
Not Detected	Not Detected	PL3
Not Detected	Not Detected	PL3
Not Detected	Not Detected	PL3
Not Detected	Not Detected	PL3
Not Detected	Not Detected	PL3
Not Detected	Not Detected	PL3
Not Detected	Not Detected	PL3
Not Detected	Not Detected	PL3
Not Detected	Not Detected	PL3
Not Detected	Not Detected	PL3
Not Detected	Not Detected	PL3
Not Detected	Not Detected	PL3
Not Detected	Not Detected	PL3
Not Detected	Not Detected	PL3
Not Detected	Not Detected	PL3
Not Detected	Not Detected	PL3
Not Detected	Not Detected	PL1
Not Detected	Not Detected	PL1
Not Detected	Not Detected	PL1
Not Detected	Not Detected	PL1
Not Detected	Not Detected	PL1
Not Detected	Not Detected	PL1
Not Detected	Not Detected	PL1
Not Detected	Not Detected	PL1
Not Detected	Not Detected	PL1
Not Detected	Not Detected	PL1
Not Detected	Not Detected	PL1
Not Detected	Not Detected	PL1
Not Detected	Not Detected	PL1
Not Detected	Not Detected	PL1
Not Detected	Not Detected	PL1
Not Detected	Not Detected	PL1
Not Detected	Not Detected	PL1
Not Detected	Not Detected	PL1
Not Detected	Not Detected	PL1
Not Detected	Not Detected	PL1
Not Detected	Not Detected	PL1
Not Detected	Not Detected	PL1
Not Detected	Not Detected	PL1
Not Detected	Not Detected	PL1
Not Detected	Not Detected	PL1
Not Detected	Not Detected	PL1
Not Detected	Not Detected	PL1
Not Detected	Not Detected	PL1
Not Detected	Not Detected	PL1
Not Detected	Not Detected	PL1
Not Detected	Not Detected	PL1
Not Detected	Not Detected	PL1
Not Detected	Not Detected	PL1
Not Detected	Not Detected	PL1
Not Detected	Not Detected	PL1
Not Detected	Not Detected	PL1
Not Detected	Not Detected	PL1
Not Detected	Not Detected	PL1
Not Detected	Not Detected	PL1
Not Detected	Not Detected	PL1
Not Detected	Not Detected	PL1
Not Detected	Not Detected	PL1
Not Detected	Not Detected	PL1
Not Detected	Not Detected	PL1
Not Detected	Not Detected	PL1
Not Detected	Not Detected	PL1
Not Detected	Not Detected	PL1
Not Detected	Not Detected	PL1
Not Detected	Not Detected	PL1
Not Detected	Not Detected	PL1
Not Detected	Not Detected	PL1
Not Detected	Not Detected	PL1
Not Detected	Not Detected	PL1
Not Detected	Not Detected	PL1
Not Detected	Not Detected	PL1
Not Detected	Not Detected	PL1
Not Detected	Not Detected	PL1
Not Detected	Not Detected	PL1
Not Detected	Not Detected	PL1
Not Detected	Not Detected	PL1
Not Detected	Not Detected	PL1
Not Detected	Not Detected	PL1
Not Detected	Not Detected	PL1
Not Detected	Not Detected	PL1
Not Detected	Not Detected	PL1
Not Detected	Not Detected	PL1
Not Detected	Not Detected	PL1
Not Detected	Not Detected	PL1
Not Detected	Not Detected	PL1
Not Detected	Not Detected	PL1
Not Detected	Not Detected	PL1
Not Detected	Not Detected	PL1
Not Detected	Not Detected	PL1
Not Detected	Not Detected	PL1
Not Detected	Not Detected	PL1
Not Detected	Not Detected	PL1
Not Detected	Not Detected	PL1
Not Detected	Not Detected	PL1
Not Detected	Not Detected	PL1
Not Detected	Not Detected	PL1
Not Detected	Not Detected	PL1
Not Detected	Not Detected	PL1
Not Detected	Not Detected	PL1
Not Detected	Not Detected	PL1
Not Detected	Not Detected	PL1
Not Detected	Not Detected	PL1
Not Detected	Not Detected	PL1
Not Detected	Not Detected	PL1
Not Detected	Not Detected	PL1
Not Detected	Not Detected	PL1
Not Detected	Not Detected	PL1
Not Detected	Not Detected	PL1
Not Detected	Not Detected	PL1
Not Detected	Not Detected	PL1
Not Detected	Not Detected	PL1
Not Detected	Not Detected	PL1
Not Detected	Not Detected	PL1
Not Detected	Not Detected	PL1
Not Detected	Not Detected	PL1
Not Detected	Not Detected	PL1
Not Detected	Not Detected	PL1
Not Detected	Not Detected	PL1
Not Detected	Not Detected	PL1
Not Detected	Not Detected	PL1
Not Detected	Not Detected	PL1
Not Detected	Not Detected	PL1
Not Detected	Not Detected	PL1
Not Detected	Not Detected	PL1
Not Detected	Not Detected	PL1
Not Detected	Not Detected	PL1
Not Detected	Not Detected	PL1
Not Detected	Not Detected	PL1
Not Detected	Not Detected	PL1
Not Detected	Not Detected	PL1
Not Detected	Not Detected	PL1
Not Detected	Not Detected	PL1
108	2.03	PL1
Not Detected	Not Detected	PL1
63	1.8	PL1
Not Detected	Not Detected	PL1
Not Detected	Not Detected	PL1
Not Detected	Not Detected	PL1
Not Detected	Not Detected	PL1
Not Detected	Not Detected	PL1
Not Detected	Not Detected	PL1
Not Detected	Not Detected	PL1
Not Detected	Not Detected	PL1
Not Detected	Not Detected	PL1
Not Detected	Not Detected	PL1
Not Detected	Not Detected	PL1
Not Detected	Not Detected	PL1
Not Detected	Not Detected	PL1
Not Detected	Not Detected	PL1
Not Detected	Not Detected	PL1
Not Detected	Not Detected	PL1
Not Detected	Not Detected	PL1
Not Detected	Not Detected	PL1
Not Detected	Not Detected	PL1
Not Detected	Not Detected	PL1
Not Detected	Not Detected	PL1
Not Detected	Not Detected	PL1
Not Detected	Not Detected	PL1
Not Detected	Not Detected	PL1
Not Detected	Not Detected	PL1
Not Detected	Not Detected	PL1
Not Detected	Not Detected	PL1
Not Detected	Not Detected	PL1
Not Detected	Not Detected	PL1
Not Detected	Not Detected	PL1
Not Detected	Not Detected	PL1
Not Detected	Not Detected	PL1
Not Detected	Not Detected	PL1
Not Detected	Not Detected	PL1
Not Detected	Not Detected	PL1
Not Detected	Not Detected	PL1
Not Detected	Not Detected	PL1
Not Detected	Not Detected	PL1
Not Detected	Not Detected	PL1
Not Detected	Not Detected	PL1
Not Detected	Not Detected	PL1
Not Detected	Not Detected	PL1
Not Detected	Not Detected	PL1
Not Detected	Not Detected	PL1
Not Detected	Not Detected	PL1
Not Detected	Not Detected	PL1
Not Detected	Not Detected	PL1
Not Detected	Not Detected	PL1
Not Detected	Not Detected	PL1
Not Detected	Not Detected	PL1
Not Detected	Not Detected	PL1
66	1.82	PL1
51	1.71	PL1
Not Detected	Not Detected	PL1
Not Detected	Not Detected	PL1
Not Detected	Not Detected	PL1
Not Detected	Not Detected	PL1
Not Detected	Not Detected	PL1
Not Detected	Not Detected	PL1
Not Detected	Not Detected	PL1
Not Detected	Not Detected	PL1
Not Detected	Not Detected	PL1
Not Detected	Not Detected	PL1
Not Detected	Not Detected	PL1
Not Detected	Not Detected	PL1
Not Detected	Not Detected	PL1
Not Detected	Not Detected	PL1
Not Detected	Not Detected	PL1
Not Detected	Not Detected	PL1
Not Detected	Not Detected	PL1
Not Detected	Not Detected	PL1
Not Detected	Not Detected	PL1
Not Detected	Not Detected	PL1
Not Detected	Not Detected	PL1
Not Detected	Not Detected	PL1
Not Detected	Not Detected	PL1
Not Detected	Not Detected	PL1
Not Detected	Not Detected	PL1
Not Detected	Not Detected	PL1
Not Detected	Not Detected	PL1
Not Detected	Not Detected	PL1
Not Detected	Not Detected	PL1
Not Detected	Not Detected	PL1
Not Detected	Not Detected	PL1
Not Detected	Not Detected	PL1
Not Detected	Not Detected	PL1
Not Detected	Not Detected	PL1
Not Detected	Not Detected	PL1
Not Detected	Not Detected	PL1
Not Detected	Not Detected	PL1
Not Detected	Not Detected	PL1
Not Detected	Not Detected	PL1
Not Detected	Not Detected	PL1
Not Detected	Not Detected	PL3
Not Detected	Not Detected	PL3
Not Detected	Not Detected	PL3
Not Detected	Not Detected	PL3
Not Detected	Not Detected	PL3
Not Detected	Not Detected	PL3
Not Detected	Not Detected	PL3
Not Detected	Not Detected	PL3
Not Detected	Not Detected	PL3
Not Detected	Not Detected	PL3
Not Detected	Not Detected	PL3
Not Detected	Not Detected	PL3
Not Detected	Not Detected	PL3
Not Detected	Not Detected	PL3
Not Detected	Not Detected	PL3
Not Detected	Not Detected	PL3
Not Detected	Not Detected	PL3
Not Detected	Not Detected	PL3
Not Detected	Not Detected	PL3
Not Detected	Not Detected	PL3
Not Detected	Not Detected	PL3
Not Detected	Not Detected	PL3
Not Detected	Not Detected	PL3
Not Detected	Not Detected	PL3
Not Detected	Not Detected	PL3
Not Detected	Not Detected	PL3
Not Detected	Not Detected	PL3
Not Detected	Not Detected	PL3
Not Detected	Not Detected	PL3
Not Detected	Not Detected	PL3
Not Detected	Not Detected	PL3
Not Detected	Not Detected	PL3
Not Detected	Not Detected	PL3
Not Detected	Not Detected	PL3
Not Detected	Not Detected	PL3
Not Detected	Not Detected	PL3
Not Detected	Not Detected	PL3
Not Detected	Not Detected	PL3
Not Detected	Not Detected	PL3
Not Detected	Not Detected	PL3
Not Detected	Not Detected	PL3
Not Detected	Not Detected	PL3
Not Detected	Not Detected	PL3
Not Detected	Not Detected	PL3
Not Detected	Not Detected	PL3
Not Detected	Not Detected	PL3
Not Detected	Not Detected	PL3
Not Detected	Not Detected	PL3
Not Detected	Not Detected	PL3
Not Detected	Not Detected	PL3
Not Detected	Not Detected	PL3
Not Detected	Not Detected	PL3
Not Detected	Not Detected	PL3
Not Detected	Not Detected	PL3
Not Detected	Not Detected	PL3
Not Detected	Not Detected	PL3
Not Detected	Not Detected	PL3
Not Detected	Not Detected	PL3
Not Detected	Not Detected	PL3
Not Detected	Not Detected	PL3
Not Detected	Not Detected	PL3
Not Detected	Not Detected	PL3
Not Detected	Not Detected	PL3
Not Detected	Not Detected	PL3
Not Detected	Not Detected	PL3
Not Detected	Not Detected	PL3
Not Detected	Not Detected	PL3
Not Detected	Not Detected	PL3
Not Detected	Not Detected	PL3
Not Detected	Not Detected	PL3
Not Detected	Not Detected	PL3
Not Detected	Not Detected	PL3
Not Detected	Not Detected	PL3
Not Detected	Not Detected	PL3
Not Detected	Not Detected	PL3
Not Detected	Not Detected	PL3
Not Detected	Not Detected	PL3
Not Detected	Not Detected	PL3
Not Detected	Not Detected	PL3
Not Detected	Not Detected	PL3
Not Detected	Not Detected	PL3
Not Detected	Not Detected	PL3
Not Detected	Not Detected	PL3
Not Detected	Not Detected	PL3
Not Detected	Not Detected	PL3
Not Detected	Not Detected	PL3
Not Detected	Not Detected	PL3
Not Detected	Not Detected	PL3
Not Detected	Not Detected	PL3
Not Detected	Not Detected	PL3
Not Detected	Not Detected	PL2
Not Detected	Not Detected	PL2
Not Detected	Not Detected	PL2
Not Detected	Not Detected	PL2
Not Detected	Not Detected	PL2
Not Detected	Not Detected	PL2
Not Detected	Not Detected	PL2
Not Detected	Not Detected	PL2
Not Detected	Not Detected	PL2
Not Detected	Not Detected	PL2
Not Detected	Not Detected	PL2
Not Detected	Not Detected	PL2
Not Detected	Not Detected	PL2
Not Detected	Not Detected	PL2
Not Detected	Not Detected	PL2
Not Detected	Not Detected	PL2
Not Detected	Not Detected	PL2
Not Detected	Not Detected	PL2
Not Detected	Not Detected	PL2
Not Detected	Not Detected	PL2
Not Detected	Not Detected	PL2
Not Detected	Not Detected	PL2
Not Detected	Not Detected	PL2
Not Detected	Not Detected	PL2
Not Detected	Not Detected	PL2
Not Detected	Not Detected	PL2
Not Detected	Not Detected	PL2
Not Detected	Not Detected	PL2
Not Detected	Not Detected	PL2
Not Detected	Not Detected	PL2
Not Detected	Not Detected	PL2
Not Detected	Not Detected	PL2
Not Detected	Not Detected	PL2
Not Detected	Not Detected	PL2
Not Detected	Not Detected	PL2
Not Detected	Not Detected	PL2
Not Detected	Not Detected	PL2
Not Detected	Not Detected	PL2
Not Detected	Not Detected	PL2
Not Detected	Not Detected	PL2
Not Detected	Not Detected	PL2
Not Detected	Not Detected	PL2
Not Detected	Not Detected	PL2
Not Detected	Not Detected	PL2
Not Detected	Not Detected	PL2
Not Detected	Not Detected	PL2
Not Detected	Not Detected	PL2
Not Detected	Not Detected	PL2
Not Detected	Not Detected	PL2
Not Detected	Not Detected	PL2
Not Detected	Not Detected	PL2
Not Detected	Not Detected	PL2
Not Detected	Not Detected	PL2
Not Detected	Not Detected	PL2
Not Detected	Not Detected	PL2
Not Detected	Not Detected	PL2
Not Detected	Not Detected	PL2
Not Detected	Not Detected	PL2
Not Detected	Not Detected	PL2
Not Detected	Not Detected	PL2
Not Detected	Not Detected	PL2
Not Detected	Not Detected	PL2
Not Detected	Not Detected	PL2
Not Detected	Not Detected	PL2
Not Detected	Not Detected	PL2
Not Detected	Not Detected	PL2
Not Detected	Not Detected	PL2
Not Detected	Not Detected	PL2
Not Detected	Not Detected	PL2
Not Detected	Not Detected	PL2
Not Detected	Not Detected	PL2
Not Detected	Not Detected	PL2
Not Detected	Not Detected	PL2
Not Detected	Not Detected	PL2
Not Detected	Not Detected	PL2
Not Detected	Not Detected	PL2
Not Detected	Not Detected	PL2
Not Detected	Not Detected	PL2
Not Detected	Not Detected	PL2
Not Detected	Not Detected	PL2
Not Detected	Not Detected	PL2
Not Detected	Not Detected	PL2
Not Detected	Not Detected	PL2
Not Detected	Not Detected	PL2
Not Detected	Not Detected	PL2
Not Detected	Not Detected	PL2
Not Detected	Not Detected	PL2
Not Detected	Not Detected	PL2
Not Detected	Not Detected	PL2
Not Detected	Not Detected	PL2
Not Detected	Not Detected	PL1
Not Detected	Not Detected	PL1
Not Detected	Not Detected	PL1
Not Detected	Not Detected	PL1
Not Detected	Not Detected	PL1
Not Detected	Not Detected	PL1
Not Detected	Not Detected	PL1
Not Detected	Not Detected	PL1
Not Detected	Not Detected	PL1
19	1.28	PL1
Not Detected	Not Detected	PL1
Not Detected	Not Detected	PL1
Not Detected	Not Detected	PL1
Not Detected	Not Detected	PL1
Not Detected	Not Detected	PL1
Not Detected	Not Detected	PL1
Not Detected	Not Detected	PL1
Not Detected	Not Detected	PL1
Not Detected	Not Detected	PL1
Not Detected	Not Detected	PL1
Not Detected	Not Detected	PL1
Not Detected	Not Detected	PL1
Not Detected	Not Detected	PL1
Not Detected	Not Detected	PL1
Not Detected	Not Detected	PL1
Not Detected	Not Detected	PL1
Not Detected	Not Detected	PL1
Not Detected	Not Detected	PL1
Not Detected	Not Detected	PL1
Not Detected	Not Detected	PL1
Not Detected	Not Detected	PL1
Not Detected	Not Detected	PL1
Not Detected	Not Detected	PL1
Not Detected	Not Detected	PL1
Not Detected	Not Detected	PL1
Not Detected	Not Detected	PL1
Not Detected	Not Detected	PL1
Not Detected	Not Detected	PL1
Not Detected	Not Detected	PL1
Not Detected	Not Detected	PL1
Not Detected	Not Detected	PL1
Not Detected	Not Detected	PL1
Not Detected	Not Detected	PL1
Not Detected	Not Detected	PL1
Not Detected	Not Detected	PL1
Not Detected	Not Detected	PL1
Not Detected	Not Detected	PL1
Not Detected	Not Detected	PL1
Not Detected	Not Detected	PL1
Not Detected	Not Detected	PL1
Not Detected	Not Detected	PL1
Not Detected	Not Detected	PL1
Not Detected	Not Detected	PL1
Not Detected	Not Detected	PL1
Not Detected	Not Detected	PL1
Not Detected	Not Detected	PL1
Not Detected	Not Detected	PL1
Not Detected	Not Detected	PL1
Not Detected	Not Detected	PL1
Not Detected	Not Detected	PL1
Not Detected	Not Detected	PL1
Not Detected	Not Detected	PL1
Not Detected	Not Detected	PL1
Not Detected	Not Detected	PL1
Not Detected	Not Detected	PL1
16	1.19	PL1
Not Detected	Not Detected	PL1
Not Detected	Not Detected	PL1
Not Detected	Not Detected	PL1
Not Detected	Not Detected	PL1
Not Detected	Not Detected	PL1
Not Detected	Not Detected	PL1
Not Detected	Not Detected	PL1
Not Detected	Not Detected	PL1
Not Detected	Not Detected	PL1
Not Detected	Not Detected	PL1
Not Detected	Not Detected	PL1
Not Detected	Not Detected	PL1
Not Detected	Not Detected	PL1
Not Detected	Not Detected	PL1
Not Detected	Not Detected	PL1
Not Detected	Not Detected	PL1
Not Detected	Not Detected	PL1
Not Detected	Not Detected	PL1
Not Detected	Not Detected	PL1
Not Detected	Not Detected	PL1
Not Detected	Not Detected	PL1
Not Detected	Not Detected	PL1
Not Detected	Not Detected	PL1
Not Detected	Not Detected	PL1
<10 detected	<1.00	PL2
<10 detected	<1.00	PL2
Not Detected	Not Detected	PL2
Not Detected	Not Detected	PL2
Not Detected	Not Detected	PL2
Not Detected	Not Detected	PL2
Not Detected	Not Detected	PL2
Not Detected	Not Detected	PL2
Not Detected	Not Detected	PL2
Not Detected	Not Detected	PL2
Not Detected	Not Detected	PL2
Not Detected	Not Detected	PL2
Not Detected	Not Detected	PL2
Not Detected	Not Detected	PL2
Not Detected	Not Detected	PL2
Not Detected	Not Detected	PL2
Not Detected	Not Detected	PL2
Not Detected	Not Detected	PL2
Not Detected	Not Detected	PL2
Not Detected	Not Detected	PL2
Not Detected	Not Detected	PL2
Not Detected	Not Detected	PL2
Not Detected	Not Detected	PL2
Not Detected	Not Detected	PL2
Not Detected	Not Detected	PL2
Not Detected	Not Detected	PL2
Not Detected	Not Detected	PL2
Not Detected	Not Detected	PL2
Not Detected	Not Detected	PL2
Not Detected	Not Detected	PL2
Not Detected	Not Detected	PL2
Not Detected	Not Detected	PL2
Not Detected	Not Detected	PL2
Not Detected	Not Detected	PL2
Not Detected	Not Detected	PL2
Not Detected	Not Detected	PL2
Not Detected	Not Detected	PL2
Not Detected	Not Detected	PL2
Not Detected	Not Detected	PL2
Not Detected	Not Detected	PL2
Not Detected	Not Detected	PL2
Not Detected	Not Detected	PL2
Not Detected	Not Detected	PL2
Not Detected	Not Detected	PL2
Not Detected	Not Detected	PL2
Not Detected	Not Detected	PL2
Not Detected	Not Detected	PL2
Not Detected	Not Detected	PL2
Not Detected	Not Detected	PL2
Not Detected	Not Detected	PL2
Not Detected	Not Detected	PL2
Not Detected	Not Detected	PL2
Not Detected	Not Detected	PL2
Not Detected	Not Detected	PL2
Not Detected	Not Detected	PL2
Not Detected	Not Detected	PL2
Not Detected	Not Detected	PL2
Not Detected	Not Detected	PL2
Not Detected	Not Detected	PL2
Not Detected	Not Detected	PL2
Not Detected	Not Detected	PL2
Not Detected	Not Detected	PL2
Not Detected	Not Detected	PL2
Not Detected	Not Detected	PL2
Not Detected	Not Detected	PL2
Not Detected	Not Detected	PL2
Not Detected	Not Detected	PL2
Not Detected	Not Detected	PL2
Not Detected	Not Detected	PL2
Not Detected	Not Detected	PL2
Not Detected	Not Detected	PL2
Not Detected	Not Detected	PL2
Not Detected	Not Detected	PL2
Not Detected	Not Detected	PL2
Not Detected	Not Detected	PL2
Not Detected	Not Detected	PL2
Not Detected	Not Detected	PL2
Not Detected	Not Detected	PL2
Not Detected	Not Detected	PL2
Not Detected	Not Detected	PL2
Not Detected	Not Detected	PL2
Not Detected	Not Detected	PL2

## Sheet: LOD
IU/mL	log IU/mL		Matrix	Genotype	Target (IU/mL)	Reagent lot
Not Detected	Not Detected		Plasma	1	0	PL1
Not Detected	Not Detected		Plasma	1	0	PL1
Not Detected	Not Detected		Plasma	1	0	PL1
Instrument Invalidated	Instrument Invalidated		Plasma	1	0	PL1
Not Detected	Not Detected		Plasma	1	0	PL1
Not Detected	Not Detected		Plasma	1	0	PL1
Instrument Invalidated	Instrument Invalidated		Plasma	1	0	PL1
Instrument Invalidated	Instrument Invalidated		Plasma	1	0	PL1
Not Detected	Not Detected		Plasma	1	0	PL1
Not Detected	Not Detected		Plasma	1	0	PL1
Not Detected	Not Detected		Plasma	1	0	PL1
Instrument Invalidated	Instrument Invalidated		Plasma	1	0	PL1
Not Detected	Not Detected		Plasma	1	0	PL1
Not Detected	Not Detected		Plasma	1	0	PL1
Not Detected	Not Detected		Plasma	1	0	PL1
Not Detected	Not Detected		Plasma	1	0	PL1
Not Detected	Not Detected		Plasma	1	0	PL1
Not Detected	Not Detected		Plasma	1	0	PL1
Not Detected	Not Detected		Plasma	1	0	PL1
Not Detected	Not Detected		Plasma	1	0	PL1
Not Detected	Not Detected		Plasma	1	0	PL1
Not Detected	Not Detected		Plasma	1	0	PL1
Not Detected	Not Detected		Plasma	1	0	PL1
Not Detected	Not Detected		Plasma	1	0	PL1
Not Detected	Not Detected		Plasma	1	0	PL1
Not Detected	Not Detected		Plasma	1	0	PL1
Not Detected	Not Detected		Plasma	1	0	PL1
Not Detected	Not Detected		Plasma	1	0	PL1
Not Detected	Not Detected		Plasma	1	0	PL1
Not Detected	Not Detected		Plasma	1	0	PL1
Not Detected	Not Detected		Plasma	1	0	PL1
<10 detected	<1.00		Plasma	1	0	PL1
Not Detected	Not Detected		Plasma	1	0	PL1
Not Detected	Not Detected		Plasma	1	0	PL1
Not Detected	Not Detected		Plasma	1	0	PL1
Not Detected	Not Detected		Plasma	1	0	PL1
Not Detected	Not Detected		Plasma	1	0.25	PL1
3	0.47		Plasma	1	0.25	PL1
Not Detected	Not Detected		Plasma	1	0.25	PL1
Not Detected	Not Detected		Plasma	1	0.25	PL1
Not Detected	Not Detected		Plasma	1	0.25	PL1
Not Detected	Not Detected		Plasma	1	0.25	PL1
2	0.3		Plasma	1	0.25	PL1
Not Detected	Not Detected		Plasma	1	0.25	PL1
Not Detected	Not Detected		Plasma	1	0.25	PL1
1	0.07		Plasma	1	0.25	PL1
2	0.21		Plasma	1	0.25	PL1
Not Detected	Not Detected		Plasma	1	0.25	PL1
Not Detected	Not Detected		Plasma	1	0.25	PL1
Not Detected	Not Detected		Plasma	1	0.25	PL1
Not Detected	Not Detected		Plasma	1	0.25	PL1
<10 detected	<1.00		Plasma	1	0.25	PL1
<10 detected	<1.00		Plasma	1	0.25	PL1
Not Detected	Not Detected		Plasma	1	0.25	PL1
Not Detected	Not Detected		Plasma	1	0.25	PL1
Not Detected	Not Detected		Plasma	1	0.25	PL1
Not Detected	Not Detected		Plasma	1	0.25	PL1
Not Detected	Not Detected		Plasma	1	0.25	PL1
Not Detected	Not Detected		Plasma	1	0.25	PL1
Not Detected	Not Detected		Plasma	1	0.25	PL1
Not Detected	Not Detected		Plasma	1	0.25	PL1
Not Detected	Not Detected		Plasma	1	0.25	PL1
Not Detected	Not Detected		Plasma	1	0.25	PL1
Not Detected	Not Detected		Plasma	1	0.25	PL1
<10 detected	<1.00		Plasma	1	0.25	PL1
<10 detected	<1.00		Plasma	1	0.25	PL1
Not Detected	Not Detected		Plasma	1	0.25	PL1
Not Detected	Not Detected		Plasma	1	0.25	PL1
Not Detected	Not Detected		Plasma	1	0.25	PL1
Not Detected	Not Detected		Plasma	1	0.25	PL1
Not Detected	Not Detected		Plasma	1	0.25	PL1
Not Detected	Not Detected		Plasma	1	0.25	PL1
1	0.01		Plasma	1	0.5	PL1
1	0.11		Plasma	1	0.5	PL1
2	0.26		Plasma	1	0.5	PL1
Not Detected	Not Detected		Plasma	1	0.5	PL1
Not Detected	Not Detected		Plasma	1	0.5	PL1
Not Detected	Not Detected		Plasma	1	0.5	PL1
Not Detected	Not Detected		Plasma	1	0.5	PL1
2	0.32		Plasma	1	0.5	PL1
Not Detected	Not Detected		Plasma	1	0.5	PL1
Not Detected	Not Detected		Plasma	1	0.5	PL1
<10 detected	<1.00		Plasma	1	0.5	PL1
Not Detected	Not Detected		Plasma	1	0.5	PL1
2	0.28		Plasma	1	0.5	PL1
1	0.07		Plasma	1	0.5	PL1
Not Detected	Not Detected		Plasma	1	0.5	PL1
Not Detected	Not Detected		Plasma	1	0.5	PL1
Not Detected	Not Detected		Plasma	1	0.5	PL1
<10 detected	<1.00		Plasma	1	0.5	PL1
Not Detected	Not Detected		Plasma	1	0.5	PL1
Not Detected	Not Detected		Plasma	1	0.5	PL1
Not Detected	Not Detected		Plasma	1	0.5	PL1
1	0.14		Plasma	1	0.5	PL1
Not Detected	Not Detected		Plasma	1	0.5	PL1
2	0.28		Plasma	1	0.5	PL1
3	0.48		Plasma	1	0.5	PL1
Not Detected	Not Detected		Plasma	1	0.5	PL1
Not Detected	Not Detected		Plasma	1	0.5	PL1
Not Detected	Not Detected		Plasma	1	0.5	PL1
Not Detected	Not Detected		Plasma	1	0.5	PL1
<10 detected	<1.00		Plasma	1	0.5	PL1
2	0.39		Plasma	1	0.5	PL1
Not Detected	Not Detected		Plasma	1	0.5	PL1
Not Detected	Not Detected		Plasma	1	0.5	PL1
Not Detected	Not Detected		Plasma	1	0.5	PL1
Not Detected	Not Detected		Plasma	1	0.5	PL1
<10 detected	<1.00		Plasma	1	0.5	PL1
3	0.48		Plasma	1	1	PL1
<10 detected	<1.00		Plasma	1	1	PL1
3	0.4		Plasma	1	1	PL1
<10 detected	<1.00		Plasma	1	1	PL1
Not Detected	Not Detected		Plasma	1	1	PL1
<10 detected	<1.00		Plasma	1	1	PL1
5	0.73		Plasma	1	1	PL1
1	0.13		Plasma	1	1	PL1
<10 detected	<1.00		Plasma	1	1	PL1
<10 detected	<1.00		Plasma	1	1	PL1
2	0.3		Plasma	1	1	PL1
3	0.48		Plasma	1	1	PL1
Not Detected	Not Detected		Plasma	1	1	PL1
2	0.18		Plasma	1	1	PL1
1	0.13		Plasma	1	1	PL1
1	0.04		Plasma	1	1	PL1
Not Detected	Not Detected		Plasma	1	1	PL1
11	1.03		Plasma	1	1	PL1
Not Detected	Not Detected		Plasma	1	1	PL1
Not Detected	Not Detected		Plasma	1	1	PL1
2	0.27		Plasma	1	1	PL1
<10 detected	<1.00		Plasma	1	1	PL1
3	0.42		Plasma	1	1	PL1
6	0.81		Plasma	1	1	PL1
Not Detected	Not Detected		Plasma	1	1	PL1
Not Detected	Not Detected		Plasma	1	1	PL1
<10 detected	<1.00		Plasma	1	1	PL1
Not Detected	Not Detected		Plasma	1	1	PL1
<10 detected	<1.00		Plasma	1	1	PL1
1	0.05		Plasma	1	1	PL1
2	0.33		Plasma	1	1	PL1
5	0.69		Plasma	1	1	PL1
5	0.68		Plasma	1	1	PL1
3	0.45		Plasma	1	1	PL1
Not Detected	Not Detected		Plasma	1	1	PL1
Not Detected	Not Detected		Plasma	1	1	PL1
11	1.04		Plasma	1	2	PL1
Not Detected	Not Detected		Plasma	1	2	PL1
<10 detected	<1.00		Plasma	1	2	PL1
Not Detected	Not Detected		Plasma	1	2	PL1
2	0.24		Plasma	1	2	PL1
10	0.99		Plasma	1	2	PL1
<10 detected	<1.00		Plasma	1	2	PL1
4	0.63		Plasma	1	2	PL1
2	0.38		Plasma	1	2	PL1
3	0.48		Plasma	1	2	PL1
3	0.51		Plasma	1	2	PL1
4	0.55		Plasma	1	2	PL1
Not Detected	Not Detected		Plasma	1	2	PL1
2	0.28		Plasma	1	2	PL1
4	0.62		Plasma	1	2	PL1
2	0.32		Plasma	1	2	PL1
5	0.74		Plasma	1	2	PL1
Not Detected	Not Detected		Plasma	1	2	PL1
7	0.87		Plasma	1	2	PL1
4	0.55		Plasma	1	2	PL1
<10 detected	<1.00		Plasma	1	2	PL1
Not Detected	Not Detected		Plasma	1	2	PL1
4	0.55		Plasma	1	2	PL1
1	0.13		Plasma	1	2	PL1
<10 detected	<1.00		Plasma	1	2	PL1
<10 detected	<1.00		Plasma	1	2	PL1
<10 detected	<1.00		Plasma	1	2	PL1
2	0.37		Plasma	1	2	PL1
<10 detected	<1.00		Plasma	1	2	PL1
5	0.69		Plasma	1	2	PL1
4	0.59		Plasma	1	2	PL1
<10 detected	<1.00		Plasma	1	2	PL1
5	0.73		Plasma	1	2	PL1
5	0.73		Plasma	1	2	PL1
7	0.85		Plasma	1	2	PL1
4	0.58		Plasma	1	2	PL1
3	0.5		Plasma	1	3	PL1
Not Detected	Not Detected		Plasma	1	3	PL1
9	0.95		Plasma	1	3	PL1
6	0.75		Plasma	1	3	PL1
6	0.8		Plasma	1	3	PL1
2	0.22		Plasma	1	3	PL1
2	0.2		Plasma	1	3	PL1
2	0.27		Plasma	1	3	PL1
Not Detected	Not Detected		Plasma	1	3	PL1
2	0.37		Plasma	1	3	PL1
2	0.38		Plasma	1	3	PL1
6	0.81		Plasma	1	3	PL1
4	0.59		Plasma	1	3	PL1
1	0.1		Plasma	1	3	PL1
2	0.21		Plasma	1	3	PL1
2	0.26		Plasma	1	3	PL1
6	0.75		Plasma	1	3	PL1
<10 detected	<1.00		Plasma	1	3	PL1
3	0.48		Plasma	1	3	PL1
7	0.87		Plasma	1	3	PL1
2	0.35		Plasma	1	3	PL1
5	0.66		Plasma	1	3	PL1
2	0.18		Plasma	1	3	PL1
4	0.62		Plasma	1	3	PL1
Not Detected	Not Detected		Plasma	1	3	PL1
Not Detected	Not Detected		Plasma	1	3	PL1
2	0.27		Plasma	1	3	PL1
2	0.28		Plasma	1	3	PL1
5	0.65		Plasma	1	3	PL1
5	0.69		Plasma	1	3	PL1
2	0.29		Plasma	1	3	PL1
7	0.85		Plasma	1	3	PL1
9	0.95		Plasma	1	3	PL1
10	0.99		Plasma	1	3	PL1
3	0.44		Plasma	1	3	PL1
13	1.13		Plasma	1	3	PL1
<10 detected	<1.00		Plasma	1	6	PL1
11	1.06		Plasma	1	6	PL1
7	0.87		Plasma	1	6	PL1
12	1.09		Plasma	1	6	PL1
12	1.09		Plasma	1	6	PL1
4	0.61		Plasma	1	6	PL1
4	0.64		Plasma	1	6	PL1
5	0.73		Plasma	1	6	PL1
6	0.8		Plasma	1	6	PL1
2	0.3		Plasma	1	6	PL1
8	0.89		Plasma	1	6	PL1
4	0.65		Plasma	1	6	PL1
2	0.24		Plasma	1	6	PL1
6	0.78		Plasma	1	6	PL1
11	1.05		Plasma	1	6	PL1
11	1.03		Plasma	1	6	PL1
<10 detected	<1.00		Plasma	1	6	PL1
6	0.77		Plasma	1	6	PL1
2	0.26		Plasma	1	6	PL1
12	1.08		Plasma	1	6	PL1
6	0.76		Plasma	1	6	PL1
17	1.24		Plasma	1	6	PL1
5	0.66		Plasma	1	6	PL1
9	0.95		Plasma	1	6	PL1
7	0.82		Plasma	1	6	PL1
3	0.45		Plasma	1	6	PL1
7	0.87		Plasma	1	6	PL1
4	0.55		Plasma	1	6	PL1
9	0.97		Plasma	1	6	PL1
4	0.56		Plasma	1	6	PL1
4	0.59		Plasma	1	6	PL1
5	0.69		Plasma	1	6	PL1
5	0.71		Plasma	1	6	PL1
19	1.29		Plasma	1	6	PL1
3	0.49		Plasma	1	6	PL1
7	0.86		Plasma	1	6	PL1
10	1.02		Plasma	1	8	PL1
8	0.93		Plasma	1	8	PL1
8	0.92		Plasma	1	8	PL1
35	1.55		Plasma	1	8	PL1
10	1.02		Plasma	1	8	PL1
15	1.17		Plasma	1	8	PL1
15	1.19		Plasma	1	8	PL1
21	1.32		Plasma	1	8	PL1
10	0.98		Plasma	1	8	PL1
7	0.83		Plasma	1	8	PL1
7	0.81		Plasma	1	8	PL1
12	1.08		Plasma	1	8	PL1
19	1.27		Plasma	1	8	PL1
25	1.4		Plasma	1	8	PL1
7	0.84		Plasma	1	8	PL1
12	1.09		Plasma	1	8	PL1
15	1.18		Plasma	1	8	PL1
6	0.8		Plasma	1	8	PL1
9	0.94		Plasma	1	8	PL1
8	0.88		Plasma	1	8	PL1
13	1.11		Plasma	1	8	PL1
10	0.98		Plasma	1	8	PL1
6	0.76		Plasma	1	8	PL1
19	1.29		Plasma	1	8	PL1
12	1.06		Plasma	1	8	PL1
11	1.02		Plasma	1	8	PL1
12	1.07		Plasma	1	8	PL1
11	1.06		Plasma	1	8	PL1
27	1.43		Plasma	1	8	PL1
18	1.25		Plasma	1	8	PL1
15	1.16		Plasma	1	8	PL1
13	1.13		Plasma	1	8	PL1
4	0.58		Plasma	1	8	PL1
28	1.44		Plasma	1	8	PL1
11	1.03		Plasma	1	8	PL1
16	1.22		Plasma	1	8	PL1
5	0.72		Plasma	1	8	PL1
16	1.2		Plasma	1	8	PL1
21	1.31		Plasma	1	8	PL1
3	0.51		Plasma	1	8	PL1
12	1.09		Plasma	1	8	PL1
14	1.13		Plasma	1	8	PL1
26	1.41		Plasma	1	8	PL1
24	1.39		Plasma	1	8	PL1
15	1.17		Plasma	1	8	PL1
14	1.16		Plasma	1	10	PL1
13	1.1		Plasma	1	10	PL1
16	1.21		Plasma	1	10	PL1
25	1.39		Plasma	1	10	PL1
25	1.4		Plasma	1	10	PL1
13	1.11		Plasma	1	10	PL1
13	1.11		Plasma	1	10	PL1
14	1.15		Plasma	1	10	PL1
22	1.33		Plasma	1	10	PL1
13	1.11		Plasma	1	10	PL1
20	1.3		Plasma	1	10	PL1
10	1.01		Plasma	1	10	PL1
7	0.84		Plasma	1	10	PL1
26	1.41		Plasma	1	10	PL1
10	0.98		Plasma	1	10	PL1
6	0.79		Plasma	1	10	PL1
20	1.3		Plasma	1	10	PL1
14	1.13		Plasma	1	10	PL1
14	1.14		Plasma	1	10	PL1
22	1.33		Plasma	1	10	PL1
12	1.09		Plasma	1	10	PL1
30	1.47		Plasma	1	10	PL1
13	1.11		Plasma	1	10	PL1
13	1.13		Plasma	1	10	PL1
11	1.04		Plasma	1	10	PL1
23	1.36		Plasma	1	10	PL1
21	1.33		Plasma	1	10	PL1
12	1.07		Plasma	1	10	PL1
9	0.97		Plasma	1	10	PL1
14	1.14		Plasma	1	10	PL1
13	1.1		Plasma	1	10	PL1
20	1.29		Plasma	1	10	PL1
8	0.91		Plasma	1	10	PL1
16	1.2		Plasma	1	10	PL1
22	1.34		Plasma	1	10	PL1
18	1.25		Plasma	1	10	PL1
6	0.78		Plasma	1	10	PL1
12	1.07		Plasma	1	10	PL1
15	1.19		Plasma	1	10	PL1
18	1.25		Plasma	1	10	PL1
7	0.84		Plasma	1	10	PL1
9	0.97		Plasma	1	10	PL1
11	1.03		Plasma	1	10	PL1
10	1.01		Plasma	1	10	PL1
18	1.26		Plasma	1	10	PL1
21	1.32		Plasma	1	12	PL1
28	1.44		Plasma	1	12	PL1
13	1.1		Plasma	1	12	PL1
27	1.43		Plasma	1	12	PL1
23	1.36		Plasma	1	12	PL1
23	1.37		Plasma	1	12	PL1
17	1.23		Plasma	1	12	PL1
32	1.5		Plasma	1	12	PL1
10	1.01		Plasma	1	12	PL1
24	1.38		Plasma	1	12	PL1
20	1.3		Plasma	1	12	PL1
10	1.01		Plasma	1	12	PL1
16	1.21		Plasma	1	12	PL1
41	1.62		Plasma	1	12	PL1
22	1.35		Plasma	1	12	PL1
18	1.26		Plasma	1	12	PL1
34	1.53		Plasma	1	12	PL1
15	1.19		Plasma	1	12	PL1
14	1.14		Plasma	1	12	PL1
14	1.15		Plasma	1	12	PL1
8	0.9		Plasma	1	12	PL1
11	1.04		Plasma	1	12	PL1
11	1.03		Plasma	1	12	PL1
28	1.44		Plasma	1	12	PL1
29	1.46		Plasma	1	12	PL1
22	1.33		Plasma	1	12	PL1
14	1.15		Plasma	1	12	PL1
8	0.91		Plasma	1	12	PL1
16	1.19		Plasma	1	12	PL1
24	1.37		Plasma	1	12	PL1
33	1.52		Plasma	1	12	PL1
13	1.13		Plasma	1	12	PL1
25	1.39		Plasma	1	12	PL1
28	1.45		Plasma	1	12	PL1
16	1.2		Plasma	1	12	PL1
20	1.31		Plasma	1	12	PL1
35	1.54		Plasma	1	12	PL1
16	1.21		Plasma	1	12	PL1
26	1.41		Plasma	1	12	PL1
33	1.52		Plasma	1	12	PL1
22	1.33		Plasma	1	12	PL1
45	1.65		Plasma	1	12	PL1
25	1.4		Plasma	1	12	PL1
52	1.71		Plasma	1	12	PL1
17	1.24		Plasma	1	12	PL1
68	1.83		Plasma	1	20	PL1
21	1.32		Plasma	1	20	PL1
37	1.57		Plasma	1	20	PL1
66	1.82		Plasma	1	20	PL1
51	1.71		Plasma	1	20	PL1
32	1.51		Plasma	1	20	PL1
31	1.49		Plasma	1	20	PL1
56	1.75		Plasma	1	20	PL1
31	1.49		Plasma	1	20	PL1
59	1.77		Plasma	1	20	PL1
60	1.77		Plasma	1	20	PL1
42	1.63		Plasma	1	20	PL1
16	1.2		Plasma	1	20	PL1
37	1.56		Plasma	1	20	PL1
37	1.57		Plasma	1	20	PL1
33	1.52		Plasma	1	20	PL1
37	1.57		Plasma	1	20	PL1
52	1.71		Plasma	1	20	PL1
22	1.35		Plasma	1	20	PL1
20	1.3		Plasma	1	20	PL1
55	1.74		Plasma	1	20	PL1
22	1.35		Plasma	1	20	PL1
42	1.63		Plasma	1	20	PL1
27	1.43		Plasma	1	20	PL1
29	1.46		Plasma	1	20	PL1
45	1.65		Plasma	1	20	PL1
39	1.59		Plasma	1	20	PL1
6	0.77		Plasma	1	20	PL1
35	1.55		Plasma	1	20	PL1
42	1.63		Plasma	1	20	PL1
31	1.49		Plasma	1	20	PL1
42	1.62		Plasma	1	20	PL1
22	1.33		Plasma	1	20	PL1
44	1.64		Plasma	1	20	PL1
39	1.59		Plasma	1	20	PL1
28	1.44		Plasma	1	20	PL1
Not Detected	Not Detected		Plasma	1	0	PL2
Not Detected	Not Detected		Plasma	1	0	PL2
Not Detected	Not Detected		Plasma	1	0	PL2
Not Detected	Not Detected		Plasma	1	0	PL2
Not Detected	Not Detected		Plasma	1	0	PL2
Not Detected	Not Detected		Plasma	1	0	PL2
Not Detected	Not Detected		Plasma	1	0	PL2
Invalid	Invalid		Plasma	1	0	PL2
Not Detected	Not Detected		Plasma	1	0	PL2
Not Detected	Not Detected		Plasma	1	0	PL2
Not Detected	Not Detected		Plasma	1	0	PL2
Not Detected	Not Detected		Plasma	1	0	PL2
Not Detected	Not Detected		Plasma	1	0	PL2
Not Detected	Not Detected		Plasma	1	0	PL2
Not Detected	Not Detected		Plasma	1	0	PL2
Not Detected	Not Detected		Plasma	1	0	PL2
Not Detected	Not Detected		Plasma	1	0	PL2
Not Detected	Not Detected		Plasma	1	0	PL2
Not Detected	Not Detected		Plasma	1	0	PL2
Not Detected	Not Detected		Plasma	1	0	PL2
Not Detected	Not Detected		Plasma	1	0	PL2
Not Detected	Not Detected		Plasma	1	0	PL2
Not Detected	Not Detected		Plasma	1	0	PL2
Not Detected	Not Detected		Plasma	1	0	PL2
Not Detected	Not Detected		Plasma	1	0	PL2
Not Detected	Not Detected		Plasma	1	0	PL2
Not Detected	Not Detected		Plasma	1	0	PL2
Not Detected	Not Detected		Plasma	1	0	PL2
Not Detected	Not Detected		Plasma	1	0	PL2
Not Detected	Not Detected		Plasma	1	0	PL2
Not Detected	Not Detected		Plasma	1	0	PL2
Not Detected	Not Detected		Plasma	1	0	PL2
Not Detected	Not Detected		Plasma	1	0	PL2
Not Detected	Not Detected		Plasma	1	0	PL2
Not Detected	Not Detected		Plasma	1	0	PL2
Not Detected	Not Detected		Plasma	1	0	PL2
<10 detected	<1.00		Plasma	1	0.25	PL2
Not Detected	Not Detected		Plasma	1	0.25	PL2
<10 detected	<1.00		Plasma	1	0.25	PL2
Not Detected	Not Detected		Plasma	1	0.25	PL2
Not Detected	Not Detected		Plasma	1	0.25	PL2
Not Detected	Not Detected		Plasma	1	0.25	PL2
Not Detected	Not Detected		Plasma	1	0.25	PL2
Not Detected	Not Detected		Plasma	1	0.25	PL2
Not Detected	Not Detected		Plasma	1	0.25	PL2
Not Detected	Not Detected		Plasma	1	0.25	PL2
Not Detected	Not Detected		Plasma	1	0.25	PL2
2	0.36		Plasma	1	0.25	PL2
Not Detected	Not Detected		Plasma	1	0.25	PL2
Not Detected	Not Detected		Plasma	1	0.25	PL2
2	0.22		Plasma	1	0.25	PL2
Not Detected	Not Detected		Plasma	1	0.25	PL2
Not Detected	Not Detected		Plasma	1	0.25	PL2
Not Detected	Not Detected		Plasma	1	0.25	PL2
Not Detected	Not Detected		Plasma	1	0.25	PL2
Not Detected	Not Detected		Plasma	1	0.25	PL2
Not Detected	Not Detected		Plasma	1	0.25	PL2
Not Detected	Not Detected		Plasma	1	0.25	PL2
Not Detected	Not Detected		Plasma	1	0.25	PL2
Not Detected	Not Detected		Plasma	1	0.25	PL2
1	0.07		Plasma	1	0.25	PL2
<10 detected	<1.00		Plasma	1	0.25	PL2
Not Detected	Not Detected		Plasma	1	0.25	PL2
<10 detected	<1.00		Plasma	1	0.25	PL2
Not Detected	Not Detected		Plasma	1	0.25	PL2
Not Detected	Not Detected		Plasma	1	0.25	PL2
4	0.62		Plasma	1	0.25	PL2
Not Detected	Not Detected		Plasma	1	0.25	PL2
Not Detected	Not Detected		Plasma	1	0.25	PL2
1	0.03		Plasma	1	0.25	PL2
<10 detected	<1.00		Plasma	1	0.25	PL2
Not Detected	Not Detected		Plasma	1	0.25	PL2
<10 detected	<1.00		Plasma	1	0.5	PL2
Not Detected	Not Detected		Plasma	1	0.5	PL2
<10 detected	<1.00		Plasma	1	0.5	PL2
<10 detected	<1.00		Plasma	1	0.5	PL2
Not Detected	Not Detected		Plasma	1	0.5	PL2
<10 detected	<1.00		Plasma	1	0.5	PL2
Not Detected	Not Detected		Plasma	1	0.5	PL2
<10 detected	<1.00		Plasma	1	0.5	PL2
2	0.32		Plasma	1	0.5	PL2
<10 detected	<1.00		Plasma	1	0.5	PL2
<10 detected	<1.00		Plasma	1	0.5	PL2
Not Detected	Not Detected		Plasma	1	0.5	PL2
Not Detected	Not Detected		Plasma	1	0.5	PL2
Not Detected	Not Detected		Plasma	1	0.5	PL2
2	0.22		Plasma	1	0.5	PL2
Not Detected	Not Detected		Plasma	1	0.5	PL2
Not Detected	Not Detected		Plasma	1	0.5	PL2
2	0.22		Plasma	1	0.5	PL2
Not Detected	Not Detected		Plasma	1	0.5	PL2
Not Detected	Not Detected		Plasma	1	0.5	PL2
Not Detected	Not Detected		Plasma	1	0.5	PL2
Not Detected	Not Detected		Plasma	1	0.5	PL2
4	0.63		Plasma	1	0.5	PL2
1	0.13		Plasma	1	0.5	PL2
Not Detected	Not Detected		Plasma	1	0.5	PL2
Not Detected	Not Detected		Plasma	1	0.5	PL2
Not Detected	Not Detected		Plasma	1	0.5	PL2
Not Detected	Not Detected		Plasma	1	0.5	PL2
<10 detected	<1.00		Plasma	1	0.5	PL2
Not Detected	Not Detected		Plasma	1	0.5	PL2
Not Detected	Not Detected		Plasma	1	0.5	PL2
<10 detected	<1.00		Plasma	1	0.5	PL2
<10 detected	<1.00		Plasma	1	0.5	PL2
<10 detected	<1.00		Plasma	1	0.5	PL2
Not Detected	Not Detected		Plasma	1	0.5	PL2
Not Detected	Not Detected		Plasma	1	0.5	PL2
Not Detected	Not Detected		Plasma	1	1	PL2
<10 detected	<1.00		Plasma	1	1	PL2
1	0.04		Plasma	1	1	PL2
Not Detected	Not Detected		Plasma	1	1	PL2
Not Detected	Not Detected		Plasma	1	1	PL2
1	0.1		Plasma	1	1	PL2
1	0.04		Plasma	1	1	PL2
Not Detected	Not Detected		Plasma	1	1	PL2
<10 detected	<1.00		Plasma	1	1	PL2
Not Detected	Not Detected		Plasma	1	1	PL2
Not Detected	Not Detected		Plasma	1	1	PL2
<10 detected	<1.00		Plasma	1	1	PL2
<10 detected	<1.00		Plasma	1	1	PL2
4	0.64		Plasma	1	1	PL2
2	0.24		Plasma	1	1	PL2
3	0.45		Plasma	1	1	PL2
Not Detected	Not Detected		Plasma	1	1	PL2
<10 detected	<1.00		Plasma	1	1	PL2
2	0.19		Plasma	1	1	PL2
Not Detected	Not Detected		Plasma	1	1	PL2
<10 detected	<1.00		Plasma	1	1	PL2
Not Detected	Not Detected		Plasma	1	1	PL2
2	0.2		Plasma	1	1	PL2
1	0.02		Plasma	1	1	PL2
2	0.29		Plasma	1	1	PL2
Not Detected	Not Detected		Plasma	1	1	PL2
4	0.63		Plasma	1	1	PL2
<10 detected	<1.00		Plasma	1	1	PL2
3	0.45		Plasma	1	1	PL2
<10 detected	<1.00		Plasma	1	1	PL2
3	0.43		Plasma	1	1	PL2
2	0.23		Plasma	1	1	PL2
<10 detected	<1.00		Plasma	1	1	PL2
<10 detected	<1.00		Plasma	1	1	PL2
Not Detected	Not Detected		Plasma	1	1	PL2
<10 detected	<1.00		Plasma	1	1	PL2
<10 detected	<1.00		Plasma	1	2	PL2
2	0.27		Plasma	1	2	PL2
5	0.72		Plasma	1	2	PL2
8	0.88		Plasma	1	2	PL2
<10 detected	<1.00		Plasma	1	2	PL2
1			Plasma	1	2	PL2
2	0.29		Plasma	1	2	PL2
<10 detected	<1.00		Plasma	1	2	PL2
1	0.1		Plasma	1	2	PL2
3	0.49		Plasma	1	2	PL2
4	0.63		Plasma	1	2	PL2
3	0.54		Plasma	1	2	PL2
2	0.25		Plasma	1	2	PL2
Not Detected	Not Detected		Plasma	1	2	PL2
5	0.67		Plasma	1	2	PL2
6	0.8		Plasma	1	2	PL2
3	0.49		Plasma	1	2	PL2
1	0.13		Plasma	1	2	PL2
Not Detected	Not Detected		Plasma	1	2	PL2
5	0.71		Plasma	1	2	PL2
Not Detected	Not Detected		Plasma	1	2	PL2
6	0.76		Plasma	1	2	PL2
2	0.24		Plasma	1	2	PL2
3	0.48		Plasma	1	2	PL2
4	0.57		Plasma	1	2	PL2
2	0.32		Plasma	1	2	PL2
<10 detected	<1.00		Plasma	1	2	PL2
3	0.5		Plasma	1	2	PL2
<10 detected	<1.00		Plasma	1	2	PL2
2	0.24		Plasma	1	2	PL2
2	0.34		Plasma	1	2	PL2
<10 detected	<1.00		Plasma	1	2	PL2
1	0.01		Plasma	1	2	PL2
Not Detected	Not Detected		Plasma	1	2	PL2
2	0.28		Plasma	1	2	PL2
1	0.06		Plasma	1	2	PL2
2	0.18		Plasma	1	3	PL2
<10 detected	<1.00		Plasma	1	3	PL2
2	0.38		Plasma	1	3	PL2
<10 detected	<1.00		Plasma	1	3	PL2
4	0.6		Plasma	1	3	PL2
4	0.59		Plasma	1	3	PL2
13	1.1		Plasma	1	3	PL2
<10 detected	<1.00		Plasma	1	3	PL2
3	0.51		Plasma	1	3	PL2
<10 detected	<1.00		Plasma	1	3	PL2
<10 detected	<1.00		Plasma	1	3	PL2
<10 detected	<1.00		Plasma	1	3	PL2
8	0.91		Plasma	1	3	PL2
<10 detected	<1.00		Plasma	1	3	PL2
2	0.39		Plasma	1	3	PL2
<10 detected	<1.00		Plasma	1	3	PL2
5	0.7		Plasma	1	3	PL2
7	0.83		Plasma	1	3	PL2
5	0.67		Plasma	1	3	PL2
<10 detected	<1.00		Plasma	1	3	PL2
2	0.38		Plasma	1	3	PL2
1	0.14		Plasma	1	3	PL2
5	0.71		Plasma	1	3	PL2
5	0.7		Plasma	1	3	PL2
2	0.39		Plasma	1	3	PL2
1	0.04		Plasma	1	3	PL2
6	0.75		Plasma	1	3	PL2
3	0.41		Plasma	1	3	PL2
2	0.34		Plasma	1	3	PL2
3	0.43		Plasma	1	3	PL2
<10 detected	<1.00		Plasma	1	3	PL2
3	0.47		Plasma	1	3	PL2
<10 detected	<1.00		Plasma	1	3	PL2
5	0.66		Plasma	1	3	PL2
5	0.74		Plasma	1	3	PL2
2	0.37		Plasma	1	3	PL2
19	1.29		Plasma	1	6	PL2
9	0.97		Plasma	1	6	PL2
2	0.24		Plasma	1	6	PL2
6	0.81		Plasma	1	6	PL2
13	1.11		Plasma	1	6	PL2
4	0.58		Plasma	1	6	PL2
4	0.62		Plasma	1	6	PL2
4	0.6		Plasma	1	6	PL2
7	0.84		Plasma	1	6	PL2
6	0.79		Plasma	1	6	PL2
9	0.93		Plasma	1	6	PL2
10	0.98		Plasma	1	6	PL2
5	0.73		Plasma	1	6	PL2
5	0.73		Plasma	1	6	PL2
5	0.68		Plasma	1	6	PL2
6	0.8		Plasma	1	6	PL2
6	0.76		Plasma	1	6	PL2
10	1		Plasma	1	6	PL2
5	0.71		Plasma	1	6	PL2
2	0.34		Plasma	1	6	PL2
12	1.07		Plasma	1	6	PL2
2	0.36		Plasma	1	6	PL2
8	0.9		Plasma	1	6	PL2
<10 detected	<1.00		Plasma	1	6	PL2
11	1.03		Plasma	1	6	PL2
9	0.95		Plasma	1	6	PL2
11	1.03		Plasma	1	6	PL2
7	0.86		Plasma	1	6	PL2
8	0.91		Plasma	1	6	PL2
8	0.9		Plasma	1	6	PL2
9	0.97		Plasma	1	6	PL2
16	1.21		Plasma	1	6	PL2
12	1.09		Plasma	1	6	PL2
8	0.92		Plasma	1	6	PL2
4	0.58		Plasma	1	6	PL2
13	1.1		Plasma	1	6	PL2
19	1.28		Plasma	1	8	PL2
9	0.95		Plasma	1	8	PL2
12	1.06		Plasma	1	8	PL2
3	0.54		Plasma	1	8	PL2
5	0.73		Plasma	1	8	PL2
15	1.18		Plasma	1	8	PL2
5	0.74		Plasma	1	8	PL2
27	1.44		Plasma	1	8	PL2
21	1.32		Plasma	1	8	PL2
15	1.18		Plasma	1	8	PL2
10	0.99		Plasma	1	8	PL2
16	1.21		Plasma	1	8	PL2
15	1.18		Plasma	1	8	PL2
5	0.69		Plasma	1	8	PL2
15	1.17		Plasma	1	8	PL2
10	1		Plasma	1	8	PL2
6	0.77		Plasma	1	8	PL2
12	1.08		Plasma	1	8	PL2
5	0.72		Plasma	1	8	PL2
5	0.7		Plasma	1	8	PL2
17	1.22		Plasma	1	8	PL2
14	1.15		Plasma	1	8	PL2
3	0.46		Plasma	1	8	PL2
21	1.32		Plasma	1	8	PL2
20	1.29		Plasma	1	8	PL2
10	1		Plasma	1	8	PL2
5	0.67		Plasma	1	8	PL2
12	1.1		Plasma	1	8	PL2
2	0.34		Plasma	1	8	PL2
9	0.97		Plasma	1	8	PL2
11	1.05		Plasma	1	8	PL2
12	1.09		Plasma	1	8	PL2
7	0.87		Plasma	1	8	PL2
8	0.9		Plasma	1	8	PL2
9	0.96		Plasma	1	8	PL2
4	0.65		Plasma	1	8	PL2
7	0.82		Plasma	1	8	PL2
25	1.39		Plasma	1	8	PL2
8	0.89		Plasma	1	8	PL2
6	0.77		Plasma	1	8	PL2
17	1.22		Plasma	1	8	PL2
4	0.56		Plasma	1	8	PL2
5	0.71		Plasma	1	8	PL2
9	0.96		Plasma	1	8	PL2
8	0.9		Plasma	1	8	PL2
20	1.3		Plasma	1	10	PL2
22	1.34		Plasma	1	10	PL2
12	1.07		Plasma	1	10	PL2
33	1.51		Plasma	1	10	PL2
10	0.98		Plasma	1	10	PL2
12	1.09		Plasma	1	10	PL2
9	0.94		Plasma	1	10	PL2
14	1.14		Plasma	1	10	PL2
10	1.01		Plasma	1	10	PL2
6	0.81		Plasma	1	10	PL2
11	1.05		Plasma	1	10	PL2
13	1.11		Plasma	1	10	PL2
8	0.89		Plasma	1	10	PL2
9	0.97		Plasma	1	10	PL2
16	1.2		Plasma	1	10	PL2
12	1.07		Plasma	1	10	PL2
5	0.69		Plasma	1	10	PL2
7	0.86		Plasma	1	10	PL2
21	1.32		Plasma	1	10	PL2
19	1.28		Plasma	1	10	PL2
9	0.98		Plasma	1	10	PL2
1	0.16		Plasma	1	10	PL2
23	1.35		Plasma	1	10	PL2
14	1.15		Plasma	1	10	PL2
12	1.06		Plasma	1	10	PL2
17	1.23		Plasma	1	10	PL2
5	0.66		Plasma	1	10	PL2
15	1.19		Plasma	1	10	PL2
15	1.18		Plasma	1	10	PL2
21	1.32		Plasma	1	10	PL2
10	1		Plasma	1	10	PL2
12	1.07		Plasma	1	10	PL2
19	1.29		Plasma	1	10	PL2
38	1.59		Plasma	1	10	PL2
16	1.2		Plasma	1	10	PL2
10	0.98		Plasma	1	10	PL2
5	0.72		Plasma	1	10	PL2
9	0.96		Plasma	1	10	PL2
9	0.94		Plasma	1	10	PL2
20	1.29		Plasma	1	10	PL2
2	0.33		Plasma	1	10	PL2
5	0.69		Plasma	1	10	PL2
20	1.29		Plasma	1	10	PL2
22	1.35		Plasma	1	10	PL2
4	0.55		Plasma	1	10	PL2
24	1.38		Plasma	1	12	PL2
30	1.48		Plasma	1	12	PL2
15	1.18		Plasma	1	12	PL2
19	1.27		Plasma	1	12	PL2
9	0.97		Plasma	1	12	PL2
18	1.26		Plasma	1	12	PL2
34	1.53		Plasma	1	12	PL2
11	1.02		Plasma	1	12	PL2
22	1.34		Plasma	1	12	PL2
10	1.01		Plasma	1	12	PL2
22	1.34		Plasma	1	12	PL2
27	1.44		Plasma	1	12	PL2
21	1.33		Plasma	1	12	PL2
31	1.5		Plasma	1	12	PL2
16	1.19		Plasma	1	12	PL2
11	1.03		Plasma	1	12	PL2
32	1.51		Plasma	1	12	PL2
21	1.32		Plasma	1	12	PL2
24	1.38		Plasma	1	12	PL2
16	1.19		Plasma	1	12	PL2
9	0.96		Plasma	1	12	PL2
8	0.9		Plasma	1	12	PL2
13	1.13		Plasma	1	12	PL2
16	1.2		Plasma	1	12	PL2
4	0.61		Plasma	1	12	PL2
33	1.52		Plasma	1	12	PL2
12	1.09		Plasma	1	12	PL2
15	1.16		Plasma	1	12	PL2
32	1.5		Plasma	1	12	PL2
11	1.06		Plasma	1	12	PL2
13	1.11		Plasma	1	12	PL2
20	1.29		Plasma	1	12	PL2
12	1.07		Plasma	1	12	PL2
6	0.79		Plasma	1	12	PL2
17	1.23		Plasma	1	12	PL2
10	1		Plasma	1	12	PL2
14	1.14		Plasma	1	12	PL2
8	0.88		Plasma	1	12	PL2
15	1.17		Plasma	1	12	PL2
17	1.24		Plasma	1	12	PL2
22	1.33		Plasma	1	12	PL2
13	1.11		Plasma	1	12	PL2
8	0.88		Plasma	1	12	PL2
16	1.2		Plasma	1	12	PL2
12	1.07		Plasma	1	12	PL2
39	1.59		Plasma	1	20	PL2
35	1.55		Plasma	1	20	PL2
23	1.35		Plasma	1	20	PL2
29	1.46		Plasma	1	20	PL2
41	1.62		Plasma	1	20	PL2
16	1.2		Plasma	1	20	PL2
22	1.35		Plasma	1	20	PL2
35	1.54		Plasma	1	20	PL2
18	1.26		Plasma	1	20	PL2
33	1.52		Plasma	1	20	PL2
25	1.4		Plasma	1	20	PL2
38	1.58		Plasma	1	20	PL2
26	1.41		Plasma	1	20	PL2
23	1.37		Plasma	1	20	PL2
27	1.44		Plasma	1	20	PL2
31	1.49		Plasma	1	20	PL2
35	1.55		Plasma	1	20	PL2
32	1.51		Plasma	1	20	PL2
26	1.41		Plasma	1	20	PL2
58	1.76		Plasma	1	20	PL2
21	1.33		Plasma	1	20	PL2
29	1.46		Plasma	1	20	PL2
24	1.37		Plasma	1	20	PL2
12	1.08		Plasma	1	20	PL2
13	1.1		Plasma	1	20	PL2
20	1.3		Plasma	1	20	PL2
18	1.26		Plasma	1	20	PL2
16	1.19		Plasma	1	20	PL2
39	1.59		Plasma	1	20	PL2
14	1.16		Plasma	1	20	PL2
23	1.36		Plasma	1	20	PL2
23	1.36		Plasma	1	20	PL2
32	1.5		Plasma	1	20	PL2
23	1.36		Plasma	1	20	PL2
18	1.26		Plasma	1	20	PL2
29	1.47		Plasma	1	20	PL2
Not Detected	Not Detected		Plasma	1	0	PL3
Not Detected	Not Detected		Plasma	1	0	PL3
Not Detected	Not Detected		Plasma	1	0	PL3
Invalid	Invalid		Plasma	1	0	PL3
Not Detected	Not Detected		Plasma	1	0	PL3
Not Detected	Not Detected		Plasma	1	0	PL3
Not Detected	Not Detected		Plasma	1	0	PL3
Not Detected	Not Detected		Plasma	1	0	PL3
Not Detected	Not Detected		Plasma	1	0	PL3
Not Detected	Not Detected		Plasma	1	0	PL3
Not Detected	Not Detected		Plasma	1	0	PL3
Instrument Invalidated	Instrument Invalidated		Plasma	1	0	PL3
Not Detected	Not Detected		Plasma	1	0	PL3
Not Detected	Not Detected		Plasma	1	0	PL3
Not Detected	Not Detected		Plasma	1	0	PL3
Not Detected	Not Detected		Plasma	1	0	PL3
Not Detected	Not Detected		Plasma	1	0	PL3
Not Detected	Not Detected		Plasma	1	0	PL3
Not Detected	Not Detected		Plasma	1	0	PL3
Not Detected	Not Detected		Plasma	1	0	PL3
Not Detected	Not Detected		Plasma	1	0	PL3
Not Detected	Not Detected		Plasma	1	0	PL3
Not Detected	Not Detected		Plasma	1	0	PL3
Not Detected	Not Detected		Plasma	1	0	PL3
Not Detected	Not Detected		Plasma	1	0	PL3
Not Detected	Not Detected		Plasma	1	0	PL3
Not Detected	Not Detected		Plasma	1	0	PL3
Not Detected	Not Detected		Plasma	1	0	PL3
Not Detected	Not Detected		Plasma	1	0	PL3
Not Detected	Not Detected		Plasma	1	0	PL3
Not Detected	Not Detected		Plasma	1	0	PL3
Not Detected	Not Detected		Plasma	1	0	PL3
Not Detected	Not Detected		Plasma	1	0	PL3
Not Detected	Not Detected		Plasma	1	0	PL3
Not Detected	Not Detected		Plasma	1	0	PL3
Not Detected	Not Detected		Plasma	1	0	PL3
<10 detected	<1.00		Plasma	1	0.25	PL3
Not Detected	Not Detected		Plasma	1	0.25	PL3
Not Detected	Not Detected		Plasma	1	0.25	PL3
Not Detected	Not Detected		Plasma	1	0.25	PL3
Not Detected	Not Detected		Plasma	1	0.25	PL3
Not Detected	Not Detected		Plasma	1	0.25	PL3
Not Detected	Not Detected		Plasma	1	0.25	PL3
Not Detected	Not Detected		Plasma	1	0.25	PL3
Not Detected	Not Detected		Plasma	1	0.25	PL3
Not Detected	Not Detected		Plasma	1	0.25	PL3
Not Detected	Not Detected		Plasma	1	0.25	PL3
Not Detected	Not Detected		Plasma	1	0.25	PL3
Not Detected	Not Detected		Plasma	1	0.25	PL3
Not Detected	Not Detected		Plasma	1	0.25	PL3
Not Detected	Not Detected		Plasma	1	0.25	PL3
Not Detected	Not Detected		Plasma	1	0.25	PL3
Not Detected	Not Detected		Plasma	1	0.25	PL3
Not Detected	Not Detected		Plasma	1	0.25	PL3
Not Detected	Not Detected		Plasma	1	0.25	PL3
Not Detected	Not Detected		Plasma	1	0.25	PL3
Not Detected	Not Detected		Plasma	1	0.25	PL3
Not Detected	Not Detected		Plasma	1	0.25	PL3
Not Detected	Not Detected		Plasma	1	0.25	PL3
Not Detected	Not Detected		Plasma	1	0.25	PL3
Not Detected	Not Detected		Plasma	1	0.25	PL3
Not Detected	Not Detected		Plasma	1	0.25	PL3
Not Detected	Not Detected		Plasma	1	0.25	PL3
Not Detected	Not Detected		Plasma	1	0.25	PL3
<10 detected	<1.00		Plasma	1	0.25	PL3
Not Detected	Not Detected		Plasma	1	0.25	PL3
<10 detected	<1.00		Plasma	1	0.25	PL3
Not Detected	Not Detected		Plasma	1	0.25	PL3
<10 detected	<1.00		Plasma	1	0.25	PL3
Not Detected	Not Detected		Plasma	1	0.25	PL3
Not Detected	Not Detected		Plasma	1	0.25	PL3
Not Detected	Not Detected		Plasma	1	0.25	PL3
Not Detected	Not Detected		Plasma	1	0.5	PL3
Not Detected	Not Detected		Plasma	1	0.5	PL3
Not Detected	Not Detected		Plasma	1	0.5	PL3
1	0.16		Plasma	1	0.5	PL3
Not Detected	Not Detected		Plasma	1	0.5	PL3
Not Detected	Not Detected		Plasma	1	0.5	PL3
Not Detected	Not Detected		Plasma	1	0.5	PL3
<10 detected	<1.00		Plasma	1	0.5	PL3
Not Detected	Not Detected		Plasma	1	0.5	PL3
Not Detected	Not Detected		Plasma	1	0.5	PL3
Not Detected	Not Detected		Plasma	1	0.5	PL3
3	0.47		Plasma	1	0.5	PL3
Not Detected	Not Detected		Plasma	1	0.5	PL3
<10 detected	<1.00		Plasma	1	0.5	PL3
Not Detected	Not Detected		Plasma	1	0.5	PL3
2	0.3		Plasma	1	0.5	PL3
Not Detected	Not Detected		Plasma	1	0.5	PL3
Not Detected	Not Detected		Plasma	1	0.5	PL3
<10 detected	<1.00		Plasma	1	0.5	PL3
<10 detected	<1.00		Plasma	1	0.5	PL3
Not Detected	Not Detected		Plasma	1	0.5	PL3
Not Detected	Not Detected		Plasma	1	0.5	PL3
2	0.24		Plasma	1	0.5	PL3
<10 detected	<1.00		Plasma	1	0.5	PL3
<10 detected	<1.00		Plasma	1	0.5	PL3
Not Detected	Not Detected		Plasma	1	0.5	PL3
<10 detected	<1.00		Plasma	1	0.5	PL3
5	0.73		Plasma	1	0.5	PL3
<10 detected	<1.00		Plasma	1	0.5	PL3
Not Detected	Not Detected		Plasma	1	0.5	PL3
Not Detected	Not Detected		Plasma	1	0.5	PL3
<10 detected	<1.00		Plasma	1	0.5	PL3
Not Detected	Not Detected		Plasma	1	0.5	PL3
<10 detected	<1.00		Plasma	1	0.5	PL3
Not Detected	Not Detected		Plasma	1	0.5	PL3
Not Detected	Not Detected		Plasma	1	0.5	PL3
Not Detected	Not Detected		Plasma	1	1	PL3
Not Detected	Not Detected		Plasma	1	1	PL3
1	0.12		Plasma	1	1	PL3
<10 detected	<1.00		Plasma	1	1	PL3
1	0.13		Plasma	1	1	PL3
Not Detected	Not Detected		Plasma	1	1	PL3
<10 detected	<1.00		Plasma	1	1	PL3
3	0.5		Plasma	1	1	PL3
1	0.13		Plasma	1	1	PL3
1	0.17		Plasma	1	1	PL3
Not Detected	Not Detected		Plasma	1	1	PL3
Not Detected	Not Detected		Plasma	1	1	PL3
2	0.31		Plasma	1	1	PL3
1	0.1		Plasma	1	1	PL3
Not Detected	Not Detected		Plasma	1	1	PL3
Not Detected	Not Detected		Plasma	1	1	PL3
Not Detected	Not Detected		Plasma	1	1	PL3
Not Detected	Not Detected		Plasma	1	1	PL3
Not Detected	Not Detected		Plasma	1	1	PL3
Not Detected	Not Detected		Plasma	1	1	PL3
Not Detected	Not Detected		Plasma	1	1	PL3
Not Detected	Not Detected		Plasma	1	1	PL3
Not Detected	Not Detected		Plasma	1	1	PL3
Not Detected	Not Detected		Plasma	1	1	PL3
<10 detected	<1.00		Plasma	1	1	PL3
<10 detected	<1.00		Plasma	1	1	PL3
Not Detected	Not Detected		Plasma	1	1	PL3
Not Detected	Not Detected		Plasma	1	1	PL3
Not Detected	Not Detected		Plasma	1	1	PL3
Not Detected	Not Detected		Plasma	1	1	PL3
Not Detected	Not Detected		Plasma	1	1	PL3
Not Detected	Not Detected		Plasma	1	1	PL3
Not Detected	Not Detected		Plasma	1	1	PL3
Not Detected	Not Detected		Plasma	1	1	PL3
2	0.3		Plasma	1	1	PL3
Not Detected	Not Detected		Plasma	1	1	PL3
Not Detected	Not Detected		Plasma	1	2	PL3
3	0.49		Plasma	1	2	PL3
2	0.36		Plasma	1	2	PL3
1	0.07		Plasma	1	2	PL3
5	0.73		Plasma	1	2	PL3
3	0.44		Plasma	1	2	PL3
3	0.5		Plasma	1	2	PL3
4	0.63		Plasma	1	2	PL3
<10 detected	<1.00		Plasma	1	2	PL3
2	0.18		Plasma	1	2	PL3
1			Plasma	1	2	PL3
2	0.35		Plasma	1	2	PL3
5	0.68		Plasma	1	2	PL3
Not Detected	Not Detected		Plasma	1	2	PL3
Not Detected	Not Detected		Plasma	1	2	PL3
1	0.14		Plasma	1	2	PL3
1	0.13		Plasma	1	2	PL3
2	0.35		Plasma	1	2	PL3
5	0.66		Plasma	1	2	PL3
Not Detected	Not Detected		Plasma	1	2	PL3
3	0.48		Plasma	1	2	PL3
4	0.63		Plasma	1	2	PL3
4	0.58		Plasma	1	2	PL3
5	0.72		Plasma	1	2	PL3
Not Detected	Not Detected		Plasma	1	2	PL3
Not Detected	Not Detected		Plasma	1	2	PL3
<10 detected	<1.00		Plasma	1	2	PL3
6	0.81		Plasma	1	2	PL3
Not Detected	Not Detected		Plasma	1	2	PL3
4	0.63		Plasma	1	2	PL3
3	0.52		Plasma	1	2	PL3
Not Detected	Not Detected		Plasma	1	2	PL3
<10 detected	<1.00		Plasma	1	2	PL3
<10 detected	<1.00		Plasma	1	2	PL3
4	0.65		Plasma	1	2	PL3
3	0.53		Plasma	1	2	PL3
<10 detected	<1.00		Plasma	1	3	PL3
2	0.37		Plasma	1	3	PL3
4	0.64		Plasma	1	3	PL3
Not Detected	Not Detected		Plasma	1	3	PL3
2	0.35		Plasma	1	3	PL3
4	0.62		Plasma	1	3	PL3
3	0.43		Plasma	1	3	PL3
2	0.32		Plasma	1	3	PL3
2	0.18		Plasma	1	3	PL3
4	0.56		Plasma	1	3	PL3
3	0.44		Plasma	1	3	PL3
3	0.4		Plasma	1	3	PL3
<10 detected	<1.00		Plasma	1	3	PL3
2	0.32		Plasma	1	3	PL3
2	0.38		Plasma	1	3	PL3
7	0.82		Plasma	1	3	PL3
4	0.56		Plasma	1	3	PL3
3	0.49		Plasma	1	3	PL3
3	0.48		Plasma	1	3	PL3
4	0.61		Plasma	1	3	PL3
Not Detected	Not Detected		Plasma	1	3	PL3
10	1.02		Plasma	1	3	PL3
2	0.22		Plasma	1	3	PL3
5	0.69		Plasma	1	3	PL3
3	0.46		Plasma	1	3	PL3
4	0.62		Plasma	1	3	PL3
2	0.32		Plasma	1	3	PL3
4	0.6		Plasma	1	3	PL3
Not Detected	Not Detected		Plasma	1	3	PL3
1	0.12		Plasma	1	3	PL3
7	0.83		Plasma	1	3	PL3
3	0.44		Plasma	1	3	PL3
5	0.69		Plasma	1	3	PL3
<10 detected	<1.00		Plasma	1	3	PL3
Not Detected	Not Detected		Plasma	1	3	PL3
7	0.83		Plasma	1	3	PL3
2	0.37		Plasma	1	6	PL3
14	1.14		Plasma	1	6	PL3
3	0.42		Plasma	1	6	PL3
4	0.61		Plasma	1	6	PL3
7	0.84		Plasma	1	6	PL3
4	0.56		Plasma	1	6	PL3
9	0.94		Plasma	1	6	PL3
17	1.23		Plasma	1	6	PL3
7	0.82		Plasma	1	6	PL3
13	1.12		Plasma	1	6	PL3
13	1.11		Plasma	1	6	PL3
3	0.46		Plasma	1	6	PL3
4	0.56		Plasma	1	6	PL3
15	1.18		Plasma	1	6	PL3
<10 detected	<1.00		Plasma	1	6	PL3
10	0.99		Plasma	1	6	PL3
6	0.75		Plasma	1	6	PL3
19	1.28		Plasma	1	6	PL3
6	0.77		Plasma	1	6	PL3
5	0.73		Plasma	1	6	PL3
10	0.98		Plasma	1	6	PL3
3	0.47		Plasma	1	6	PL3
4	0.61		Plasma	1	6	PL3
5	0.67		Plasma	1	6	PL3
3	0.51		Plasma	1	6	PL3
7	0.83		Plasma	1	6	PL3
10	1.01		Plasma	1	6	PL3
<10 detected	<1.00		Plasma	1	6	PL3
11	1.06		Plasma	1	6	PL3
12	1.07		Plasma	1	6	PL3
5	0.73		Plasma	1	6	PL3
11	1.05		Plasma	1	6	PL3
6	0.76		Plasma	1	6	PL3
5	0.73		Plasma	1	6	PL3
9	0.95		Plasma	1	6	PL3
<10 detected	<1.00		Plasma	1	6	PL3
10	1.01		Plasma	1	8	PL3
6	0.79		Plasma	1	8	PL3
8	0.93		Plasma	1	8	PL3
13	1.12		Plasma	1	8	PL3
7	0.85		Plasma	1	8	PL3
8	0.91		Plasma	1	8	PL3
6	0.76		Plasma	1	8	PL3
5	0.71		Plasma	1	8	PL3
11	1.05		Plasma	1	8	PL3
9	0.93		Plasma	1	8	PL3
2	0.32		Plasma	1	8	PL3
8	0.92		Plasma	1	8	PL3
4	0.55		Plasma	1	8	PL3
14	1.16		Plasma	1	8	PL3
4	0.56		Plasma	1	8	PL3
14	1.15		Plasma	1	8	PL3
12	1.09		Plasma	1	8	PL3
5	0.66		Plasma	1	8	PL3
11	1.04		Plasma	1	8	PL3
5	0.66		Plasma	1	8	PL3
23	1.36		Plasma	1	8	PL3
9	0.94		Plasma	1	8	PL3
15	1.18		Plasma	1	8	PL3
8	0.91		Plasma	1	8	PL3
25	1.4		Plasma	1	8	PL3
12	1.07		Plasma	1	8	PL3
5	0.68		Plasma	1	8	PL3
6	0.79		Plasma	1	8	PL3
21	1.32		Plasma	1	8	PL3
9	0.98		Plasma	1	8	PL3
14	1.14		Plasma	1	8	PL3
5	0.73		Plasma	1	8	PL3
12	1.07		Plasma	1	8	PL3
5	0.71		Plasma	1	8	PL3
13	1.13		Plasma	1	8	PL3
11	1.03		Plasma	1	8	PL3
5	0.72		Plasma	1	8	PL3
11	1.02		Plasma	1	8	PL3
2	0.37		Plasma	1	8	PL3
5	0.68		Plasma	1	8	PL3
2	0.25		Plasma	1	8	PL3
10	0.99		Plasma	1	8	PL3
12	1.06		Plasma	1	8	PL3
8	0.92		Plasma	1	8	PL3
4	0.64		Plasma	1	8	PL3
20	1.31		Plasma	1	10	PL3
5	0.7		Plasma	1	10	PL3
13	1.1		Plasma	1	10	PL3
25	1.4		Plasma	1	10	PL3
9	0.97		Plasma	1	10	PL3
33	1.52		Plasma	1	10	PL3
18	1.25		Plasma	1	10	PL3
12	1.1		Plasma	1	10	PL3
33	1.52		Plasma	1	10	PL3
17	1.23		Plasma	1	10	PL3
8	0.89		Plasma	1	10	PL3
4	0.59		Plasma	1	10	PL3
8	0.91		Plasma	1	10	PL3
11	1.04		Plasma	1	10	PL3
23	1.36		Plasma	1	10	PL3
6	0.75		Plasma	1	10	PL3
14	1.14		Plasma	1	10	PL3
9	0.97		Plasma	1	10	PL3
11	1.04		Plasma	1	10	PL3
10	0.98		Plasma	1	10	PL3
18	1.26		Plasma	1	10	PL3
7	0.85		Plasma	1	10	PL3
15	1.19		Plasma	1	10	PL3
9	0.94		Plasma	1	10	PL3
20	1.29		Plasma	1	10	PL3
15	1.17		Plasma	1	10	PL3
18	1.25		Plasma	1	10	PL3
19	1.28		Plasma	1	10	PL3
10	0.98		Plasma	1	10	PL3
14	1.16		Plasma	1	10	PL3
19	1.28		Plasma	1	10	PL3
14	1.14		Plasma	1	10	PL3
13	1.1		Plasma	1	10	PL3
11	1.06		Plasma	1	10	PL3
19	1.28		Plasma	1	10	PL3
5	0.71		Plasma	1	10	PL3
10	1.01		Plasma	1	10	PL3
4	0.59		Plasma	1	10	PL3
25	1.4		Plasma	1	10	PL3
16	1.2		Plasma	1	10	PL3
11	1.04		Plasma	1	10	PL3
8	0.9		Plasma	1	10	PL3
5	0.71		Plasma	1	10	PL3
8	0.89		Plasma	1	10	PL3
9	0.96		Plasma	1	10	PL3
17	1.23		Plasma	1	12	PL3
11	1.03		Plasma	1	12	PL3
10	1.01		Plasma	1	12	PL3
12	1.07		Plasma	1	12	PL3
15	1.18		Plasma	1	12	PL3
18	1.26		Plasma	1	12	PL3
9	0.96		Plasma	1	12	PL3
11	1.06		Plasma	1	12	PL3
11	1.04		Plasma	1	12	PL3
19	1.28		Plasma	1	12	PL3
22	1.34		Plasma	1	12	PL3
26	1.42		Plasma	1	12	PL3
17	1.23		Plasma	1	12	PL3
27	1.43		Plasma	1	12	PL3
19	1.28		Plasma	1	12	PL3
12	1.08		Plasma	1	12	PL3
9	0.93		Plasma	1	12	PL3
8	0.92		Plasma	1	12	PL3
14	1.15		Plasma	1	12	PL3
5	0.7		Plasma	1	12	PL3
12	1.07		Plasma	1	12	PL3
14	1.16		Plasma	1	12	PL3
14	1.14		Plasma	1	12	PL3
9	0.96		Plasma	1	12	PL3
19	1.29		Plasma	1	12	PL3
17	1.24		Plasma	1	12	PL3
34	1.53		Plasma	1	12	PL3
21	1.32		Plasma	1	12	PL3
11	1.04		Plasma	1	12	PL3
11	1.06		Plasma	1	12	PL3
14	1.15		Plasma	1	12	PL3
15	1.19		Plasma	1	12	PL3
6	0.79		Plasma	1	12	PL3
12	1.09		Plasma	1	12	PL3
19	1.28		Plasma	1	12	PL3
19	1.28		Plasma	1	12	PL3
7	0.85		Plasma	1	12	PL3
20	1.3		Plasma	1	12	PL3
18	1.26		Plasma	1	12	PL3
16	1.2		Plasma	1	12	PL3
9	0.94		Plasma	1	12	PL3
10	1.01		Plasma	1	12	PL3
12	1.07		Plasma	1	12	PL3
12	1.09		Plasma	1	12	PL3
17	1.24		Plasma	1	12	PL3
24	1.38		Plasma	1	20	PL3
16	1.2		Plasma	1	20	PL3
15	1.19		Plasma	1	20	PL3
45	1.65		Plasma	1	20	PL3
52	1.71		Plasma	1	20	PL3
20	1.31		Plasma	1	20	PL3
18	1.25		Plasma	1	20	PL3
41	1.61		Plasma	1	20	PL3
41	1.62		Plasma	1	20	PL3
22	1.34		Plasma	1	20	PL3
16	1.19		Plasma	1	20	PL3
27	1.43		Plasma	1	20	PL3
25	1.39		Plasma	1	20	PL3
23	1.36		Plasma	1	20	PL3
27	1.43		Plasma	1	20	PL3
10	1.02		Plasma	1	20	PL3
29	1.47		Plasma	1	20	PL3
16	1.21		Plasma	1	20	PL3
28	1.45		Plasma	1	20	PL3
44	1.65		Plasma	1	20	PL3
19	1.29		Plasma	1	20	PL3
27	1.43		Plasma	1	20	PL3
9	0.96		Plasma	1	20	PL3
30	1.47		Plasma	1	20	PL3
24	1.38		Plasma	1	20	PL3
20	1.29		Plasma	1	20	PL3
26	1.41		Plasma	1	20	PL3
18	1.25		Plasma	1	20	PL3
39	1.59		Plasma	1	20	PL3
56	1.75		Plasma	1	20	PL3
41	1.61		Plasma	1	20	PL3
33	1.52		Plasma	1	20	PL3
24	1.38		Plasma	1	20	PL3
27	1.44		Plasma	1	20	PL3
37	1.56		Plasma	1	20	PL3
16	1.22		Plasma	1	20	PL3
Not Detected	Not Detected		Serum	1	0	PL1
Not Detected	Not Detected		Serum	1	0	PL1
Not Detected	Not Detected		Serum	1	0	PL1
Not Detected	Not Detected		Serum	1	0	PL1
Not Detected	Not Detected		Serum	1	0	PL1
Not Detected	Not Detected		Serum	1	0	PL1
Not Detected	Not Detected		Serum	1	0	PL1
Not Detected	Not Detected		Serum	1	0	PL1
Not Detected	Not Detected		Serum	1	0	PL1
Not Detected	Not Detected		Serum	1	0	PL1
Not Detected	Not Detected		Serum	1	0	PL1
Not Detected	Not Detected		Serum	1	0	PL1
Not Detected	Not Detected		Serum	1	0	PL1
Not Detected	Not Detected		Serum	1	0	PL1
Not Detected	Not Detected		Serum	1	0	PL1
Not Detected	Not Detected		Serum	1	0	PL1
Not Detected	Not Detected		Serum	1	0	PL1
Not Detected	Not Detected		Serum	1	0	PL1
Not Detected	Not Detected		Serum	1	0	PL1
Not Detected	Not Detected		Serum	1	0	PL1
Not Detected	Not Detected		Serum	1	0	PL1
Not Detected	Not Detected		Serum	1	0	PL1
Not Detected	Not Detected		Serum	1	0	PL1
Not Detected	Not Detected		Serum	1	0	PL1
Not Detected	Not Detected		Serum	1	0	PL1
Not Detected	Not Detected		Serum	1	0	PL1
Not Detected	Not Detected		Serum	1	0	PL1
Not Detected	Not Detected		Serum	1	0	PL1
Not Detected	Not Detected		Serum	1	0	PL1
Not Detected	Not Detected		Serum	1	0	PL1
Not Detected	Not Detected		Serum	1	0	PL1
Not Detected	Not Detected		Serum	1	0	PL1
Not Detected	Not Detected		Serum	1	0	PL1
Not Detected	Not Detected		Serum	1	0	PL1
Not Detected	Not Detected		Serum	1	0	PL1
Not Detected	Not Detected		Serum	1	0	PL1
Not Detected	Not Detected		Serum	1	0.25	PL1
Not Detected	Not Detected		Serum	1	0.25	PL1
Not Detected	Not Detected		Serum	1	0.25	PL1
Not Detected	Not Detected		Serum	1	0.25	PL1
Not Detected	Not Detected		Serum	1	0.25	PL1
Not Detected	Not Detected		Serum	1	0.25	PL1
Not Detected	Not Detected		Serum	1	0.25	PL1
Not Detected	Not Detected		Serum	1	0.25	PL1
Not Detected	Not Detected		Serum	1	0.25	PL1
Not Detected	Not Detected		Serum	1	0.25	PL1
Not Detected	Not Detected		Serum	1	0.25	PL1
Not Detected	Not Detected		Serum	1	0.25	PL1
Not Detected	Not Detected		Serum	1	0.25	PL1
Not Detected	Not Detected		Serum	1	0.25	PL1
<10 detected	<1.00		Serum	1	0.25	PL1
<10 detected	<1.00		Serum	1	0.25	PL1
Not Detected	Not Detected		Serum	1	0.25	PL1
Not Detected	Not Detected		Serum	1	0.25	PL1
<10 detected	<1.00		Serum	1	0.25	PL1
Not Detected	Not Detected		Serum	1	0.25	PL1
Not Detected	Not Detected		Serum	1	0.25	PL1
Not Detected	Not Detected		Serum	1	0.25	PL1
Not Detected	Not Detected		Serum	1	0.25	PL1
Not Detected	Not Detected		Serum	1	0.25	PL1
Not Detected	Not Detected		Serum	1	0.25	PL1
Not Detected	Not Detected		Serum	1	0.25	PL1
Not Detected	Not Detected		Serum	1	0.25	PL1
Not Detected	Not Detected		Serum	1	0.25	PL1
2	0.34		Serum	1	0.25	PL1
Not Detected	Not Detected		Serum	1	0.25	PL1
Not Detected	Not Detected		Serum	1	0.25	PL1
Not Detected	Not Detected		Serum	1	0.25	PL1
Not Detected	Not Detected		Serum	1	0.25	PL1
Not Detected	Not Detected		Serum	1	0.25	PL1
Not Detected	Not Detected		Serum	1	0.25	PL1
Not Detected	Not Detected		Serum	1	0.25	PL1
Not Detected	Not Detected		Serum	1	0.5	PL1
<10 detected	<1.00		Serum	1	0.5	PL1
3	0.42		Serum	1	0.5	PL1
3	0.49		Serum	1	0.5	PL1
Not Detected	Not Detected		Serum	1	0.5	PL1
5	0.71		Serum	1	0.5	PL1
1	0.16		Serum	1	0.5	PL1
1	0.06		Serum	1	0.5	PL1
5	0.67		Serum	1	0.5	PL1
Not Detected	Not Detected		Serum	1	0.5	PL1
Not Detected	Not Detected		Serum	1	0.5	PL1
<10 detected	<1.00		Serum	1	0.5	PL1
Not Detected	Not Detected		Serum	1	0.5	PL1
Not Detected	Not Detected		Serum	1	0.5	PL1
2	0.27		Serum	1	0.5	PL1
<10 detected	<1.00		Serum	1	0.5	PL1
Not Detected	Not Detected		Serum	1	0.5	PL1
Not Detected	Not Detected		Serum	1	0.5	PL1
Not Detected	Not Detected		Serum	1	0.5	PL1
Not Detected	Not Detected		Serum	1	0.5	PL1
Not Detected	Not Detected		Serum	1	0.5	PL1
7	0.86		Serum	1	0.5	PL1
Not Detected	Not Detected		Serum	1	0.5	PL1
<10 detected	<1.00		Serum	1	0.5	PL1
Not Detected	Not Detected		Serum	1	0.5	PL1
Not Detected	Not Detected		Serum	1	0.5	PL1
Not Detected	Not Detected		Serum	1	0.5	PL1
Not Detected	Not Detected		Serum	1	0.5	PL1
Not Detected	Not Detected		Serum	1	0.5	PL1
<10 detected	<1.00		Serum	1	0.5	PL1
Not Detected	Not Detected		Serum	1	0.5	PL1
<10 detected	<1.00		Serum	1	0.5	PL1
Not Detected	Not Detected		Serum	1	0.5	PL1
Not Detected	Not Detected		Serum	1	0.5	PL1
Not Detected	Not Detected		Serum	1	0.5	PL1
<10 detected	<1.00		Serum	1	0.5	PL1
4	0.65		Serum	1	1	PL1
2	0.33		Serum	1	1	PL1
2	0.31		Serum	1	1	PL1
7	0.86		Serum	1	1	PL1
2	0.32		Serum	1	1	PL1
<10 detected	<1.00		Serum	1	1	PL1
7	0.87		Serum	1	1	PL1
Not Detected	Not Detected		Serum	1	1	PL1
Not Detected	Not Detected		Serum	1	1	PL1
Not Detected	Not Detected		Serum	1	1	PL1
4	0.56		Serum	1	1	PL1
<10 detected	<1.00		Serum	1	1	PL1
3	0.47		Serum	1	1	PL1
3	0.44		Serum	1	1	PL1
Not Detected	Not Detected		Serum	1	1	PL1
2	0.33		Serum	1	1	PL1
2	0.3		Serum	1	1	PL1
Not Detected	Not Detected		Serum	1	1	PL1
3	0.54		Serum	1	1	PL1
<10 detected	<1.00		Serum	1	1	PL1
Not Detected	Not Detected		Serum	1	1	PL1
2	0.29		Serum	1	1	PL1
Not Detected	Not Detected		Serum	1	1	PL1
6	0.79		Serum	1	1	PL1
9	0.97		Serum	1	1	PL1
4	0.55		Serum	1	1	PL1
Not Detected	Not Detected		Serum	1	1	PL1
<10 detected	<1.00		Serum	1	1	PL1
Not Detected	Not Detected		Serum	1	1	PL1
5	0.74		Serum	1	1	PL1
2	0.2		Serum	1	1	PL1
<10 detected	<1.00		Serum	1	1	PL1
2	0.28		Serum	1	1	PL1
2	0.19		Serum	1	1	PL1
Not Detected	Not Detected		Serum	1	1	PL1
2	0.37		Serum	1	1	PL1
7	0.81		Serum	1	2	PL1
<10 detected	<1.00		Serum	1	2	PL1
3	0.46		Serum	1	2	PL1
Not Detected	Not Detected		Serum	1	2	PL1
3	0.47		Serum	1	2	PL1
2	0.35		Serum	1	2	PL1
5	0.66		Serum	1	2	PL1
<10 detected	<1.00		Serum	1	2	PL1
Not Detected	Not Detected		Serum	1	2	PL1
6	0.76		Serum	1	2	PL1
5	0.73		Serum	1	2	PL1
1	0.16		Serum	1	2	PL1
Not Detected	Not Detected		Serum	1	2	PL1
10	1.01		Serum	1	2	PL1
Not Detected	Not Detected		Serum	1	2	PL1
2	0.22		Serum	1	2	PL1
13	1.1		Serum	1	2	PL1
4	0.63		Serum	1	2	PL1
5	0.67		Serum	1	2	PL1
<10 detected	<1.00		Serum	1	2	PL1
5	0.69		Serum	1	2	PL1
4	0.65		Serum	1	2	PL1
6	0.76		Serum	1	2	PL1
4	0.61		Serum	1	2	PL1
<10 detected	<1.00		Serum	1	2	PL1
6	0.77		Serum	1	2	PL1
2	0.33		Serum	1	2	PL1
7	0.84		Serum	1	2	PL1
3	0.44		Serum	1	2	PL1
7	0.86		Serum	1	2	PL1
4	0.62		Serum	1	2	PL1
2	0.28		Serum	1	2	PL1
4	0.64		Serum	1	2	PL1
Not Detected	Not Detected		Serum	1	2	PL1
6	0.79		Serum	1	2	PL1
<10 detected	<1.00		Serum	1	2	PL1
3	0.42		Serum	1	3	PL1
9	0.97		Serum	1	3	PL1
<10 detected	<1.00		Serum	1	3	PL1
5	0.7		Serum	1	3	PL1
7	0.86		Serum	1	3	PL1
6	0.8		Serum	1	3	PL1
Not Detected	Not Detected		Serum	1	3	PL1
9	0.95		Serum	1	3	PL1
5	0.69		Serum	1	3	PL1
<10 detected	<1.00		Serum	1	3	PL1
3	0.49		Serum	1	3	PL1
6	0.76		Serum	1	3	PL1
5	0.74		Serum	1	3	PL1
7	0.87		Serum	1	3	PL1
10	1		Serum	1	3	PL1
22	1.35		Serum	1	3	PL1
4	0.55		Serum	1	3	PL1
2	0.18		Serum	1	3	PL1
1	0.15		Serum	1	3	PL1
2	0.24		Serum	1	3	PL1
2	0.27		Serum	1	3	PL1
4	0.64		Serum	1	3	PL1
2	0.38		Serum	1	3	PL1
6	0.76		Serum	1	3	PL1
12	1.08		Serum	1	3	PL1
5	0.67		Serum	1	3	PL1
8	0.89		Serum	1	3	PL1
5	0.67		Serum	1	3	PL1
Not Detected	Not Detected		Serum	1	3	PL1
5	0.73		Serum	1	3	PL1
12	1.08		Serum	1	3	PL1
2	0.33		Serum	1	3	PL1
4	0.63		Serum	1	3	PL1
4	0.6		Serum	1	3	PL1
3	0.45		Serum	1	3	PL1
17	1.24		Serum	1	3	PL1
6	0.75		Serum	1	6	PL1
12	1.08		Serum	1	6	PL1
6	0.76		Serum	1	6	PL1
1	0.14		Serum	1	6	PL1
4	0.63		Serum	1	6	PL1
17	1.23		Serum	1	6	PL1
10	0.98		Serum	1	6	PL1
23	1.36		Serum	1	6	PL1
10	1.01		Serum	1	6	PL1
11	1.03		Serum	1	6	PL1
6	0.78		Serum	1	6	PL1
12	1.06		Serum	1	6	PL1
22	1.34		Serum	1	6	PL1
37	1.56		Serum	1	6	PL1
8	0.88		Serum	1	6	PL1
6	0.78		Serum	1	6	PL1
12	1.07		Serum	1	6	PL1
14	1.16		Serum	1	6	PL1
3	0.48		Serum	1	6	PL1
5	0.73		Serum	1	6	PL1
6	0.8		Serum	1	6	PL1
8	0.89		Serum	1	6	PL1
19	1.28		Serum	1	6	PL1
12	1.07		Serum	1	6	PL1
15	1.17		Serum	1	6	PL1
2	0.33		Serum	1	6	PL1
17	1.24		Serum	1	6	PL1
16	1.19		Serum	1	6	PL1
1	0.12		Serum	1	6	PL1
8	0.93		Serum	1	6	PL1
8	0.91		Serum	1	6	PL1
7	0.85		Serum	1	6	PL1
6	0.79		Serum	1	6	PL1
9	0.94		Serum	1	6	PL1
16	1.21		Serum	1	6	PL1
8	0.91		Serum	1	6	PL1
11	1.02		Serum	1	8	PL1
14	1.15		Serum	1	8	PL1
17	1.22		Serum	1	8	PL1
12	1.09		Serum	1	8	PL1
17	1.24		Serum	1	8	PL1
13	1.12		Serum	1	8	PL1
10	1		Serum	1	8	PL1
13	1.12		Serum	1	8	PL1
28	1.44		Serum	1	8	PL1
34	1.53		Serum	1	8	PL1
10	1		Serum	1	8	PL1
21	1.32		Serum	1	8	PL1
16	1.22		Serum	1	8	PL1
26	1.41		Serum	1	8	PL1
11	1.04		Serum	1	8	PL1
19	1.28		Serum	1	8	PL1
8	0.9		Serum	1	8	PL1
13	1.12		Serum	1	8	PL1
18	1.26		Serum	1	8	PL1
12	1.09		Serum	1	8	PL1
27	1.43		Serum	1	8	PL1
9	0.98		Serum	1	8	PL1
15	1.18		Serum	1	8	PL1
5	0.69		Serum	1	8	PL1
17	1.22		Serum	1	8	PL1
11	1.02		Serum	1	8	PL1
15	1.17		Serum	1	8	PL1
3	0.51		Serum	1	8	PL1
26	1.42		Serum	1	8	PL1
4	0.62		Serum	1	8	PL1
6	0.74		Serum	1	8	PL1
16	1.21		Serum	1	8	PL1
8	0.89		Serum	1	8	PL1
7	0.86		Serum	1	8	PL1
19	1.27		Serum	1	8	PL1
19	1.28		Serum	1	8	PL1
1	0.15		Serum	1	8	PL1
24	1.39		Serum	1	8	PL1
5	0.7		Serum	1	8	PL1
21	1.32		Serum	1	8	PL1
9	0.97		Serum	1	8	PL1
9	0.94		Serum	1	8	PL1
9	0.93		Serum	1	8	PL1
31	1.49		Serum	1	8	PL1
5	0.67		Serum	1	8	PL1
21	1.31		Serum	1	10	PL1
14	1.15		Serum	1	10	PL1
32	1.51		Serum	1	10	PL1
13	1.12		Serum	1	10	PL1
13	1.1		Serum	1	10	PL1
43	1.63		Serum	1	10	PL1
19	1.27		Serum	1	10	PL1
29	1.46		Serum	1	10	PL1
31	1.49		Serum	1	10	PL1
23	1.35		Serum	1	10	PL1
11	1.03		Serum	1	10	PL1
17	1.23		Serum	1	10	PL1
30	1.48		Serum	1	10	PL1
23	1.36		Serum	1	10	PL1
30	1.48		Serum	1	10	PL1
30	1.47		Serum	1	10	PL1
12	1.09		Serum	1	10	PL1
22	1.34		Serum	1	10	PL1
37	1.57		Serum	1	10	PL1
36	1.56		Serum	1	10	PL1
44	1.65		Serum	1	10	PL1
9	0.94		Serum	1	10	PL1
5	0.74		Serum	1	10	PL1
28	1.44		Serum	1	10	PL1
17	1.23		Serum	1	10	PL1
11	1.02		Serum	1	10	PL1
36	1.55		Serum	1	10	PL1
30	1.48		Serum	1	10	PL1
10	0.99		Serum	1	10	PL1
14	1.16		Serum	1	10	PL1
26	1.41		Serum	1	10	PL1
3	0.51		Serum	1	10	PL1
17	1.23		Serum	1	10	PL1
8	0.91		Serum	1	10	PL1
22	1.34		Serum	1	10	PL1
11	1.02		Serum	1	10	PL1
21	1.33		Serum	1	10	PL1
20	1.3		Serum	1	10	PL1
16	1.22		Serum	1	10	PL1
51	1.71		Serum	1	10	PL1
38	1.57		Serum	1	10	PL1
29	1.46		Serum	1	10	PL1
6	0.8		Serum	1	10	PL1
19	1.27		Serum	1	10	PL1
41	1.61		Serum	1	10	PL1
34	1.53		Serum	1	12	PL1
39	1.6		Serum	1	12	PL1
13	1.13		Serum	1	12	PL1
26	1.42		Serum	1	12	PL1
32	1.5		Serum	1	12	PL1
16	1.22		Serum	1	12	PL1
34	1.54		Serum	1	12	PL1
18	1.26		Serum	1	12	PL1
10	1		Serum	1	12	PL1
21	1.32		Serum	1	12	PL1
20	1.31		Serum	1	12	PL1
51	1.71		Serum	1	12	PL1
18	1.26		Serum	1	12	PL1
32	1.51		Serum	1	12	PL1
21	1.33		Serum	1	12	PL1
74	1.87		Serum	1	12	PL1
15	1.18		Serum	1	12	PL1
25	1.4		Serum	1	12	PL1
8	0.93		Serum	1	12	PL1
13	1.12		Serum	1	12	PL1
8	0.89		Serum	1	12	PL1
14	1.13		Serum	1	12	PL1
37	1.57		Serum	1	12	PL1
28	1.44		Serum	1	12	PL1
10	1		Serum	1	12	PL1
12	1.08		Serum	1	12	PL1
13	1.12		Serum	1	12	PL1
16	1.21		Serum	1	12	PL1
29	1.47		Serum	1	12	PL1
37	1.57		Serum	1	12	PL1
43	1.63		Serum	1	12	PL1
21	1.33		Serum	1	12	PL1
11	1.06		Serum	1	12	PL1
25	1.39		Serum	1	12	PL1
38	1.58		Serum	1	12	PL1
27	1.42		Serum	1	12	PL1
6	0.81		Serum	1	12	PL1
24	1.38		Serum	1	12	PL1
30	1.48		Serum	1	12	PL1
16	1.2		Serum	1	12	PL1
35	1.55		Serum	1	12	PL1
13	1.11		Serum	1	12	PL1
18	1.24		Serum	1	12	PL1
57	1.76		Serum	1	12	PL1
23	1.35		Serum	1	12	PL1
56	1.75		Serum	1	20	PL1
22	1.34		Serum	1	20	PL1
21	1.31		Serum	1	20	PL1
39	1.59		Serum	1	20	PL1
39	1.59		Serum	1	20	PL1
25	1.39		Serum	1	20	PL1
33	1.52		Serum	1	20	PL1
31	1.48		Serum	1	20	PL1
23	1.36		Serum	1	20	PL1
24	1.38		Serum	1	20	PL1
35	1.54		Serum	1	20	PL1
41	1.62		Serum	1	20	PL1
23	1.36		Serum	1	20	PL1
82	1.91		Serum	1	20	PL1
58	1.77		Serum	1	20	PL1
69	1.84		Serum	1	20	PL1
22	1.34		Serum	1	20	PL1
55	1.74		Serum	1	20	PL1
63	1.8		Serum	1	20	PL1
15	1.17		Serum	1	20	PL1
29	1.46		Serum	1	20	PL1
31	1.5		Serum	1	20	PL1
34	1.53		Serum	1	20	PL1
48	1.68		Serum	1	20	PL1
60	1.78		Serum	1	20	PL1
38	1.58		Serum	1	20	PL1
42	1.62		Serum	1	20	PL1
46	1.66		Serum	1	20	PL1
27	1.43		Serum	1	20	PL1
46	1.66		Serum	1	20	PL1
43	1.64		Serum	1	20	PL1
54	1.73		Serum	1	20	PL1
24	1.37		Serum	1	20	PL1
34	1.53		Serum	1	20	PL1
22	1.33		Serum	1	20	PL1
62	1.79		Serum	1	20	PL1
Not Detected	Not Detected		Serum	1	0	PL2
Not Detected	Not Detected		Serum	1	0	PL2
Not Detected	Not Detected		Serum	1	0	PL2
Not Detected	Not Detected		Serum	1	0	PL2
Not Detected	Not Detected		Serum	1	0	PL2
Not Detected	Not Detected		Serum	1	0	PL2
Not Detected	Not Detected		Serum	1	0	PL2
Not Detected	Not Detected		Serum	1	0	PL2
Not Detected	Not Detected		Serum	1	0	PL2
Not Detected	Not Detected		Serum	1	0	PL2
Not Detected	Not Detected		Serum	1	0	PL2
Not Detected	Not Detected		Serum	1	0	PL2
Not Detected	Not Detected		Serum	1	0	PL2
Not Detected	Not Detected		Serum	1	0	PL2
Not Detected	Not Detected		Serum	1	0	PL2
Not Detected	Not Detected		Serum	1	0	PL2
Not Detected	Not Detected		Serum	1	0	PL2
Not Detected	Not Detected		Serum	1	0	PL2
Not Detected	Not Detected		Serum	1	0	PL2
Not Detected	Not Detected		Serum	1	0	PL2
Not Detected	Not Detected		Serum	1	0	PL2
Not Detected	Not Detected		Serum	1	0	PL2
Not Detected	Not Detected		Serum	1	0	PL2
Not Detected	Not Detected		Serum	1	0	PL2
Not Detected	Not Detected		Serum	1	0	PL2
Not Detected	Not Detected		Serum	1	0	PL2
Not Detected	Not Detected		Serum	1	0	PL2
Not Detected	Not Detected		Serum	1	0	PL2
Not Detected	Not Detected		Serum	1	0	PL2
Not Detected	Not Detected		Serum	1	0	PL2
Not Detected	Not Detected		Serum	1	0	PL2
Not Detected	Not Detected		Serum	1	0	PL2
Not Detected	Not Detected		Serum	1	0	PL2
Not Detected	Not Detected		Serum	1	0	PL2
Not Detected	Not Detected		Serum	1	0	PL2
Not Detected	Not Detected		Serum	1	0	PL2
Not Detected	Not Detected		Serum	1	0.25	PL2
Not Detected	Not Detected		Serum	1	0.25	PL2
Not Detected	Not Detected		Serum	1	0.25	PL2
1	0.03		Serum	1	0.25	PL2
3	0.43		Serum	1	0.25	PL2
Not Detected	Not Detected		Serum	1	0.25	PL2
<10 detected	<1.00		Serum	1	0.25	PL2
Not Detected	Not Detected		Serum	1	0.25	PL2
Not Detected	Not Detected		Serum	1	0.25	PL2
<10 detected	<1.00		Serum	1	0.25	PL2
<10 detected	<1.00		Serum	1	0.25	PL2
Not Detected	Not Detected		Serum	1	0.25	PL2
<10 detected	<1.00		Serum	1	0.25	PL2
Not Detected	Not Detected		Serum	1	0.25	PL2
Not Detected	Not Detected		Serum	1	0.25	PL2
1	0.11		Serum	1	0.25	PL2
<10 detected	<1.00		Serum	1	0.25	PL2
Not Detected	Not Detected		Serum	1	0.25	PL2
<10 detected	<1.00		Serum	1	0.25	PL2
Not Detected	Not Detected		Serum	1	0.25	PL2
Not Detected	Not Detected		Serum	1	0.25	PL2
1	0.03		Serum	1	0.25	PL2
Not Detected	Not Detected		Serum	1	0.25	PL2
Not Detected	Not Detected		Serum	1	0.25	PL2
2	0.33		Serum	1	0.25	PL2
<10 detected	<1.00		Serum	1	0.25	PL2
Not Detected	Not Detected		Serum	1	0.25	PL2
Not Detected	Not Detected		Serum	1	0.25	PL2
<10 detected	<1.00		Serum	1	0.25	PL2
Not Detected	Not Detected		Serum	1	0.25	PL2
Not Detected	Not Detected		Serum	1	0.25	PL2
Not Detected	Not Detected		Serum	1	0.25	PL2
Not Detected	Not Detected		Serum	1	0.25	PL2
Not Detected	Not Detected		Serum	1	0.25	PL2
<10 detected	<1.00		Serum	1	0.25	PL2
Not Detected	Not Detected		Serum	1	0.25	PL2
1	0.17		Serum	1	0.5	PL2
<10 detected	<1.00		Serum	1	0.5	PL2
Not Detected	Not Detected		Serum	1	0.5	PL2
<10 detected	<1.00		Serum	1	0.5	PL2
Not Detected	Not Detected		Serum	1	0.5	PL2
Not Detected	Not Detected		Serum	1	0.5	PL2
Not Detected	Not Detected		Serum	1	0.5	PL2
<10 detected	<1.00		Serum	1	0.5	PL2
<10 detected	<1.00		Serum	1	0.5	PL2
1	0.12		Serum	1	0.5	PL2
Not Detected	Not Detected		Serum	1	0.5	PL2
Not Detected	Not Detected		Serum	1	0.5	PL2
Not Detected	Not Detected		Serum	1	0.5	PL2
Not Detected	Not Detected		Serum	1	0.5	PL2
Not Detected	Not Detected		Serum	1	0.5	PL2
Not Detected	Not Detected		Serum	1	0.5	PL2
4	0.6		Serum	1	0.5	PL2
Not Detected	Not Detected		Serum	1	0.5	PL2
Not Detected	Not Detected		Serum	1	0.5	PL2
3	0.44		Serum	1	0.5	PL2
Not Detected	Not Detected		Serum	1	0.5	PL2
Not Detected	Not Detected		Serum	1	0.5	PL2
Not Detected	Not Detected		Serum	1	0.5	PL2
Not Detected	Not Detected		Serum	1	0.5	PL2
Not Detected	Not Detected		Serum	1	0.5	PL2
Not Detected	Not Detected		Serum	1	0.5	PL2
Not Detected	Not Detected		Serum	1	0.5	PL2
9	0.96		Serum	1	0.5	PL2
<10 detected	<1.00		Serum	1	0.5	PL2
Not Detected	Not Detected		Serum	1	0.5	PL2
2	0.19		Serum	1	0.5	PL2
Not Detected	Not Detected		Serum	1	0.5	PL2
5	0.65		Serum	1	0.5	PL2
Not Detected	Not Detected		Serum	1	0.5	PL2
Not Detected	Not Detected		Serum	1	0.5	PL2
4	0.62		Serum	1	0.5	PL2
1	0.12		Serum	1	1	PL2
1	0.14		Serum	1	1	PL2
Not Detected	Not Detected		Serum	1	1	PL2
<10 detected	<1.00		Serum	1	1	PL2
Not Detected	Not Detected		Serum	1	1	PL2
<10 detected	<1.00		Serum	1	1	PL2
2	0.23		Serum	1	1	PL2
<10 detected	<1.00		Serum	1	1	PL2
Not Detected	Not Detected		Serum	1	1	PL2
Not Detected	Not Detected		Serum	1	1	PL2
1	0.11		Serum	1	1	PL2
3	0.4		Serum	1	1	PL2
2	0.22		Serum	1	1	PL2
5	0.72		Serum	1	1	PL2
Not Detected	Not Detected		Serum	1	1	PL2
Not Detected	Not Detected		Serum	1	1	PL2
4	0.59		Serum	1	1	PL2
Not Detected	Not Detected		Serum	1	1	PL2
Not Detected	Not Detected		Serum	1	1	PL2
Not Detected	Not Detected		Serum	1	1	PL2
1	0.06		Serum	1	1	PL2
3	0.44		Serum	1	1	PL2
<10 detected	<1.00		Serum	1	1	PL2
2	0.2		Serum	1	1	PL2
Not Detected	Not Detected		Serum	1	1	PL2
1	0.06		Serum	1	1	PL2
2	0.21		Serum	1	1	PL2
Not Detected	Not Detected		Serum	1	1	PL2
1	0.07		Serum	1	1	PL2
1	0.06		Serum	1	1	PL2
<10 detected	<1.00		Serum	1	1	PL2
3	0.45		Serum	1	1	PL2
Not Detected	Not Detected		Serum	1	1	PL2
<10 detected	<1.00		Serum	1	1	PL2
<10 detected	<1.00		Serum	1	1	PL2
Not Detected	Not Detected		Serum	1	1	PL2
4	0.55		Serum	1	2	PL2
4	0.57		Serum	1	2	PL2
2	0.28		Serum	1	2	PL2
Not Detected	Not Detected		Serum	1	2	PL2
<10 detected	<1.00		Serum	1	2	PL2
3	0.49		Serum	1	2	PL2
Not Detected	Not Detected		Serum	1	2	PL2
3	0.48		Serum	1	2	PL2
6	0.76		Serum	1	2	PL2
2	0.24		Serum	1	2	PL2
<10 detected	<1.00		Serum	1	2	PL2
2	0.28		Serum	1	2	PL2
2	0.35		Serum	1	2	PL2
4	0.58		Serum	1	2	PL2
2	0.18		Serum	1	2	PL2
2	0.36		Serum	1	2	PL2
2	0.25		Serum	1	2	PL2
<10 detected	<1.00		Serum	1	2	PL2
3	0.51		Serum	1	2	PL2
Not Detected	Not Detected		Serum	1	2	PL2
Not Detected	Not Detected		Serum	1	2	PL2
<10 detected	<1.00		Serum	1	2	PL2
<10 detected	<1.00		Serum	1	2	PL2
6	0.76		Serum	1	2	PL2
1	0.04		Serum	1	2	PL2
3	0.48		Serum	1	2	PL2
<10 detected	<1.00		Serum	1	2	PL2
Not Detected	Not Detected		Serum	1	2	PL2
4	0.59		Serum	1	2	PL2
<10 detected	<1.00		Serum	1	2	PL2
<10 detected	<1.00		Serum	1	2	PL2
<10 detected	<1.00		Serum	1	2	PL2
Not Detected	Not Detected		Serum	1	2	PL2
<10 detected	<1.00		Serum	1	2	PL2
<10 detected	<1.00		Serum	1	2	PL2
3	0.48		Serum	1	2	PL2
10	1.01		Serum	1	3	PL2
10	0.98		Serum	1	3	PL2
3	0.45		Serum	1	3	PL2
14	1.15		Serum	1	3	PL2
4	0.57		Serum	1	3	PL2
5	0.68		Serum	1	3	PL2
1	0.1		Serum	1	3	PL2
1	0.11		Serum	1	3	PL2
3	0.5		Serum	1	3	PL2
6	0.81		Serum	1	3	PL2
<10 detected	<1.00		Serum	1	3	PL2
14	1.16		Serum	1	3	PL2
5	0.73		Serum	1	3	PL2
<10 detected	<1.00		Serum	1	3	PL2
Not Detected	Not Detected		Serum	1	3	PL2
<10 detected	<1.00		Serum	1	3	PL2
4	0.57		Serum	1	3	PL2
4	0.61		Serum	1	3	PL2
6	0.76		Serum	1	3	PL2
3	0.5		Serum	1	3	PL2
17	1.23		Serum	1	3	PL2
3	0.54		Serum	1	3	PL2
2	0.36		Serum	1	3	PL2
<10 detected	<1.00		Serum	1	3	PL2
<10 detected	<1.00		Serum	1	3	PL2
6	0.81		Serum	1	3	PL2
4	0.6		Serum	1	3	PL2
2	0.39		Serum	1	3	PL2
3	0.5		Serum	1	3	PL2
1	0.13		Serum	1	3	PL2
2	0.24		Serum	1	3	PL2
3	0.5		Serum	1	3	PL2
5	0.66		Serum	1	3	PL2
9	0.96		Serum	1	3	PL2
2	0.29		Serum	1	3	PL2
2	0.26		Serum	1	3	PL2
7	0.83		Serum	1	6	PL2
5	0.73		Serum	1	6	PL2
4	0.57		Serum	1	6	PL2
6	0.79		Serum	1	6	PL2
18	1.26		Serum	1	6	PL2
10	1.01		Serum	1	6	PL2
15	1.16		Serum	1	6	PL2
11	1.02		Serum	1	6	PL2
22	1.34		Serum	1	6	PL2
6	0.78		Serum	1	6	PL2
6	0.81		Serum	1	6	PL2
16	1.19		Serum	1	6	PL2
11	1.03		Serum	1	6	PL2
5	0.71		Serum	1	6	PL2
7	0.83		Serum	1	6	PL2
1	0.06		Serum	1	6	PL2
9	0.95		Serum	1	6	PL2
8	0.9		Serum	1	6	PL2
2	0.2		Serum	1	6	PL2
6	0.76		Serum	1	6	PL2
8	0.9		Serum	1	6	PL2
8	0.88		Serum	1	6	PL2
15	1.17		Serum	1	6	PL2
20	1.31		Serum	1	6	PL2
17	1.22		Serum	1	6	PL2
2	0.3		Serum	1	6	PL2
9	0.95		Serum	1	6	PL2
20	1.31		Serum	1	6	PL2
5	0.7		Serum	1	6	PL2
23	1.36		Serum	1	6	PL2
5	0.66		Serum	1	6	PL2
9	0.94		Serum	1	6	PL2
3	0.47		Serum	1	6	PL2
13	1.1		Serum	1	6	PL2
3	0.51		Serum	1	6	PL2
15	1.17		Serum	1	6	PL2
19	1.28		Serum	1	8	PL2
7	0.87		Serum	1	8	PL2
8	0.89		Serum	1	8	PL2
11	1.03		Serum	1	8	PL2
7	0.82		Serum	1	8	PL2
6	0.79		Serum	1	8	PL2
10	1		Serum	1	8	PL2
11	1.03		Serum	1	8	PL2
7	0.82		Serum	1	8	PL2
8	0.92		Serum	1	8	PL2
17	1.22		Serum	1	8	PL2
19	1.28		Serum	1	8	PL2
10	0.99		Serum	1	8	PL2
13	1.1		Serum	1	8	PL2
13	1.12		Serum	1	8	PL2
23	1.36		Serum	1	8	PL2
5	0.73		Serum	1	8	PL2
9	0.96		Serum	1	8	PL2
11	1.05		Serum	1	8	PL2
15	1.19		Serum	1	8	PL2
14	1.14		Serum	1	8	PL2
4	0.61		Serum	1	8	PL2
3	0.54		Serum	1	8	PL2
10	0.99		Serum	1	8	PL2
20	1.29		Serum	1	8	PL2
9	0.98		Serum	1	8	PL2
7	0.87		Serum	1	8	PL2
13	1.11		Serum	1	8	PL2
15	1.16		Serum	1	8	PL2
15	1.18		Serum	1	8	PL2
11	1.05		Serum	1	8	PL2
4	0.57		Serum	1	8	PL2
9	0.96		Serum	1	8	PL2
12	1.08		Serum	1	8	PL2
16	1.2		Serum	1	8	PL2
17	1.23		Serum	1	8	PL2
10	0.98		Serum	1	8	PL2
11	1.03		Serum	1	8	PL2
9	0.96		Serum	1	8	PL2
18	1.26		Serum	1	8	PL2
28	1.45		Serum	1	8	PL2
3	0.5		Serum	1	8	PL2
11	1.04		Serum	1	8	PL2
10	1		Serum	1	8	PL2
9	0.95		Serum	1	8	PL2
12	1.07		Serum	1	10	PL2
19	1.29		Serum	1	10	PL2
15	1.16		Serum	1	10	PL2
29	1.46		Serum	1	10	PL2
16	1.2		Serum	1	10	PL2
7	0.86		Serum	1	10	PL2
13	1.1		Serum	1	10	PL2
6	0.78		Serum	1	10	PL2
10	1.02		Serum	1	10	PL2
18	1.26		Serum	1	10	PL2
[truncated: 10,011 more rows]

## Sheet: Precision
Instrument	Operator	Reagent Lot	Day	Run	SampleID (c/mL)	HCV Log IU/mL
1	1	1	1	1	Plasma:1e2	1.25
1	1	1	1	1	Plasma:1e2	1.18
1	1	1	1	2	Plasma:1e2	1.13
1	1	1	1	2	Plasma:1e2	1.45				Matrix	N	Mean Concentration (log IU/mL)	Inter-Operator		Inter-Instrument		Inter-Lot		Inter-Run		Intra-Run		Total
1	1	1	1	2	Plasma:1e2	1.44							SD	CV (%)	SD	CV (%)	SD	CV (%)	SD	CV(%)	SD	CV (%)	SD	CV(%)
1	2	1	7	1	Plasma:1e2	1.35				Plasma	98	1.23	0	0	0	0	0.04	3.35	0.06	4.54	0.12	9.84	0.14	11.34
1	2	1	7	1	Plasma:1e2	1.3				Plasma	162	2.06	0	0	0.05	2.23	0.07	3.2	0.03	1.47	0.1	4.91	0.14	6.88
1	2	1	7	1	Plasma:1e2	1.07				Plasma	162	3.02	0.01	0.24	0.03	0.89	0.04	1.47	0.01	0.33	0.09	3.08	0.11	3.77
1	2	1	7	2	Plasma:1e2	1.52				Plasma	162	4.87	0	0	0	0	0.03	0.6	0.04	0.86	0.06	1.13	0.1	2.04
1	2	1	7	2	Plasma:1e2	1.43				Plasma	162	7.16	0.01	0.2	0.02	0.21	0.04	0.52	0	0	0.05	0.75	0.09	1.27
1	2	1	7	2	Plasma:1e2	1.19				Serum	132	1.27	0	0	0	0	0.07	5.16	0	0	0.15	12.17	0.17	13.31
1	3	1	11	1	Plasma:1e2	1				Serum	162	2.17	0.04	1.71	0.02	0.99	0.07	3.01	0.05	2.15	0.08	3.53	0.12	5.61
1	3	1	11	1	Plasma:1e2	1.17				Serum	162	3.09	0	0	0.02	0.67	0.06	1.79	0.03	0.9	0.07	2.26	0.11	3.44
1	3	1	11	1	Plasma:1e2	1.41				Serum	161	4.86	0.04	0.78	0	0	0.08	1.67	0	0	0.08	1.72	0.13	2.65
1	3	1	11	2	Plasma:1e2	1.24				Serum	162	7.16	0.05	0.7	0	0	0.05	0.73	0.02	0.31	0.04	0.55	0.1	1.35
1	3	1	11	2	Plasma:1e2	1.34				Variability from some factors may be numerically negative, which can occur if the variability due to those factors is very small. When this occurs, SD=0 and CV=0%.
1	3	1	11	2	Plasma:1e2	1.56
2	1	1	2	1	Plasma:1e2	1.16
2	1	1	2	2	Plasma:1e2	1.22
2	1	1	2	2	Plasma:1e2	1.57
2	1	1	2	2	Plasma:1e2	1.24
2	2	1	8	1	Plasma:1e2	1.27
2	2	1	8	1	Plasma:1e2	1.09
2	2	1	8	2	Plasma:1e2	1.16
2	2	1	8	2	Plasma:1e2	1.16
2	3	1	10	1	Plasma:1e2	1.34
2	3	1	10	1	Plasma:1e2	1.16
2	3	1	10	1	Plasma:1e2	1.2
2	3	1	10	2	Plasma:1e2	1.23
2	3	1	10	2	Plasma:1e2	1.16
2	3	1	10	2	Plasma:1e2	1.3
3	1	1	7	1	Plasma:1e2	1.23
3	1	1	7	2	Plasma:1e2	1.35
3	1	1	7	2	Plasma:1e2	1.59
3	1	1	7	2	Plasma:1e2	1.4
3	2	1	11	1	Plasma:1e2	1.36
3	2	1	11	1	Plasma:1e2	1.22
3	2	1	11	2	Plasma:1e2	1.29
3	2	1	11	2	Plasma:1e2	1.06
3	3	1	18	1	Plasma:1e2	1.38
3	3	1	18	1	Plasma:1e2	1.2
3	3	1	18	2	Plasma:1e2	1.13
3	3	1	18	2	Plasma:1e2	1.29
1	1	2	4	1	Plasma:1e2	1.35
1	1	2	4	1	Plasma:1e2	1.24
1	1	2	4	1	Plasma:1e2	1.06
1	1	2	4	2	Plasma:1e2	1.03
1	1	2	4	2	Plasma:1e2	1.21
1	2	2	9	1	Plasma:1e2	1.1
1	2	2	9	1	Plasma:1e2	1.03
1	2	2	9	1	Plasma:1e2	1.08
1	2	2	9	2	Plasma:1e2	1.57
1	2	2	9	2	Plasma:1e2	1.28
1	3	2	14	1	Plasma:1e2	1.4
1	3	2	14	1	Plasma:1e2	1.35
1	3	2	14	1	Plasma:1e2	1.32
1	3	2	14	2	Plasma:1e2	1.15
2	1	2	3	1	Plasma:1e2	1.08
2	1	2	3	1	Plasma:1e2	1
2	1	2	3	2	Plasma:1e2	1.49
2	1	2	3	2	Plasma:1e2	1.34
2	1	2	3	2	Plasma:1e2	1.25
2	2	2	12	1	Plasma:1e2	1.12
2	2	2	12	2	Plasma:1e2	1.2
2	2	2	12	2	Plasma:1e2	1.08
2	3	2	13	1	Plasma:1e2	1.46
2	3	2	13	1	Plasma:1e2	1.09
2	3	2	13	2	Plasma:1e2	1.06
3	2	2	14	1	Plasma:1e2	1.07
3	2	2	14	1	Plasma:1e2	1.08
3	3	2	19	2	Plasma:1e2	1.15
1	1	3	6	1	Plasma:1e2	1.35
1	1	3	6	1	Plasma:1e2	1.12
1	1	3	6	1	Plasma:1e2	1.25
1	1	3	6	2	Plasma:1e2	1.14
1	2	3	13	1	Plasma:1e2	1.2
1	2	3	13	1	Plasma:1e2	1.15
1	2	3	13	2	Plasma:1e2	1.31
1	3	3	21	1	Plasma:1e2	1.08
1	3	3	21	1	Plasma:1e2	1.03
1	3	3	21	2	Plasma:1e2	1.3
2	1	3	5	1	Plasma:1e2	1.22
2	1	3	5	2	Plasma:1e2	1.22
2	1	3	5	2	Plasma:1e2	1.33
2	1	3	5	2	Plasma:1e2	1.21
2	2	3	16	1	Plasma:1e2	1.13
2	2	3	16	2	Plasma:1e2	1.25
2	2	3	16	2	Plasma:1e2	1.17
2	3	3	17	1	Plasma:1e2	1.22
2	3	3	17	1	Plasma:1e2	1.13
2	3	3	17	2	Plasma:1e2	1.2
2	3	3	17	2	Plasma:1e2	1.07
3	1	3	15	1	Plasma:1e2	1.2
3	1	3	15	2	Plasma:1e2	1.07
3	1	3	15	2	Plasma:1e2	1.13
3	2	3	17	1	Plasma:1e2	1.1
3	2	3	17	1	Plasma:1e2	1.21
3	2	3	17	2	Plasma:1e2	1.16

## Sheet: Low HCV Specimen Agreement
Sample ID	Aptima HCV Log IU/mL	Abbott Log IU/mL	Roche v2 Log IU/mL
GPHCV-000672-S	1.97348	2.18	Not detected
GPHCV-000647-S	2.64211	2.59	Not detected					Aptima
GPHCV-002203-P	Traget Not detected		Not detected					neg	pos	total
GPHCV-002204-P	Traget Not detected		Not detected				neg	48	6	54
GPHCV-002205-P	Traget Not detected		Not detected			Roche	pos	6	47	53
GPHCV-002206-P	Traget Not detected		Not detected				% Agreement	0.888889	0.886792
GPHCV-002207-P	Traget Not detected		Not detected
GPHCV-002208-P	Traget Not detected		Not detected
GPHCV-002209-P	Traget Not detected		Not detected			Discordant Results
GPHCV-002210-P	Traget Not detected		Not detected			Aptima Log IU/mL	Abbott Log IU/mL	Roche Log IU/mL
GPHCV-002211-P	Traget Not detected		Not detected			1.97348	2.18	TND
GPHCV-002212-P	Traget Not detected		Not detected			2.64211	2.59	TND
GPHCV-002213-P	Traget Not detected		Not detected			Detect <10IU/mL	Detected	TND
GPHCV-002214-P	Traget Not detected		Not detected			Detect <10IU/mL	Detected	TND
GPHCV-002215-P	Traget Not detected		Not detected			Detect <10IU/mL	NT	TND
GPHCV-002216-P	Traget Not detected		Not detected			Detect <10IU/mL	NT	TND
GPHCV-002217-P	Traget Not detected		Not detected			ND	TND	Detected
GPHCV-002218-P	Traget Not detected		Not detected			ND	TND	Detected
GPHCV-002219-P	Traget Not detected		Not detected			ND	NT	Detected
GPHCV-002220-P	Traget Not detected		Not detected			ND	NT	Detected
GPHCV-002221-P	Traget Not detected		Not detected			ND	NT	Detected
GPHCV-002222-P	Traget Not detected		Not detected			ND	NT	Detected
GPHCV-002223-P	Traget Not detected		Not detected
GPHCV-002224-P	Traget Not detected		Not detected			TND = Target Not Detected
GPHCV-002225-P	Traget Not detected		Not detected			ND = Not Detected
GPHCV-002226-P	Traget Not detected		Not detected			NT = Not tested
GPHCV-002227-P	Traget Not detected		Not detected
GPHCV-002228-P	Traget Not detected		Not detected
GPHCV-002229-P	Traget Not detected		Not detected
GPHCV-002230-P	Traget Not detected		Not detected
GPHCV-002231-P	Traget Not detected		Not detected
GPHCV-002232-P	Traget Not detected		Not detected
GPHCV-002233-P	Traget Not detected		Not detected
GPHCV-002234-P	Traget Not detected		Not detected
GPHCV-002235-P	Traget Not detected		Not detected
GPHCV-002236-P	Traget Not detected		Not detected
GPHCV-002237-P	Traget Not detected		Not detected
GPHCV-002238-P	Traget Not detected		Not detected
GPHCV-002239-P	Traget Not detected		Not detected
GPHCV-002240-P	Traget Not detected		Not detected
GPHCV-002241-P	Traget Not detected		Not detected
GPHCV-002242-P	Traget Not detected		Not detected
GPHCV-000620-S	Traget Not detected	Not detected	Not detected
GPHCV-000632-S	Traget Not detected	Not detected	Not detected
GPHCV-000645-S	Traget Not detected	Not detected	Not detected
GPHCV-000655-S	Traget Not detected	Not detected	Not detected
GPHCV-000668-S	Traget Not detected	Not detected	Not detected
GPHCV-000683-S	Traget Not detected	Not detected	Not detected
GPHCV-000684-S	Traget Not detected	Not detected	Not detected
GPHCV-000690-S	Traget Not detected	Not detected	Not detected
GPHCV-000692-S	Traget Not detected	Not detected	Not detected
GPHCV-000626-S	Detected < 10	Detected	Not detected
GPHCV-000631-S	Detected < 10	Detected	Not detected
GPHCV-000639-S	Traget Not detected	1.57	Not detected
GPHCV-002288-P	Detected < 10		Detected
GPHCV-001661-P	Traget Not detected		Detected
GPHCV-001753-P	1.05482		Detected
GPHCV-001754-P	Traget Not detected		Detected
GPHCV-001756-P	Traget Not detected		Detected
GPHCV-001760-P	0.745694		Detected
GPHCV-001761-P	1.59271		Detected
GPHCV-001907-P	1.34315		Detected
GPHCV-001908-P	Detected < 10		Detected
GPHCV-001926-P	Traget Not detected		Detected
GPHCV-001929-P	Detected < 10		Detected
GPHCV-001935-P	Detected < 10		Detected
GPHCV-001937-P	Detected < 10		Detected
GPHCV-001943-P	1.01071		Detected
GPHCV-001945-P	Detected < 10		Detected
GPHCV-001946-P	Detected < 10		Detected
GPHCV-001948-P	Detected < 10		Detected
GPHCV-001949-P	1.28076		Detected
GPHCV-001950-P	Detected < 10		Detected
GPHCV-001951-P	Detected < 10		Detected
GPHCV-001952-P	Detected < 10		Detected
GPHCV-002126-P	1.60399		Detected
GPHCV-002131-P	1.31587		Detected
GPHCV-001724-P	Traget Not detected	Not detected	Detected
GPHCV-001518-S	Traget Not detected	Not detected	Detected
GPHCV-000644-S	1.23767	Detected	Detected
GPHCV-002323-P	1.68496	1.82	1.20412
GPHCV-002140-P	1.52955	1.25527	1.20412
GPHCV-002135-P	1.46085	1.30103	1.20412
GPHCV-001939-P	1.17868	1.62325	1.23045
GPHCV-001933-P	1.14285	Detected	1.27875
GPHCV-002130-P	1.44461	Detected	1.32222
GPHCV-001757-P	1.11579	Detected	1.34242
GPHCV-002127-P	1.40295	1.20412	1.36173
GPHCV-002122-P	1.65531	1.23045	1.36173
GPHCV-002132-P	1.60897	1.11394	1.39794
GPHCV-000651-S	1.27401	1.11	1.4
GPHCV-000662-S	1.66549	1.23	1.4
GPHCV-000625-S	1.74149	1.34	1.4
GPHCV-000630-S	1.61378	1.61	1.4
GPHCV-000634-S	1.79043	1.61	1.4
GPHCV-000635-S	1.86475	1.77	1.4
GPHCV-000618-S	1.90606	1.9	1.4
GPHCV-000622-S	2.0491	1.9	1.4
GPHCV-000676-S	1.97048	1.98	1.4
GPHCV-000669-S	2.07818	2.04	1.4
GPHCV-000650-S	2.30333	2.26	1.4
GPHCV-000621-S	0.671049	Detected	1.4
GPHCV-000652-S	0.46527	Detected	1.4
GPHCV-000659-S	1.41432	Detected	1.4
GPHCV-000661-S	1.25086	Detected	1.4
GPHCV-000628-S	0.892417	1.38	1.4
GPHCV-000648-S	3.3734	2.7	1.4
