# Supplementary material for: Analytical characteristics and comparative evaluation of Aptima HCV quant Dx assay with the Abbott RealTime HCV assay and Roche COBAS AmpliPrep/COBAS TaqMan HCV quantitative test v2.0
Source: Virol J. 2017 Apr 4;14:66. doi: 10.1186/s12985-017-0727-3 (PMC5379753; doi:10.1186/s12985-017-0727-3)
Supplement: Additional file 1: — Method comparison Aptima Abbott Roche. Supplemental data for VJ publication. (ZIP 16232 kb) [file 12985_2017_727_MOESM1_ESM.zip › Method Comparison Aptima Abbott Roche supplemental data.xlsx]

## Sheet: Aptima vs Abbott vs Roche All
Sample ID	Genotype	Country of Origin	Aptima HCV Quant Dx Assay (Log IU/mL)	Abbott RealTime (Log IU/mL)	Roche v2 Log IU/mL		Rv2 - Aptima	Rv2 - ABT	ABT - Aptima	0.29
GPHCV-000625-S	UNK	USA	1.05	1.34	1.4		0.35	0.06	0.29	0.323249
GPHCV-001939-P	3	Greece	1.3	1.62325	1.23045		-0.0695511	-0.3928	0.323249	Log Diff ABT-Apt
GPHCV-000651-S	UNK	USA	1.3	1.11	2.55		1.25	1.44	-0.19	0.151362
GPHCV-001932-P	3	Greece	1.34	1.49136	1.97772		0.637724	0.486362	0.151362	0.332394
GPHCV-001934-P	3	Greece	1.4	1.73239	1.83251		0.432509	0.100115	0.332394	-0.154727
GPHCV-001941-P	3	Greece	1.41	1.25527	1.81954		0.409544	0.564271	-0.154727	-0.263872
GPHCV-002133-P	4	Greece	1.41	1.14613	1.47712		0.0671213	0.330993	-0.263872	-0.151246
GPHCV-001928-P	3	Greece	1.43	1.27875	1.65321		0.223213	0.374459	-0.151246	0.32
GPHCV-002642-P	3a	France	1.44	1.76			-1.44	-1.76	0.32	-0.08
GPHCV-001241-P	UNK	UNK	1.44	1.36			-1.44	-1.36	-0.08	-0.24588
GPHCV-002127-P	4	Greece	1.45	1.20412	1.36173		-0.0882722	0.157608	-0.24588	-0.0286362
GPHCV-001927-P	3	Greece	1.46	1.43136	1.96379		0.503788	0.532424	-0.0286362	-0.26588
GPHCV-002139-P	4	Greece	1.47	1.20412	1.6721		0.202098	0.467978	-0.26588	0.01515
GPHCV-001930-P	3	Greece	1.49	1.50515	1.89209		0.402095	0.386945	0.01515	-0.20897
GPHCV-002135-P	4	Greece	1.51	1.30103	1.20412		-0.30588	-0.09691	-0.20897	0.0482017
GPHCV-001940-P	3	Greece	1.52	1.5682	1.50515		-0.01485	-0.0630517	0.0482017	-0.177577
GPHCV-002125-P	4	Greece	1.52	1.34242	1.53148		0.0114789	0.189056	-0.177577	-0.0579554
GPHCV-001645-P	1b	US-CA	1.53796	1.48	1.74036		0.202407	0.260363	-0.0579554	-0.14
GPHCV-001180-P	UNK	UNK	1.57	1.43			-1.57	-1.43	-0.14	0.01
GPHCV-001240-P	UNK	UNK	1.57	1.58			-1.57	-1.58	0.01	-0.433872
GPHCV-002134-P	4	Greece	1.58	1.14613	1.63347		0.0534685	0.48734	-0.433872	-0.324727
GPHCV-002140-P	4	Greece	1.58	1.25527	1.20412		-0.37588	-0.0511525	-0.324727	-0.158636
GPHCV-001956-P	3	Greece	1.59	1.43136	2.06819		0.478186	0.636822	-0.158636	-0.321246
GPHCV-002138-P	4	Greece	1.6	1.27875	1.54407		-0.055932	0.265314	-0.321246	-0.17
GPHCV-001243-P	UNK	UNK	1.6	1.43			-1.6	-1.43	-0.17	-0.00675071
GPHCV-001953-P	3	Greece	1.63	1.62325	1.61278		-0.0172161	-0.0104654	-0.00675071	0.22
GPHCV-002690-P	3a	France	1.63	1.85			-1.63	-1.85	0.22	0.14
GPHCV-000635-S	1a	USA	1.63	1.77	1.4		-0.23	-0.37	0.14	-0.03
GPHCV-000634-S	1b	USA	1.64	1.61	1.4		-0.24	-0.21	-0.03	0.16
GPHCV-001193-P	UNK	UNK	1.64	1.8			-1.64	-1.8	0.16	0.169544
1110A463HCV	UNK	USA	1.65	1.81954	1.64345		-0.00654732	-0.176091	0.169544	-0.546057
GPHCV-002132-P	4	Greece	1.66	1.11394	1.39794		-0.26206	0.283997	-0.546057	-0.43
GPHCV-000662-S	UNK	USA	1.66	1.23	1.4		-0.26	0.17	-0.43	0.08
GPHCV-001242-P	UNK	UNK	1.67	1.75			-1.67	-1.75	0.08	0.437271
1110A194HCV	UNK	USA	1.68	2.11727	1.99123		0.311226	-0.126045	0.437271	-0.181486
GPHCV-001936-P	3	Greece	1.7	1.51851	1.66276		-0.0372422	0.144244	-0.181486	-0.17
GPHCV-000627-S	1a	USA	1.7	1.53	1.81291		0.112913	0.282913	-0.17	-0.479551
GPHCV-002122-P	4	Greece	1.71	1.23045	1.36173		-0.348272	0.131279	-0.479551	-0.1
GPHCV-000630-S	1a	USA	1.71	1.61	1.4		-0.31	-0.21	-0.1	-0.13
GPHCV-001213-P	UNK	UNK	1.71	1.58			-1.71	-1.58	-0.13	-0.349789
GPHCV-001944-P	3	Greece	1.73	1.38021	1.63347		-0.0965315	0.253257	-0.349789	-0.0598039
GPHCV-001942-P	3	Greece	1.75	1.6902	1.62325		-0.126751	-0.0669468	-0.0598039	0.07
GPHCV-002323-P	3a	France	1.75	1.82			-1.75	-1.82	0.07	0.15
GPHCV-001253-P	UNK	UNK	1.75	1.9			-1.75	-1.9	0.15	0.08
GPHCV-001179-P	UNK	UNK	1.77	1.85			-1.77	-1.85	0.08	-0.5
GPHCV-000653-S	UNK	USA	1.78	1.28	1.4		-0.38	0.12	-0.5	0.41
GPHCV-001252-P	UNK	UNK	1.79	2.2			-1.79	-2.2	0.41	0.0592317
GPHCV-001954-P	3	Greece	1.81	1.86923	2.31387		0.503867	0.444636	0.0592317	0.09
GPHCV-000618-S	3a	USA	1.81	1.9	1.4		-0.41	-0.5	0.09	-0.049148
GPHCV-001970-P	3	Greece	1.82	1.77085	2.0569		0.236905	0.286053	-0.049148	-0.352879
GPHCV-002150-P	4	Greece	1.83	1.47712	2.04139		0.211393	0.564271	-0.352879	0.2
GPHCV-000669-S	UNK	USA	1.84	2.04	1.4		-0.44	-0.64	0.2	0.37
GPHCV-000657-S	3a	USA	1.86	2.23	2.39		0.53	0.16	0.37	-0.247216
GPHCV-002136-P	4	Greece	1.86	1.61278	1.75587		-0.104125	0.143091	-0.247216	-0.21
GPHCV-001191-P	UNK	UNK	1.86	1.65			-1.86	-1.65	-0.21	0.06
GPHCV-001183-P	UNK	UNK	1.91	1.97			-1.91	-1.97	0.06	-0.156572
GPHCV-002123-P	4	Greece	1.92	1.76343	1.79239		-0.127608	0.0289637	-0.156572	-0.361798
GPHCV-002143-P	4	Greece	1.93	1.5682	1.78533		-0.14467	0.217128	-0.361798	-0.5
GPHCV-001759-P	1	Greece	1.95	1.45	1.62325		-0.326751	0.173249	-0.5	-0.617577
GPHCV-002124-P	4	Greece	1.96	1.34242	1.97772		0.0177236	0.635301	-0.617577	-0.157087
1110A240HCV	UNK	USA	1.97	1.81291	1.97313		0.00312785	0.160214	-0.157087	0.23
GPHCV-001196-P	UNK	UNK	1.98	2.21			-1.98	-2.21	0.23	-0.211849
GPHCV-001960-P	3	Greece	1.99	1.77815	2.22272		0.232716	0.444565	-0.211849	0.27
GPHCV-001190-P	UNK	UNK	2	2.27			-2	-2.27	0.27	-0.578636
GPHCV-002137-P	4	Greece	2.01	1.43136	1.716		-0.293997	0.28464	-0.578636	0.04
GPHCV-000616-S	UNK	USA	2.01	2.05	1.54		-0.47	-0.51	0.04	-0.57
GPHCV-001758-P	1	Greece	2.02	1.45	1.63347		-0.386532	0.183468	-0.57	-0.19
GPHCV-000654-S	UNK	USA	2.02	1.83	1.41		-0.61	-0.42	-0.19	0.06721
GPHCV-002142-P	4	Greece	2.04	2.10721	1.75587		-0.284125	-0.351335	0.06721	-0.115502
GPHCV-002148-P	4	Greece	2.05	1.9345	2.27416		0.224158	0.339659	-0.115502	-0.00309515
GPHCV-001968-P	3	Greece	2.06	2.0569	2.42325		0.363246	0.366341	-0.00309515	-0.16
GPHCV-000622-S	UNK	USA	2.06	1.9	1.4		-0.66	-0.5	-0.16	-0.15
GPHCV-001201-P	UNK	UNK	2.06	1.91			-2.06	-1.91	-0.15	-0.478935
GPHCV-002128-P	4	Greece	2.07	1.59106	1.4624		-0.607602	-0.128667	-0.478935	-0.03
GPHCV-001209-P	UNK	UNK	2.08	2.05			-2.08	-2.05	-0.03	-0.224939
GPHCV-001961-P	3	Greece	2.1	1.87506	2.01703		-0.0829667	0.141972	-0.224939	0.2
GPHCV-000637-S	3a	USA	2.1	2.3	1.99		-0.11	-0.31	0.2	-0.49
GPHCV-001755-P	1	Greece	2.11	1.62	1.92428		-0.185721	0.304279	-0.49	0.07
GPHCV-000672-S	UNK	USA	2.11	2.18	0		-2.11	-2.18	0.07	0.17
GPHCV-001153-P	UNK	UNK	2.14	2.31			-2.14	-2.31	0.17	-0.21
GPHCV-000614-S	UNK	USA	2.15	1.94	1.6		-0.55	-0.34	-0.21	-0.03
GPHCV-000617-S	1a	USA	2.16	2.13	1.49		-0.67	-0.64	-0.03	-0.44
GPHCV-001762-P	1	Greece	2.17	1.73	1.94939		-0.22061	0.21939	-0.44	-0.18
GPHCV-001204-P	UNK	UNK	2.17	1.99			-2.17	-1.99	-0.18	-0.31
GPHCV-000629-S	3a	USA	2.18	1.87	2.40654		0.22654	0.53654	-0.31	-0.347491
GPHCV-002144-P	4	Greece	2.18	1.83251	2.19033		0.0103317	0.357823	-0.347491	-0.1814
GPHCV-001978-P	3	Greece	2.19	2.0086	2.34242		0.152423	0.333823	-0.1814	-0.24
GPHCV-001787-P	1	Greece	2.24	2	2.24055		0.000549248	0.240549	-0.24	0.131068
1110A549HCV	UNK	USA	2.24	2.37107	2.60531		0.365305	0.234237	0.131068	-0.28
GPHCV-000676-S	UNK	USA	2.26	1.98	1.4		-0.86	-0.58	-0.28	-0.43
GPHCV-001906-P	2	Greece	2.28	1.85	1.80618		-0.47382	-0.04382	-0.43	0.35
GPHCV-002694-P	3a	France	2.28	2.63			-2.28	-2.63	0.35	-0.0670039
GPHCV-001965-P	3	Greece	2.3	2.233	2.68305		0.383047	0.450051	-0.0670039	-0.166985
GPHCV-001966-P	3	Greece	2.31	2.14301	2.49415		0.184155	0.35114	-0.166985	-0.327729
GPHCV-002151-P	4	Greece	2.31	1.98227	2.5563		0.246303	0.574031	-0.327729	-0.06
GPHCV-000650-S	UNK	USA	2.32	2.26	1.4		-0.92	-0.86	-0.06	-0.261814
GPHCV-001962-P	3	Greece	2.33	2.06819	2.52892		0.198917	0.460731	-0.261814	-0.17
GPHCV-000638-S	UNK	USA	2.34	2.17	1.91		-0.43	-0.26	-0.17	0.05
GPHCV-000682-S	UNK	USA	2.34	2.39	2.2		-0.14	-0.19	0.05	-0.38
GPHCV-001785-P	1	Greece	2.35	1.97	2.22789		-0.122113	0.257887	-0.38	-0.6
GPHCV-001795-P	1	Greece	2.35	1.75	2.30103		-0.04897	0.55103	-0.6	-0.0336641
GPHCV-001955-P	3	Greece	2.36	2.32634	2.82737		0.467369	0.501033	-0.0336641	0.1
GPHCV-002885-P	4e	Gabon	2.36	2.46			-2.36	-2.46	0.1	-0.35
GPHCV-001218-P	UNK	UNK	2.36	2.01			-2.36	-2.01	-0.35	-0.09
GPHCV-001219-P	UNK	UNK	2.36	2.27			-2.36	-2.27	-0.09	-0.51
GPHCV-001791-P	1	Greece	2.37	1.86	2.19312		-0.176875	0.333125	-0.51	-0.246461
GPHCV-001973-P	3	Greece	2.38	2.13354	2.44091		0.0609091	0.30737	-0.246461	-0.24
GPHCV-002154-P	4	Greece	2.38	2.14	2.59988		0.219883	0.459883	-0.24	0.04
GPHCV-001156-P	UNK	UNK	2.4	2.44			-2.4	-2.44	0.04	-0.06
GPHCV-001163-P	UNK	UNK	2.4	2.34			-2.4	-2.34	-0.06	-0.433228
GPHCV-001969-P	3	Greece	2.42	1.98677	2.59218		0.172177	0.605405	-0.433228	0.111479
GPHCV-001995-P	3	Greece	2.42	2.53148	3.06446		0.644458	0.532979	0.111479	-0.34
GPHCV-000641-S	2b	USA	2.43	2.09	2.21		-0.22	0.12	-0.34	-0.182161
GPHCV-001336-S	1b	Italy	2.43216	2.25	2.6721		0.239937	0.422098	-0.182161	-0.647608
GPHCV-002152-P	4	Greece	2.44	1.79239	2.25527		-0.184727	0.462881	-0.647608	-0.25
GPHCV-000636-S	2b	USA	2.45	2.2	2.2		-0.25	0	-0.25	0.243291
GPHCV-001980-P	3	Greece	2.46	2.70329	2.95569		0.495688	0.252396	0.243291	-0.14
GPHCV-002874-P	2a/c	France	2.46	2.32			-2.46	-2.32	-0.14	-0.32
GPHCV-001197-P	UNK	UNK	2.46	2.14			-2.46	-2.14	-0.32	-0.135546
GPHCV-001972-P	3	Greece	2.47	2.33445	2.69897		0.22897	0.364516	-0.135546	-0.15403
GPHCV-001976-P	3	Greece	2.47	2.31597	2.7007		0.230704	0.384733	-0.15403	-0.55
GPHCV-001793-P	1	Greece	2.48	1.93	2.32428		-0.155718	0.394282	-0.55	-0.08
GPHCV-000643-S	3a	USA	2.48	2.4	2.69		0.21	0.29	-0.08	-0.4814
GPHCV-002145-P	4	Greece	2.49	2.0086	2.48855		-0.00144928	0.479951	-0.4814	-0.55
GPHCV-002158-P	4	Greece	2.5	1.95	2.40483		-0.0951663	0.454834	-0.55	-0.31
GPHCV-001777-P	1	Greece	2.51	2.2	2.38561		-0.124394	0.185606	-0.31	-0.248158
GPHCV-001971-P	3	Greece	2.52	2.27184	2.80618		0.28618	0.534338	-0.248158	-0.585517
GPHCV-001963-P	3	Greece	2.53	1.94448	2.26951		-0.260487	0.32503	-0.585517	-0.0528787
GPHCV-001967-P	3	Greece	2.53	2.47712	2.94596		0.415961	0.468839	-0.0528787	0.0382017
GPHCV-001977-P	3	Greece	2.53	2.5682	2.91169		0.38169	0.343488	0.0382017	0.15
GPHCV-000615-S	3a	USA	2.54	2.69	2.92993		0.38993	0.23993	0.15	-0.09
GPHCV-002824-P	3a	France	2.54	2.45			-2.54	-2.45	-0.09	-0.42
GPHCV-001778-P	1	Greece	2.55	2.13	2.15836		-0.391638	0.0283625	-0.42	-0.4
GPHCV-001792-P	1	Greece	2.56	2.16	2.58995		0.0299496	0.42995	-0.4	-0.426985
GPHCV-001958-P	3	Greece	2.57	2.14301	2.40824		-0.16176	0.265225	-0.426985	0.0793349
1110A523HCV	UNK	USA	2.57	2.64933	2.79865		0.228651	0.149316	0.0793349	-0.62
GPHCV-001763-P	1	Greece	2.59	1.97	2.30103		-0.28897	0.33103	-0.62	-0.48
GPHCV-001776-P	1	Greece	2.61	2.13	2.19033		-0.419668	0.0603317	-0.48	-0.63
GPHCV-001794-P	1	Greece	2.62	1.99	2.51851		-0.101486	0.528514	-0.63	-0.32
GPHCV-000689-S	UNK	USA	2.63	2.31	2.29		-0.34	-0.02	-0.32	-0.11
GPHCV-000679-S	UNK	USA	2.64	2.53	2		-0.64	-0.53	-0.11	-0.0725082
GPHCV-001957-P	3	Greece	2.65	2.57749	2.91328		0.263284	0.335792	-0.0725082	-0.07
GPHCV-000665-S	UNK	USA	2.65	2.58	2.15		-0.5	-0.43	-0.07	-0.67
GPHCV-001786-P	1	Greece	2.66	1.99	2.32015		-0.339854	0.330146	-0.67	-0.378967
GPHCV-001974-P	3	Greece	2.66	2.28103	2.79309		0.133092	0.512058	-0.378967	-0.38
GPHCV-001789-P	1	Greece	2.68	2.3	2.55991		-0.120093	0.259907	-0.38	-0.341544
GPHCV-002149-P	4	Greece	2.68	2.33846	2.88536		0.205361	0.546905	-0.341544	-0.07
GPHCV-000656-S	1b	USA	2.68	2.61	1.41		-1.27	-1.2	-0.07	-0.38
GPHCV-001775-P	1	Greece	2.69	2.31	2.66087		-0.0291345	0.350865	-0.38	-0.114812
GPHCV-002016-P	3	Greece	2.69	2.57519	3.16732		0.477317	0.592129	-0.114812	-0.11005
GPHCV-001964-P	3	Greece	2.7	2.58995	2.99564		0.295635	0.405686	-0.11005	-0.53
GPHCV-001771-P	1	Greece	2.71	2.18	2.51983		-0.190172	0.339828	-0.53	-0.36
GPHCV-001772-P	1	Greece	2.71	2.35	2.61278		-0.0972161	0.262784	-0.36	-0.38
GPHCV-001781-P	1	Greece	2.71	2.33	2.65896		-0.0510352	0.328965	-0.38	-0.66
GPHCV-001790-P	1	Greece	2.71	2.05	2.50651		-0.203495	0.456505	-0.66	-0.19
GPHCV-001162-P	UNK	UNK	2.72	2.53			-2.72	-2.53	-0.19	0.517011
GPHCV-000675-S	UNK	USA	2.72299	3.24	2.42		-0.302989	-0.82	0.517011	-0.45
GPHCV-001770-P	1	Greece	2.74	2.29	2.50106		-0.238941	0.211059	-0.45	-0.28
GPHCV-001783-P	1	Greece	2.75	2.47	2.42488		-0.325118	-0.0451184	-0.28	-0.5
GPHCV-001784-P	1	Greece	2.75	2.25	2.52244		-0.227556	0.272444	-0.5	-0.47
GPHCV-001765-P	1	Greece	2.76	2.29	2.55267		-0.207332	0.262668	-0.47	-0.341699
GPHCV-002147-P	4	Greece	2.76	2.4183	2.92891		0.168908	0.510606	-0.341699	-0.0121024
GPHCV-002017-P	3	Greece	2.78	2.7679	3.13354		0.353539	0.365641	-0.0121024	0.0985218
GPHCV-002019-P	3	Greece	2.78	2.87852	3.16732		0.387317	0.288796	0.0985218	-0.283495
GPHCV-001979-P	3	Greece	2.79	2.50651	2.8848		0.0947954	0.37829	-0.283495	-0.44
GPHCV-000688-S	UNK	USA	2.79	2.35	2.29		-0.5	-0.06	-0.44	-0.0814983
GPHCV-002014-P	3	Greece	2.8	2.7185	3.09342		0.293422	0.37492	-0.0814983	0.15
GPHCV-002720-P	3a	France	2.81	2.96			-2.81	-2.96	0.15	-0.07
GPHCV-000640-S	2b	USA	2.81	2.74	2.68		-0.13	-0.06	-0.07	-0.160665
1110A236HCV	UNK	USA	2.81	2.64933	2.64542		-0.164578	-0.00391259	-0.160665	-0.243413
GPHCV-001987-P	3	Greece	2.83	2.58659	3.14922		0.319219	0.562632	-0.243413	-0.16
GPHCV-000670-S	UNK	USA	2.83	2.67	2.24		-0.59	-0.43	-0.16	-0.160572
GPHCV-001959-P	3	Greece	2.84	2.67943	2.93601		0.0960108	0.256583	-0.160572	-0.185823
GPHCV-002009-P	3	Greece	2.84	2.65418	3.14922		0.309219	0.495043	-0.185823	-0.39
GPHCV-001768-P	1	Greece	2.86	2.47	2.76716		-0.0928441	0.297156	-0.39	-0.11
GPHCV-001838-P	1	Greece	2.86	2.75	3.14613		0.286128	0.396128	-0.11	-0.02
GPHCV-000646-S	1b	USA	2.87	2.85			-2.87	-2.85	-0.02	-0.42
GPHCV-001767-P	1	Greece	2.89	2.47	2.67761		-0.212393	0.207607	-0.42	-0.31
GPHCV-001780-P	1	Greece	2.89	2.58	2.73957		-0.150428	0.159572	-0.31	-0.29
GPHCV-001773-P	1	Greece	2.9	2.61	2.75051		-0.149492	0.140508	-0.29	-0.27
GPHCV-001782-P	1	Greece	2.9	2.63	2.83123		-0.0687703	0.20123	-0.27	-0.335669
GPHCV-002020-P	3	Greece	2.92	2.58433	3.11727		0.197271	0.53294	-0.335669	-0.4
GPHCV-001764-P	1	Greece	2.93	2.53	2.95036		0.0203649	0.420365	-0.4	-0.38
GPHCV-001788-P	1	Greece	2.93	2.55	2.83569		-0.0943094	0.285691	-0.38	-0.631147
GPHCV-002146-P	4	Greece	2.93	2.29885	2.87852		-0.0514782	0.579669	-0.631147	0.15
GPHCV-000677-S	UNK	USA	2.93	3.08	2.49		-0.44	-0.59	0.15	0.261124
GPHCV-000571-S	3	USA	2.94	3.20112	3.11494		0.174944	-0.0861795	0.261124	-0.255155
GPHCV-001998-P	3	Greece	2.94	2.68485	3.27875		0.338754	0.593908	-0.255155	-0.24
GPHCV-000633-S	UNK	USA	2.94	2.7	2.74		-0.2	0.04	-0.24	-0.55
GPHCV-001769-P	1	Greece	2.95	2.4	2.85794		-0.0920647	0.457935	-0.55	-0.54
GPHCV-001766-P	1	Greece	2.98	2.44	2.78032		-0.199683	0.340317	-0.54	-0.37
GPHCV-001824-P	1	Greece	2.98	2.61	3.0569		0.0769049	0.446905	-0.37	-0.0962382
GPHCV-002008-P	3	Greece	2.99	2.89376	3.40654		0.41654	0.512778	-0.0962382	-0.28
GPHCV-001909-P	2	Greece	3.01	2.73	3.31806		0.308063	0.588063	-0.28	-0.43
GPHCV-000647-S	1b	USA	3.02	2.59	2.79		-0.23	0.2	-0.43	-0.192427
1110A216HCV	UNK	USA	3.04	2.84757	2.87216		-0.167844	0.0245836	-0.192427	-0.267051
GPHCV-001701-S	1	Vietnam	3.06705	2.8	5.70435		2.6373	2.90435	-0.267051	-0.33
GPHCV-001774-P	1	Greece	3.07	2.74	2.7767		-0.293299	0.0367012	-0.33	-0.26
GPHCV-001833-P	1	Greece	3.07	2.81	3.06819		-0.00181414	0.258186	-0.26	-0.32
GPHCV-001826-P	1	Greece	3.08	2.76	3.26717		0.187172	0.507172	-0.32	0.188344
GPHCV-001984-P	3	Greece	3.08	3.26834	3.59106		0.511065	0.322721	0.188344	-0.34
GPHCV-001779-P	1	Greece	3.1	2.76	2.9284		-0.171604	0.168396	-0.34	-0.162984
GPHCV-001999-P	3	Greece	3.1	2.93702	3.33846		0.238456	0.40144	-0.162984	-0.45
GPHCV-001821-P	1	Greece	3.11	2.66	3.09691		-0.01309	0.43691	-0.45	-0.33
GPHCV-001832-P	1	Greece	3.12	2.79	3.08991		-0.0300949	0.299905	-0.33	-0.54
GPHCV-001830-P	1	Greece	3.13	2.59	3.15229		0.0222883	0.562288	-0.54	0.150578
GPHCV-001989-P	3	Greece	3.13	3.28058	3.41996		0.289956	0.139377	0.150578	-0.39
GPHCV-001817-P	1	Greece	3.15	2.76	3.17319		0.0231863	0.413186	-0.39	-0.35
GPHCV-001836-P	1	Greece	3.15	2.8	3.32		0.17	0.52	-0.35	0.021451
GPHCV-002010-P	3	Greece	3.17	3.19145	3.45484		0.284845	0.263394	0.021451	-0.19
GPHCV-000658-S	1a	USA	3.17	2.98	1.52		-1.65	-1.46	-0.19	-0.36
GPHCV-001819-P	1	Greece	3.18	2.82	3.24304		0.063038	0.423038	-0.36	-0.16632
GPHCV-001982-P	3	Greece	3.18	3.01368	3.4133		0.2333	0.39962	-0.16632	-0.118118
GPHCV-001988-P	3	Greece	3.19	3.07188	3.41996		0.229956	0.348074	-0.118118	-0.173384
GPHCV-001997-P	3	Greece	3.19	3.01662	3.64836		0.45836	0.631744	-0.173384	-0.36
GPHCV-001825-P	1	Greece	3.2	2.84	3.11727		-0.0827287	0.277271	-0.36	-0.0268137
GPHCV-001991-P	3	Greece	3.2	3.17319	3.5682		0.368202	0.395015	-0.0268137	0.0253093
GPHCV-001994-P	3	Greece	3.2	3.22531	3.60959		0.409594	0.384285	0.0253093	-0.257
GPHCV-002007-P	3	Greece	3.2	2.943	3.36736		0.167356	0.424356	-0.257	-0.35
GPHCV-001815-P	1	Greece	3.21	2.86	3.1271		-0.0828952	0.267105	-0.35	-0.23
GPHCV-002428-P	3a	France	3.21	2.98			-3.21	-2.98	-0.23	-0.188188
GPHCV-002004-P	3	Greece	3.22	3.03181	3.57171		0.351709	0.539897	-0.188188	-0.36
GPHCV-001820-P	1	Greece	3.23	2.87	3.34044		0.110444	0.470444	-0.36	-0.36
GPHCV-001835-P	1	Greece	3.23	2.87	3.13		-0.1	0.26	-0.36	-0.129128
GPHCV-001509-S	2a/2c	Italy	3.23913	3.11	3.58467		0.345542	0.47467	-0.129128	-0.28
GPHCV-000687-S	UNK	USA	3.25	2.97	2.86		-0.39	-0.11	-0.28	-0.05
GPHCV-002681-P	3a	French Guiana	3.27	3.22			-3.27	-3.22	-0.05	-0.25464
1110A261HCV	UNK	USA	3.27	3.01536	3.23274		-0.0372579	0.217382	-0.25464	-0.146781
GPHCV-001981-P	3	Greece	3.28	3.13322	3.70927		0.42927	0.576051	-0.146781	-0.0606775
GPHCV-002015-P	3	Greece	3.28	3.21932	3.60638		0.326381	0.387059	-0.0606775	-0.25
GPHCV-001823-P	1	Greece	3.29	3.04	3.38739		0.0973898	0.34739	-0.25	-0.258188
GPHCV-002000-P	3	Greece	3.29	3.03181	3.6721		0.382098	0.640286	-0.258188	0.0858354
GPHCV-001626-S	1b	US-FL	3.29416	3.38	3.33062		0.0364521	-0.0493833	0.0858354	-0.61
GPHCV-001804-P	1	Greece	3.3	2.69	3.17898		-0.121023	0.488977	-0.61	-0.5
GPHCV-001837-P	1	Greece	3.3	2.8	3.24055		-0.0594508	0.440549	-0.5	0.0449814
GPHCV-001990-P	3	Greece	3.3	3.34498	3.84011		0.540106	0.495125	0.0449814	0.11
GPHCV-002836-P	3a	France	3.32	3.43			-3.32	-3.43	0.11	-0.38
GPHCV-001807-P	1	Greece	3.33	2.95	3.24304		-0.086962	0.293038	-0.38	-0.45
GPHCV-001809-P	1	Greece	3.34	2.89	3.33646		-0.00354027	0.44646	-0.45	-0.0257113
GPHCV-002011-P	3	Greece	3.34	3.31429	3.68305		0.343047	0.368758	-0.0257113	-0.133255
GPHCV-001996-P	3	Greece	3.38	3.24674	3.77743		0.397427	0.530682	-0.133255	-0.34
GPHCV-001508-S	4	Italy	3.39	3.05			-3.39	-3.05	-0.34	0.0616486
GPHCV-001993-P	3	Greece	3.4	3.46165	3.8293		0.429304	0.367655	0.0616486	-0.30101
GPHCV-000574-P	1a	USA	3.4	3.09899	3.23376		-0.166243	0.134768	-0.30101	-0.7
GPHCV-001801-P	1	Greece	3.41	2.71	3.2014		-0.208603	0.491397	-0.7	0.0277561
GPHCV-002003-P	3	Greece	3.44	3.46776	3.47129		0.0312917	0.00353566	0.0277561	0.29
GPHCV-000680-S	UNK	USA	3.44	3.73	3.58		0.14	-0.15	0.29	-0.76
GPHCV-002160-P	4	Greece	3.45	2.69	3.34044		-0.109556	0.650444	-0.76	-0.38
GPHCV-001802-P	1	Greece	3.46	3.08	3.39967		-0.0603263	0.319674	-0.38	0.15
GPHCV-002672-P	3a	France	3.48	3.63			-3.48	-3.63	0.15	-0.218623
GPHCV-002013-P	3	Greece	3.49	3.27138	3.70927		0.21927	0.437893	-0.218623	0.181173
1110A477HCV	UNK	USA	3.49	3.67117	3.94787		0.457875	0.276702	0.181173	-0.48
GPHCV-001810-P	1	Greece	3.5	3.02	3.33041		-0.169586	0.310414	-0.48	-0.34
GPHCV-001829-P	1	Greece	3.5	3.16	3.40993		-0.0900669	0.249933	-0.34	-0.216247
GPHCV-002001-P	3	Greece	3.5	3.28375	3.92428		0.424279	0.640526	-0.216247	-0.148784
GPHCV-002002-P	3	Greece	3.5	3.35122	3.91698		0.41698	0.565764	-0.148784	-0.49
GPHCV-001827-P	1	Greece	3.51	3.02	3.40824		-0.10176	0.38824	-0.49	-0.0452125
GPHCV-001985-P	3	Greece	3.51	3.46479	3.85065		0.340646	0.385859	-0.0452125	-0.29
GPHCV-001811-P	1	Greece	3.54	3.25	3.48144		-0.0585574	0.231443	-0.29	-0.17339
GPHCV-002012-P	3	Greece	3.54	3.36661	3.73957		0.199572	0.372963	-0.17339	-0.65
GPHCV-001813-P	1	Greece	3.55	2.9	3.28556		-0.264443	0.385557	-0.65	-0.04
GPHCV-000619-S	2b	USA	3.55	3.51	3.14		-0.41	-0.37	-0.04	-0.32
GPHCV-001814-P	1	Greece	3.56	3.24	3.45788		-0.102118	0.217882	-0.32	-0.457566
GPHCV-002018-P	3	Greece	3.56	3.10243	3.52892		-0.0310833	0.426483	-0.457566	0.00829531
GPHCV-001986-P	3	Greece	3.57	3.5783	3.96237		0.392369	0.384074	0.00829531	-0.14
GPHCV-001828-P	1	Greece	3.58	3.44	3.73957		0.159572	0.299572	-0.14	-0.0108603
GPHCV-001992-P	3	Greece	3.58	3.56914	3.93702		0.357016	0.367876	-0.0108603	0.215365
1110A595HCV	UNK	USA	3.59	3.80536	3.91		0.32	0.104635	0.215365	-0.38
GPHCV-001406-S	2a	Russia	3.6	3.22			-3.6	-3.22	-0.38	-0.38
GPHCV-001816-P	1	Greece	3.62	3.24	3.46687		-0.153132	0.226868	-0.38	-0.54
GPHCV-001831-P	1	Greece	3.62	3.08	3.50651		-0.113495	0.426505	-0.54	-0.28
GPHCV-000667-S	UNK	USA	3.64	3.36	3.16		-0.48	-0.2	-0.28	-0.42
GPHCV-000660-S	UNK	USA	3.65	3.23	3.07		-0.58	-0.16	-0.42	-0.65
GPHCV-001799-P	1	Greece	3.66	3.01	3.47712		-0.182879	0.467121	-0.65	-0.281239
GPHCV-002005-P	3	Greece	3.66	3.37876	3.71181		0.0518072	0.333046	-0.281239	0.159754
1110A521HCV	UNK	USA	3.67	3.82975	3.98677		0.316772	0.157018	0.159754	0.163576
GPHCV-001843-P	1	Greece	3.68642	3.85	4.21219		0.525764	0.362188	0.163576	-0.27
GPHCV-000624-S	1a	USA	3.69	3.42	3.08		-0.61	-0.34	-0.27	0.277033
1110A612HCV	UNK	USA	3.69	3.96703	3.99326		0.30326	0.0262269	0.277033	-0.67
GPHCV-001910-P	2	Greece	3.7	3.03	3.59439		-0.105607	0.564393	-0.67	-0.236514
GPHCV-001752-S	1	Vietnam	3.71651	3.48	3.86028		0.143764	0.380278	-0.236514	-0.38
GPHCV-001812-P	1	Greece	3.72	3.34	3.64048		-0.0795186	0.300481	-0.38	0.07
GPHCV-002656-P	3a	Morocco	3.72	3.79			-3.72	-3.79	0.07	0.0340167
GPHCV-001656-P	3a	Spain	3.72598	3.76	4.17032		0.444337	0.41032	0.0340167	-0.2
GPHCV-000623-S	UNK	USA	3.73	3.53	3.23		-0.5	-0.3	-0.2	0.03
GPHCV-000678-S	UNK	USA	3.73	3.76	3.47		-0.26	-0.29	0.03	-0.41
GPHCV-001808-P	1	Greece	3.74	3.33	3.63347		-0.106532	0.303468	-0.41	-0.41
GPHCV-000664-S	UNK	USA	3.74	3.33	3.24		-0.5	-0.09	-0.41	-0.209283
GPHCV-002035-P	3	Greece	3.76	3.55072	4.13033		0.370334	0.579616	-0.209283	-0.20086
GPHCV-002006-P	3	Greece	3.77	3.56914	3.9489		0.178902	0.379762	-0.20086	-0.69
GPHCV-002163-P	4	Greece	3.78	3.09	3.75815		-0.0218454	0.668155	-0.69	-0.232621
1110A531HCV	UNK	USA	3.8	3.56738	3.74811		-0.0518895	0.180731	-0.232621	-0.56
GPHCV-001805-P	1	Greece	3.81	3.25	3.7364		-0.0736035	0.486397	-0.56	0.0721829
GPHCV-002044-P	3	Greece	3.81	3.88218	4.04532		0.235323	0.16314	0.0721829	-0.0925882
1110A592HCV	UNK	USA	3.84	3.74741	4		0.16	0.252588	-0.0925882	-0.130089
1110A647HCV	UNK	USA	3.85	3.71991	3.7743		-0.0757021	0.0543869	-0.130089	0.407331
GPHCV-002028-P	3	Greece	3.88	4.28733	4.34635		0.466353	0.0590216	0.407331	-0.48
GPHCV-002164-P	4	Greece	3.88	3.4	3.98408		0.104077	0.584077	-0.48	-0.216672
GPHCV-001706-S	1b	US-CA	3.89667	3.68	3.20412		-0.692552	-0.47588	-0.216672	-0.33086
GPHCV-001983-P	3	Greece	3.9	3.56914	3.81491		-0.0850868	0.245773	-0.33086	-0.3
GPHCV-001847-P	1	Greece	3.92	3.62	4.07918		0.159181	0.459181	-0.3	0.0442353
GPHCV-002034-P	3	Greece	3.93	3.97424	4.22531		0.295309	0.251074	0.0442353	-0.558524
GPHCV-000539	6c-1	UNK	3.94	3.38148	3.78923		-0.150772	0.407752	-0.558524	-0.42
GPHCV-001806-P	1	Greece	3.95	3.53	3.82347		-0.126526	0.293474	-0.42	-0.120773
GPHCV-002047-P	3	Greece	3.96	3.83923	4.07555		0.115547	0.23632	-0.120773	0.45
GPHCV-002587-P	3a	France	4	4.45			-4	-4.45	0.45	-0.161934
1110A652HCV	UNK	USA	4.01	3.84807	3.73679		-0.273205	-0.111271	-0.161934	-0.36
GPHCV-002669-P	3a	France	4.02	3.66			-4.02	-3.66	-0.36	-0.98
GPHCV-002159-P	4	Greece	4.02	3.04	3.98945		-0.0305502	0.94945	-0.98	-0.344258
GPHCV-002045-P	3	Greece	4.03	3.68574	4.17609		0.146091	0.49035	-0.344258	-0.17
GPHCV-000722-P	5a	UNK	4.03	3.86			-4.03	-3.86	-0.17	-0.92
GPHCV-001860-P	1	Greece	4.04	3.12	4.14613		0.106128	1.02613	-0.92	-0.47
GPHCV-001818-P	1	Greece	4.05	3.58	3.95761		-0.0923927	0.377607	-0.47	-0.180123
GPHCV-002046-P	3	Greece	4.05	3.86988	4.21484		0.164844	0.344967	-0.180123	-0.43
GPHCV-001834-P	1	Greece	4.07	3.64	3.99034		-0.0796611	0.350339	-0.43	-0.33825
GPHCV-002039-P	3	Greece	4.07	3.73175	4.22011		0.150108	0.488358	-0.33825	-0.211057
GPHCV-001731-P	1b	US-FL	4.09106	3.88	4.17452		0.0834682	0.294525	-0.211057	-0.59
GPHCV-001822-P	1	Greece	4.1	3.51	3.85733		-0.242668	0.347332	-0.59	-0.51
GPHCV-001800-P	1	Greece	4.11	3.6	3.8488		-0.261195	0.248805	-0.51	-0.209812
GPHCV-001622-S	1b	US-FL	4.11981	3.91	4.17479		0.0549744	0.264786	-0.209812	-0.21
GPHCV-000718-P	5a	UNK	4.12	3.91	4.99		0.87	1.08	-0.21	-0.13
GPHCV-001797-P	1	Greece	4.14	4.01	3.96237		-0.177631	-0.0476307	-0.13	-0.31
GPHCV-001858-P	1	Greece	4.14	3.83	4.2014		0.0613971	0.371397	-0.31	-0.395629
1110A575HCV	UNK	USA	4.14	3.74437	4.24		0.1	0.495629	-0.395629	-0.2
GPHCV-002730-P	3a	France	4.15	3.95			-4.15	-3.95	-0.2	-0.16
GPHCV-000720-P	5a	UNK	4.15	3.99			-4.15	-3.99	-0.16	-0.302366
GPHCV-002056-P	3	Greece	4.16	3.85763	4.52634		0.366339	0.668705	-0.302366	-0.05
GPHCV-001602-P	5a	USA	4.16	4.11			-4.16	-4.11	-0.05	-0.35
GPHCV-001869-P	1	Greece	4.17	3.82	4.2014		0.0313971	0.381397	-0.35	0.0727832
GPHCV-002021-P	3	Greece	4.19	4.26278	4.49276		0.30276	0.229977	0.0727832	-0.418339
GPHCV-002041-P	3	Greece	4.19	3.77166	4.16435		-0.0256471	0.392692	-0.418339	-0.48
GPHCV-001839-P	1	Greece	4.21	3.73	3.98543		-0.224574	0.255426	-0.48	-0.155655
GPHCV-000573-P	1a	USA	4.21	4.05434	4.27756		0.0675634	0.223218	-0.155655	0.530794
GPHCV-002022-P	3	Greece	4.22	4.75079	4.24797		0.0279733	-0.50282	0.530794	-0.325518
GPHCV-002050-P	3	Greece	4.22	3.89448	4.22011		0.000108088	0.325626	-0.325518	0.370919
GPHCV-001617-P	3a	Australia	4.22908	4.6	4.77412		0.545034	0.174115	0.370919	-0.403277
1110A636HCV	UNK	USA	4.23	3.82672	3.95511		-0.27489	0.128388	-0.403277	-0.284168
GPHCV-002038-P	3	Greece	4.24	3.95583	4.35793		0.117935	0.402103	-0.284168	-0.340177
GPHCV-002025-P	3	Greece	4.25	3.90982	4.25527		0.00527251	0.345449	-0.340177	-0.34
GPHCV-001854-P	1	Greece	4.26	3.92	4.26951		0.00951294	0.349513	-0.34	-0.12
GPHCV-001635-P	1b	US-FL	4.26	4.14			-4.26	-4.14	-0.12	-0.1
GPHCV-001863-P	1	Greece	4.27	4.17	4.35603		0.0860259	0.186026	-0.1	0.0478545
1110A642HCV	UNK	USA	4.27	4.31785	4.30268		0.0326772	-0.0151773	0.0478545	-0.16
GPHCV-002826-P	2	France	4.29	4.13			-4.29	-4.13	-0.16	-1.14
GPHCV-002162-P	4	Greece	4.29	3.15	3.94349		-0.346505	0.793495	-1.14	-0.31
GPHCV-001432-P	1b	Italy	4.29	3.98			-4.29	-3.98	-0.31	-0.21
GPHCV-000666-S	UNK	USA	4.29	4.08	3.94		-0.35	-0.14	-0.21	-0.8
GPHCV-001803-P	1	Greece	4.32	3.52	3.91275		-0.407247	0.392753	-0.8	-0.225881
GPHCV-001330-S	1b	Italy	4.32588	4.1	4.42384		0.0979543	0.323835	-0.225881	-0.43
GPHCV-001856-P	1	Greece	4.33	3.9	4.63749		0.30749	0.73749	-0.43	-0.177712
GPHCV-002051-P	3	Greece	4.33	4.15229	4.57171		0.241709	0.41942	-0.177712	-0.16
GPHCV-000686-S	UNK	USA	4.33	4.17	4.03		-0.3	-0.14	-0.16	0.883049
GPHCV-000553-S	1b	USA	4.33678	5.21983	5.45881		1.12203	0.238984	0.883049	-0.23
GPHCV-001868-P	1	Greece	4.34	4.11	4.233		-0.107004	0.122996	-0.23	-0.46
GPHCV-001842-P	1	Greece	4.36	3.9	4.04139		-0.318607	0.141393	-0.46	-0.197525
1110A218HCV	UNK	USA	4.36	4.16247	4.13123		-0.228766	-0.0312412	-0.197525	-0.118404
1110A601HCV	UNK	USA	4.36	4.2416	4.32924		-0.0307649	0.0876388	-0.118404	-0.15
GPHCV-000685-S	UNK	USA	4.37	4.22	4.11		-0.26	-0.11	-0.15	-0.154071
GPHCV-002053-P	3	Greece	4.38	4.22593	4.40312		0.0231205	0.177191	-0.154071	-0.56
GPHCV-002165-P	4	Greece	4.39	3.83	4.26482		-0.125182	0.434818	-0.56	-0.68
GPHCV-001913-P	2	Greece	4.41	3.73	4.19866		-0.211343	0.468657	-0.68	-0.31
GPHCV-000716-P	5a	UNK	4.41	4.1			-4.41	-4.1	-0.31	-0.26
GPHCV-001466-S	1a	Australia	4.42	4.16			-4.42	-4.16	-0.26	-0.32
GPHCV-001859-P	1	Greece	4.44	4.12	4.23045		-0.209551	0.110449	-0.32	-0.54
GPHCV-000663-S	UNK	USA	4.46	3.92	4.15		-0.31	0.23	-0.54	-0.638047
GPHCV-001751-S	1	Vietnam	4.47805	3.84	4.20925		-0.2688	0.369247	-0.638047	-0.186527
GPHCV-002027-P	3	Greece	4.48	4.29347	4.49415		0.0141546	0.200682	-0.186527	0.15816
1110A588HCV	UNK	USA	4.48	4.63816	5.81		1.33	1.17184	0.15816	-0.365333
GPHCV-002043-P	3	Greece	4.49	4.12467	4.3483		-0.141695	0.223638	-0.365333	-0.0438618
GPHCV-002031-P	3	Greece	4.5	4.45614	4.75282		0.252816	0.296678	-0.0438618	0.08
GPHCV-000691-S	UNK	USA	4.51	4.59	4.37		-0.14	-0.22	0.08	-0.03
GPHCV-002732-P	1b	Luxembourg	4.52	4.49			-4.52	-4.49	-0.03	-0.37
GPHCV-001852-P	1	Greece	4.54	4.17	4.3483		-0.191695	0.178305	-0.37	-0.32
GPHCV-001853-P	1	Greece	4.54	4.22	4.5172		-0.0228041	0.297196	-0.32	-0.33
GPHCV-000726-P	5a	UNK	4.54	4.21			-4.54	-4.21	-0.33	-0.146039
GPHCV-002042-P	3	Greece	4.55	4.40396	4.86982		0.319818	0.465857	-0.146039	-0.0887717
1110A537HCV	UNK	USA	4.55	4.46123	4.43759		-0.112408	-0.0236363	-0.0887717	-0.81
GPHCV-002896-P	4	Tunisia	4.56	3.75			-4.56	-3.75	-0.81	-0.234628
GPHCV-001742-P	2	Vietnam	4.56463	4.33	4.67865		0.114018	0.348646	-0.234628	-0.59
GPHCV-001845-P	1	Greece	4.59	4	4.60853		0.018526	0.608526	-0.59	-0.0786113
GPHCV-002023-P	3	Greece	4.59	4.51139	4.69636		0.106356	0.184968	-0.0786113	-0.23
GPHCV-002500-P	4h	France	4.59	4.36			-4.59	-4.36	-0.23	-0.12
GPHCV-002168-P	4	Greece	4.6	4.48	4.60423		0.00422605	0.124226	-0.12	-0.85
GPHCV-001840-P	1	Greece	4.61	3.76	4.30963		-0.30037	0.54963	-0.85	-0.46
GPHCV-001849-P	1	Greece	4.62	4.16	4.4014		-0.218599	0.241401	-0.46	-0.44
GPHCV-001866-P	1	Greece	4.62	4.18	4.2878		-0.332198	0.107802	-0.44	0.05
GPHCV-001456-P	1b	Spain	4.62	4.67			-4.62	-4.67	0.05	-0.341819
GPHCV-001746-S	6	Vietnam	4.62182	4.28	4.62059		-0.0012245	0.340594	-0.341819	0.05
GPHCV-000681-S	UNK	USA	4.65	4.7	4.47		-0.18	-0.23	0.05	-0.12
GPHCV-001861-P	1	Greece	4.67	4.55	4.74273		0.0727251	0.192725	-0.12	-0.7
GPHCV-002167-P	4	Greece	4.67	3.97	4.50515		-0.16485	0.53515	-0.7	-0.15
GPHCV-002451-P	1a	Morocco	4.67	4.52			-4.67	-4.52	-0.15	0.0627314
1110A546HCV	UNK	USA	4.67	4.73273	5.11337		0.443365	0.380634	0.0627314	-0.0745479
1110A578HCV	UNK	USA	4.67	4.59545	4.52238		-0.147621	-0.0730731	-0.0745479	-0.157764
1110A634HCV	UNK	USA	4.68	4.52224	4.43848		-0.241521	-0.0837565	-0.157764	-0.290441
GPHCV-001512-P	1b	Italy	4.68044	4.39	4.64279		-0.0376497	0.252791	-0.290441	-0.285528
GPHCV-001734-P	3a	US-FL	4.70553	4.42	4.70351		-0.00201277	0.283515	-0.285528	0.16
GPHCV-002431-P	3a	France	4.71	4.87			-4.71	-4.87	0.16
GPHCV-001474-P	6	Australia	4.71	4.5			-4.71	-4.5	-0.21
GPHCV-002757-P	4f	France	4.72	4.66			-4.72	-4.66	-0.06
GPHCV-000674-S	UNK	USA	4.72	4.43	4.5		-0.22	0.07	-0.29
GPHCV-001862-P	1	Greece	4.73	4.32	4.72997		-2.57143e-05	0.409974	-0.41
GPHCV-002049-P	3	Greece	4.73	4.18296	4.45939		-0.270608	0.276436	-0.547044
GPHCV-000573-S	1a	USA	4.73	4.62508	4.83923		0.109233	0.214157	-0.104924
GPHCV-002026-P	3	Greece	4.74	4.22902	4.82217		0.0821681	0.593152	-0.510984
GPHCV-002029-P	3	Greece	4.74	4.91039	4.75511		0.0151123	-0.155283	0.170395
GPHCV-001461-P	3a	Spain	4.75	5			-4.75	-5	0.25
GPHCV-002170-P	4	Greece	4.76	4.08	4.43616		-0.323837	0.356163	-0.68
GPHCV-002040-P	3	Greece	4.77	4.28425	4.4624		-0.307602	0.178148	-0.48575
GPHCV-002424-P	3a	France	4.77	4.74			-4.77	-4.74	-0.03
1110A659HCV	UNK	USA	4.77	4.60156	4.6281		-0.141897	0.0265424	-0.16844
GPHCV-002036-P	3	Greece	4.78	4.42545	4.61909		-0.160907	0.193641	-0.354547
GPHCV-002545-P	4f	France	4.78	4.58			-4.78	-4.58	-0.2
GPHCV-001354-S	1b	Italy	4.78133	4.5	4.80647		0.025138	0.306472	-0.281334
GPHCV-001841-P	1	Greece	4.79	4.36	4.78604		-0.00395879	0.426041	-0.43
GPHCV-002033-P	3	Greece	4.79	4.46228	4.98543		0.195426	0.523148	-0.327722
GPHCV-000719-P	5a	UNK	4.79	4.58			-4.79	-4.58	-0.21
GPHCV-002024-P	3	Greece	4.8	4.38862	4.54654		-0.253457	0.157926	-0.411384
GPHCV-000579-P	4a/4c/4d	USA	4.8	4.62508	4.42465		-0.375347	-0.200423	-0.174924
GPHCV-002816-S	2a/c	Algeria	4.81	4.69			-4.81	-4.69	-0.12
GPHCV-002055-P	3	Greece	4.83	4.1891	4.64542		-0.184578	0.456325	-0.640903
GPHCV-002175-P	4	Greece	4.83	4.16	4.75664		-0.0733639	0.596636	-0.67
GPHCV-001721-P	3a	Australia	4.83203	4.74	4.989		0.156966	0.248996	-0.0920294
GPHCV-001703-S	2/6	Vietnam	4.84544	4.34	4.10123		-0.744212	-0.238769	-0.505444
GPHCV-001850-P	1	Greece	4.85	4.51	4.63347		-0.216532	0.123468	-0.34
GPHCV-002464-P	4a/c/d	Tunisia	4.85	4.45			-4.85	-4.45	-0.4
GPHCV-001642-S	1a	US-FL	4.85144	4.59	4.78337		-0.0680679	0.193368	-0.261435
GPHCV-002171-P	4	Greece	4.86	4.04	4.66745		-0.192547	0.627453	-0.82
GPHCV-002052-P	3	Greece	4.87	4.6004	4.91487		0.0448718	0.314476	-0.269604
GPHCV-002312-P	2a/c	France	4.87	4.52			-4.87	-4.52	-0.35
GPHCV-002751-P	2a/c	France	4.88	4.75			-4.88	-4.75	-0.13
1110A580HCV	UNK	USA	4.89	4.69918	4.67861		-0.211391	-0.020569	-0.190822
1110A602HCV	UNK	USA	4.89	4.69003	4.61084		-0.279159	-0.0791866	-0.199972
GPHCV-001851-P	1	Greece	4.9	4.23	4.48996		-0.410042	0.259958	-0.67
GPHCV-001867-P	1	Greece	4.9	4.36	4.52375		-0.376254	0.163746	-0.54
GPHCV-002173-P	4	Greece	4.9	4.26	4.85854		-0.0414628	0.598537	-0.64
GPHCV-001478-S	1b	Egypt	4.9	4.64			-4.9	-4.64	-0.26
GPHCV-002590-P	2a/c	France	4.9	4.82			-4.9	-4.82	-0.08
GPHCV-002325-P	2	Reunion Island	4.91	4.78			-4.91	-4.78	-0.13
GPHCV-002032-P	3	Greece	4.91	4.5697	4.76864		-0.141362	0.198937	-0.340298
GPHCV-002081-P	3	Greece	4.91	5.07	5.2878		0.377802	0.217801	0.160001
GPHCV-001601-P	5a	UNK	4.91396	5.45			-4.91396	-5.45	0.536045
GPHCV-002061-P	3	Greece	4.92	4.4899	5.11727		0.197271	0.627369	-0.430098
GPHCV-001745-S	6	Vietnam	4.92526	4.49	4.88293		-0.0423247	0.392934	-0.435259
GPHCV-001857-P	1	Greece	4.93	4.54	4.90091		-0.0290869	0.360913	-0.39
GPHCV-002791-P	1b	Tunisia	4.93	4.53			-4.93	-4.53	-0.4
GPHCV-001846-P	1	Greece	4.94	4.13	4.29447		-0.645534	0.164466	-0.81
GPHCV-001355-P	1b	Italy	4.95881	4.76	4.99277		0.0339562	0.232766	-0.198809
GPHCV-002658-P	2a/c	Morocco	4.97	4.22			-4.97	-4.22	-0.75
GPHCV-001855-P	1	Greece	4.98	4.49	4.81558		-0.164422	0.325578	-0.49
GPHCV-002542-P	4	Tunisia	4.98	5.04			-4.98	-5.04	0.06
1110A544HCV	UNK	USA	4.98	4.88221	5.02311		0.0431125	0.140901	-0.0977886
GPHCV-002030-P	3	Greece	4.99	4.72624	4.99782		0.00782308	0.271585	-0.263762
GPHCV-002583-P	1a	Cameroon	4.99	4.94			-4.99	-4.94	-0.05
GPHCV-002517-P	2a/c	Morocco	4.99	4.79			-4.99	-4.79	-0.2
GPHCV-000572-P	4	USA	5.01	4.58001	4.52178		-0.488221	-0.0582335	-0.429988
1110A524HCV	UNK	USA	5.01	4.87611	4.93316		-0.0768368	0.0570551	-0.133892
GPHCV-001865-P	1	Greece	5.02	4.49	4.83632		-0.183676	0.346324	-0.53
GPHCV-002172-P	4	Greece	5.02	4.19	4.7839		-0.236096	0.593904	-0.83
GPHCV-001450-P	1b	Spain	5.02	4.91			-5.02	-4.91	-0.11
GPHCV-002299-P	2a/c	France	5.02	4.46			-5.02	-4.46	-0.56
1110A543HCV	UNK	USA	5.02	4.8395	4.90921		-0.110792	0.0697051	-0.180497
GPHCV-001534-P	6	UNK	5.03	4.62			-5.03	-4.62	-0.41
GPHCV-002711-P	2a/c	Algeria	5.03	4.64			-5.03	-4.64	-0.39
GPHCV-002869-P	4e	Gabon	5.04	5.16			-5.04	-5.16	0.12
GPHCV-001464-P	4	Spain	5.05	5.1			-5.05	-5.1	0.05
GPHCV-002548-P	1b	Tunisia	5.05	5.01			-5.05	-5.01	-0.04
GPHCV-002037-P	3	Greece	5.06	4.59119	4.93702		-0.122984	0.345829	-0.468813
GPHCV-002104-P	3	Greece	5.06	4.8797	5.08991		0.0299051	0.210202	-0.180296
1110A557HCV	UNK	USA	5.06	4.8517	4.96917		-0.0908311	0.117464	-0.208295
1110A643HCV	UNK	USA	5.06	4.7968	4.9579		-0.102101	0.161103	-0.263204
GPHCV-000554-S	1b	USA	5.07	4.76325	5.20898		0.138984	0.445736	-0.306752
GPHCV-002119-P	3	Greece	5.08	5.05772	5.19312		0.113125	0.135401	-0.0222769
GPHCV-001848-P	1	Greece	5.09	4.65	4.80277		-0.287226	0.152774	-0.44
GPHCV-002067-P	3	Greece	5.09	5.05466	5.31387		0.223867	0.259212	-0.0353448
GPHCV-002528-P	4	France	5.09	4.86			-5.09	-4.86	-0.23
GPHCV-002054-P	3	Greece	5.1	4.77228	4.96047		-0.139529	0.188193	-0.327722
GPHCV-002439-P	1a	France	5.1	5.07			-5.1	-5.07	-0.03
1110A577HCV	UNK	USA	5.11	4.8578	4.77673		-0.33327	-0.0810725	-0.252197
GPHCV-000673-S	UNK	USA	5.11	4.85	4.78		-0.33	-0.07	-0.26
GPHCV-001654-P	3a	Spain	5.11778	4.91	5.21375		0.0959694	0.303754	-0.207785
GPHCV-002644-P	1a	Algeria	5.12	4.84			-5.12	-4.84	-0.28
GPHCV-000582-S	4r	USA	5.12	5.17177	5.09435		-0.0256512	-0.0774215	0.0517703
1110A639HCV	UNK	USA	5.12	4.8212	5.00445		-0.115554	0.183247	-0.298801
GPHCV-002076-P	3	Greece	5.13	5.00248	5.17609		0.0460913	0.173614	-0.127523
GPHCV-002099-P	3	Greece	5.13	4.89812	5.27184		0.141842	0.373726	-0.231884
GPHCV-002577-P	4a/c/d	Congo	5.13	4.99			-5.13	-4.99	-0.14
GPHCV-002272-P	4h	France	5.13	4.22			-5.13	-4.22	-0.91	-0.43
GPHCV-001864-P	1	Greece	5.14	4.71	4.98543		-0.154574	0.275426	-0.43	-0.187427
GPHCV-002088-P	3	Greece	5.15	4.96257	5.32838		0.17838	0.365807	-0.187427	-0.4
GPHCV-002310-P	2a/c	France	5.15	4.75			-5.15	-4.75	-0.4	-0.3
GPHCV-001914-P	2	Greece	5.16	4.86	4.96942		-0.190584	0.109416	-0.3	0.07
GPHCV-001603-P	6	UNK	5.16	5.23			-5.16	-5.23	0.07	-0.19
GPHCV-002467-P	1a	France	5.16	4.97			-5.16	-4.97	-0.19	-0.8
GPHCV-002166-P	4	Greece	5.17	4.37	4.9652		-0.204798	0.595202	-0.8	-0.389307
GPHCV-002058-P	3	Greece	5.18	4.79069	5.14922		-0.0307809	0.358526	-0.389307	-0.96
GPHCV-002169-P	4	Greece	5.19	4.23	4.61384		-0.576158	0.383842	-0.96	-0.07
GPHCV-001743-S	6	Vietnam	5.19	5.12			-5.19	-5.12	-0.07	-0.19
GPHCV-002486-P	1a	Tunisia	5.19	5			-5.19	-5	-0.19	-0.13
GPHCV-002462-P	4a/c/d	France	5.19	5.06			-5.19	-5.06	-0.13	-0.19
GPHCV-001471-S	3a	Australia	5.2	5.01			-5.2	-5.01	-0.19	-0.16
GPHCV-002394-P	1a	France	5.2	5.04			-5.2	-5.04	-0.16	-0.167625
GPHCV-002103-P	3	Greece	5.21	5.04237	5.22272		0.0127165	0.180342	-0.167625	-0.11
GPHCV-002911-P	4a/c/d	Ivory Coast	5.21	5.1			-5.21	-5.1	-0.11	-0.11
GPHCV-002754-P	2	Morocco	5.22	5.11			-5.22	-5.11	-0.11	-0.24
GPHCV-001533-P	6	UNK	5.22	4.98	5.78		0.56	0.8	-0.24	-0.231018
1110A617HCV	UNK	USA	5.22	4.98898	5.00656		-0.213444	0.0175735	-0.231018	-0.162686
GPHCV-001674-S	1	Italy	5.22269	5.06	5.14634		-0.0763506	0.0863358	-0.162686	-0.68
GPHCV-001870-P	1	Greece	5.23	4.55	4.77305		-0.456945	0.223055	-0.68	-0.41
GPHCV-001487-S	4	Egypt	5.23	4.82			-5.23	-4.82	-0.41	-0.504547
GPHCV-001729-S	3a	Australia	5.23455	4.73	5.0046		-0.229946	0.274601	-0.504547	-0.15
GPHCV-002622-P	4a/c/d	Cameroon	5.24	5.09			-5.24	-5.09	-0.15	-0.24
GPHCV-001879-P	1	Greece	5.26	5.02	5.08636		-0.17364	0.0663598	-0.24	-0.024257
GPHCV-002091-P	3	Greece	5.26	5.23574	5.4216		0.161604	0.185861	-0.024257	-0.52
GPHCV-002174-P	4	Greece	5.26	4.74	4.94939		-0.31061	0.20939	-0.52	-0.63
GPHCV-002190-P	4	Greece	5.26	4.63	5.18752		-0.0724793	0.557521	-0.63	-0.34
GPHCV-002485-P	2a/c	Cameroon	5.26	4.92			-5.26	-4.92	-0.34	-0.262451
GPHCV-001337-S	1a	Italy	5.26245	5	5.04651		-0.215944	0.0465069	-0.262451	-0.296513
GPHCV-001668-S	2a/2c	Italy	5.26651	4.97	4.93158		-0.334928	-0.038415	-0.296513	0.139072
GPHCV-000533-S	3c	USA	5.27	5.40907	5.35612		0.0861215	-0.0529506	0.139072	-0.49
GPHCV-002337-P	1b	Algeria	5.27	4.78			-5.27	-4.78	-0.49	-0.7
GPHCV-002305-P	2a/c	France	5.27	4.57			-5.27	-4.57	-0.7	0.0234272
GPHCV-001340-P	1a	Italy	5.27657	5.3	5.3674		0.090826	0.0673988	0.0234272	-0.07
GPHCV-002533-P	4	France	5.28	5.21			-5.28	-5.21	-0.07	-0.86
GPHCV-002586-P	4	Cameroon	5.28	4.42			-5.28	-4.42	-0.86	-0.22
GPHCV-002703-P	1a/b	Cameroon	5.28	5.06			-5.28	-5.06	-0.22	-0.155546
GPHCV-002065-P	3	Greece	5.29	5.13445	5.52244		0.232444	0.38799	-0.155546	-0.26
GPHCV-002677-P	2	Morocco	5.3	5.04			-5.3	-5.04	-0.26	-0.55
GPHCV-002188-P	4	Greece	5.3	4.75	5.0569		-0.243095	0.306905	-0.55	-0.38
GPHCV-001372-S	1b	Italy	5.3	4.92			-5.3	-4.92	-0.38	-0.03
GPHCV-002521-P	2	Senegal	5.31	5.28			-5.31	-5.28	-0.03	0.01
GPHCV-001396-P	3a	Italy	5.31	5.32			-5.31	-5.32	0.01	0.06
GPHCV-002531-P	3a	France	5.31	5.37			-5.31	-5.37	0.06	-0.82
GPHCV-002176-P	4	Greece	5.31	4.49	4.96708		-0.34292	0.47708	-0.82	-0.287238
GPHCV-001348-S	1b	Italy	5.31724	5.03	5.15488		-0.162361	0.124877	-0.287238	-0.47
GPHCV-001844-P	1	Greece	5.32	4.85	4.79309		-0.526908	-0.0569084	-0.47	-0.87
GPHCV-002178-P	4	Greece	5.32	4.45	4.86094		-0.459063	0.410937	-0.87	-0.66
GPHCV-001912-P	2	Greece	5.35	4.69	4.93247		-0.417526	0.242474	-0.66	-0.28
GPHCV-001400-P	1b	Italy	5.35	5.07			-5.35	-5.07	-0.28	0.155049
GPHCV-002092-P	3	Greece	5.36	5.51505	5.46538		0.105383	-0.0496666	0.155049	-0.66
GPHCV-002729-P	3a	Morocco	5.37	4.71			-5.37	-4.71	-0.66	-0.378091
GPHCV-001358-P	1b	Italy	5.37809	5	5.14981		-0.228284	0.149807	-0.378091	-0.2
GPHCV-002568-P	1b	France	5.38	5.18			-5.38	-5.18	-0.2	-0.18
GPHCV-002684-P	1b	Tunisia	5.38	5.2			-5.38	-5.2	-0.18	-0.22687
GPHCV-001652-P	3a	Spain	5.38687	5.16	5.36634		-0.0205255	0.206344	-0.22687	0.0124616
GPHCV-001722-P	3a	Australia	5.38754	5.4	5.64494		0.257404	0.244943	0.0124616	-0.19
GPHCV-002632-P	1	Tunisia	5.39	5.2			-5.39	-5.2	-0.19	-0.3
GPHCV-002842-P	1b	Tunisia	5.39	5.09			-5.39	-5.09	-0.3	-0.376889
GPHCV-001664-P	4a/c/d	Spain	5.39689	5.02	5.21561		-0.181275	0.195614	-0.376889	-0.41
GPHCV-002610-P	4f	Cameroon	5.4	4.99			-5.4	-4.99	-0.41	-0.31
GPHCV-002414-P	1b	Tunisia	5.41	5.1			-5.41	-5.1	-0.31	0.10721
GPHCV-000544	6n	Thailand	5.41	5.51721	5.96083		0.550834	0.443623	0.10721	-0.29
GPHCV-001389-P	4c/4d	Italy	5.42	5.13			-5.42	-5.13	-0.29	-0.554634
GPHCV-001690-P	1a	Germany	5.42463	4.87	5.13272		-0.291917	0.262717	-0.554634	-0.21
GPHCV-002861-P	4	Tunisia	5.43	5.22			-5.43	-5.22	-0.21	-0.496806
GPHCV-001741-P	1	Vietnam	5.43681	4.94	5.23794		-0.198863	0.297943	-0.496806	-0.87
GPHCV-002185-P	4	Greece	5.44	4.57	5.0607		-0.379302	0.490698	-0.87	-0.11
GPHCV-002449-P	4	France	5.44	5.33			-5.44	-5.33	-0.11	-0.32
GPHCV-002534-P	4	Gabon	5.44	5.12			-5.44	-5.12	-0.32	-0.17
GPHCV-001619-S	2b	US-FL	5.44	5.27			-5.44	-5.27	-0.17	-0.484356
GPHCV-002057-P	3	Greece	5.45	4.96564	5.39094		-0.0590649	0.425291	-0.484356	0.22
GPHCV-002522-P	3a	Tunisia	5.45	5.67			-5.45	-5.67	0.22	-0.11
GPHCV-002607-P	4f	Cameroon	5.45	5.34			-5.45	-5.34	-0.11	0.0217559
GPHCV-001609-S	3a	Australia	5.45824	5.48	5.77878		0.320539	0.298783	0.0217559	-0.67
GPHCV-001915-P	2	Greece	5.46	4.79	5.11059		-0.34941	0.32059	-0.67	-0.82
GPHCV-002202-P	4	Greece	5.46	4.64	5.38561		-0.0743937	0.745606	-0.82	-0.15
GPHCV-002513-P	1a	France	5.46	5.31			-5.46	-5.31	-0.15	-0.77
GPHCV-002526-P	2a/c	Morocco	5.46	4.69			-5.46	-4.69	-0.77	-1.13
GPHCV-001187-P	UNK	UNK	5.46	4.33			-5.46	-4.33	-1.13	-0.19
GPHCV-002472-P	3a	France	5.47	5.28			-5.47	-5.28	-0.19	-0.375036
GPHCV-001390-P	1b	Italy	5.47504	5.1	5.23954		-0.235499	0.139537	-0.375036	-0.17
GPHCV-002611-P	4a/c/d	Cameroon	5.48	5.31			-5.48	-5.31	-0.17	-0.06
GPHCV-001607-S	3a	Australia	5.49	5.43			-5.49	-5.43	-0.06	-0.546632
GPHCV-002079-P	3	Greece	5.5	4.95337	5.23553		-0.264472	0.28216	-0.546632	-0.85
GPHCV-002070-P	3	Greece	5.51	4.66	5.35218		-0.157817	0.692183	-0.85	-0.084753
GPHCV-002083-P	3	Greece	5.52	5.43525	5.61172		0.0917233	0.176476	-0.084753	-0.02
GPHCV-001504-P	3a	Germany	5.52	5.5			-5.52	-5.5	-0.02	-0.3
GPHCV-002617-P	1b	Algeria	5.52	5.22			-5.52	-5.22	-0.3	-0.33321
GPHCV-000580-P	4e	USA	5.52	5.18679	4.06		-1.46	-1.12679	-0.33321	-0.226073
GPHCV-001611-P	3a	Australia	5.52607	5.3	5.62935		0.103272	0.329345	-0.226073	-0.220593
GPHCV-002078-P	3	Greece	5.53	5.30941	5.49693		-0.0330704	0.187523	-0.220593	-0.16
GPHCV-001479-S	4	Egypt	5.53	5.37			-5.53	-5.37	-0.16	-0.019384
GPHCV-001725-P	3a	Australia	5.53938	5.52	5.61321		0.0738297	0.0932137	-0.019384	-0.856737
GPHCV-002048-P	3	Greece	5.54	4.68326	4.93551		-0.604493	0.252244	-0.856737	-0.73
GPHCV-002197-P	4	Greece	5.54	4.81	5.26482		-0.275182	0.454818	-0.73	-0.26
GPHCV-002873-P	1a	Cameroon	5.54	5.28			-5.54	-5.28	-0.26	-0.46
GPHCV-001491-S	4/1b	Egypt	5.54	5.08			-5.54	-5.08	-0.46	-0.39
GPHCV-001875-P	1	Greece	5.55	5.16	5.42975		-0.120248	0.269752	-0.39	-0.62
GPHCV-001911-P	2	Greece	5.55	4.93	4.97267		-0.577334	0.0426656	-0.62	-0.12
GPHCV-002505-P	4	France	5.55	5.43			-5.55	-5.43	-0.12	-0.75
GPHCV-001905-P	1	Greece	5.56	4.81	5.04532		-0.514677	0.235323	-0.75	-0.489999
GPHCV-002084-P	3	Greece	5.56	5.07	5.47129		-0.0887083	0.401291	-0.489999	-0.55
GPHCV-001630-P	1b	US-FL	5.56	5.01			-5.56	-5.01	-0.55	-0.32
GPHCV-002680-P	1b	Tunisia	5.56	5.24			-5.56	-5.24	-0.32	-0.261981
GPHCV-001366-P	3a	Russia	5.56198	5.3	5.5522		-0.00978092	0.2522	-0.261981	-0.52
GPHCV-002199-P	4	Greece	5.57	5.05	5.36173		-0.208272	0.311728	-0.52	-0.47
GPHCV-002287-P	2	Morocco	5.58	5.11			-5.58	-5.11	-0.47	-0.325841
GPHCV-002093-P	3	Greece	5.58	5.25416	5.42813		-0.151865	0.173976	-0.325841	-0.12
GPHCV-002599-P	1b	Cameroon	5.58	5.46			-5.58	-5.46	-0.12	-0.394221
GPHCV-001709-S	1b	US-FL	5.58422	5.19	5.37241		-0.21181	0.182411	-0.394221	-0.315572
GPHCV-001629-S	1a	US-FL	5.58557	5.27	5.36344		-0.222131	0.0934409	-0.315572	0.139901
GPHCV-002096-P	3	Greece	5.59	5.7299	6.0086		0.4186	0.278699	0.139901	-0.61
GPHCV-002710-P	2a/c	France	5.59	4.98			-5.59	-4.98	-0.61	-0.73
GPHCV-001482-S	4/1b	Egypt	5.59	4.86			-5.59	-4.86	-0.73	-0.54
GPHCV-002495-P	4	Gabon	5.6	5.06			-5.6	-5.06	-0.54	-0.13
GPHCV-001454-P	1b	Spain	5.6	5.47			-5.6	-5.47	-0.13	-0.2
GPHCV-002435-P	1b	Morocco	5.6	5.4			-5.6	-5.4	-0.2	-0.414158
GPHCV-002072-P	3	Greece	5.61	5.19584	5.5832		-0.0268012	0.387357	-0.414158	-0.41
GPHCV-002320-P	3a	France	5.61	5.2			-5.61	-5.2	-0.41	-0.43
GPHCV-002307-P	1b	Algeria	5.61	5.18			-5.61	-5.18	-0.43	-0.36
GPHCV-002391-P	1b	Algeria	5.61	5.25			-5.61	-5.25	-0.36	-0.13
GPHCV-002397-P	1b	Algeria	5.61	5.48			-5.61	-5.48	-0.13	-1.02
GPHCV-001871-P	1	Greece	5.62	4.6	5.24304		-0.376962	0.643038	-1.02	-0.19
GPHCV-002403-P	1a	France	5.62	5.43			-5.62	-5.43	-0.19	-0.09
GPHCV-002504-P	3a	France	5.63	5.54			-5.63	-5.54	-0.09	-0.26
GPHCV-001449-P	1b	Spain	5.66	5.4			-5.66	-5.4	-0.26	-0.33
GPHCV-002833-P	1b	Luxembourg	5.66	5.33			-5.66	-5.33	-0.33	-0.350437
GPHCV-001459-P	2	Spain	5.66044	5.31	5.50696		-0.153478	0.196959	-0.350437	-0.172352
GPHCV-001728-S	3a	Australia	5.66235	5.49	5.72713		0.0647743	0.237126	-0.172352	0.19802
GPHCV-002063-P	3	Greece	5.67	5.86802	5.67025		0.000245853	-0.197774	0.19802	-0.5
GPHCV-002329-P	4a/c/d	France	5.67	5.17			-5.67	-5.17	-0.5	0.02
GPHCV-002401-P	3a	France	5.68	5.7			-5.68	-5.7	0.02	-0.34
GPHCV-001374-S	1b	Italy	5.68	5.34			-5.68	-5.34	-0.34	-0.36
GPHCV-002887-P	4a/c/d	Gabon	5.68	5.32			-5.68	-5.32	-0.36	-0.316728
GPHCV-001375-S	2	Italy	5.68673	5.37	5.51036		-0.176366	0.140363	-0.316728	-0.24
GPHCV-002471-P	1a	New Caledonia	5.69	5.45			-5.69	-5.45	-0.24	-0.73284
GPHCV-001638-S	4	US-FL	5.69284	4.96	5.19113		-0.501711	0.23113	-0.73284	-0.266779
GPHCV-001738-P	1	Vietnam	5.69678	5.43	5.48443		-0.212351	0.054428	-0.266779	-0.224852
GPHCV-002105-P	3	Greece	5.7	5.47515	5.72346		0.0234557	0.248308	-0.224852	-1.14
GPHCV-002200-P	4	Greece	5.7	4.56	5.18752		-0.512479	0.627521	-1.14	-0.36
GPHCV-001438-P	1b	Italy	5.71	5.35			-5.71	-5.35	-0.36	-0.38
GPHCV-001883-P	1	Greece	5.72	5.34	5.53908		-0.180924	0.199076	-0.38	-0.53
GPHCV-001900-P	1	Greece	5.72	5.19	5.45637		-0.263634	0.266366	-0.53	-0.402077
GPHCV-001672-S	2	Italy	5.72208	5.32	5.45898		-0.263095	0.138982	-0.402077	-0.443245
GPHCV-001666-P	1a	Spain	5.72325	5.28	5.33598		-0.387268	0.0559771	-0.443245	-0.24
GPHCV-002608-P	1b	Cameroon	5.73	5.49			-5.73	-5.49	-0.24	-0.786132
GPHCV-001606-S	4	Australia	5.73613	4.95	5.26051		-0.475622	0.31051	-0.786132	-0.27
GPHCV-001489-S	4	Egypt	5.74	5.47			-5.74	-5.47	-0.27	-0.25
GPHCV-001410-S	2a	Russia	5.75	5.5			-5.75	-5.5	-0.25	-0.65
GPHCV-001873-P	1	Greece	5.76	5.11	5.46687		-0.293132	0.356868	-0.65	-0.173701
GPHCV-000510-S	3a	USA	5.76	5.5863	5.66977		-0.0902332	0.0834676	-0.173701	-0.294974
GPHCV-001359-P	1a	Italy	5.76497	5.47	5.55194		-0.213035	0.0819389	-0.294974	-0.555721
GPHCV-001511-S	4	Italy	5.76572	5.21	5.52292		-0.242798	0.312924	-0.555721	-0.299766
GPHCV-001659-P	4a/c/d	Spain	5.76977	5.47	5.61582		-0.153949	0.145816	-0.299766	-0.57
GPHCV-001916-P	2	Greece	5.77	5.2	4.40483		-1.36517	-0.795166	-0.57	-0.35
GPHCV-001514-S	1a	US-CA	5.77	5.42			-5.77	-5.42	-0.35	-0.29
GPHCV-002515-P	4f	Gabon	5.77	5.48			-5.77	-5.48	-0.29	-0.881082
GPHCV-001716-S	2b	US-FL	5.77108	4.89	5.32276		-0.448321	0.432761	-0.881082	-0.902609
GPHCV-001677-S	2a/2c	Italy	5.77261	4.87	5.28331		-0.489294	0.413315	-0.902609	-0.655594
GPHCV-001420-P	2a/2c	Italy	5.77559	5.12	5.50356		-0.272039	0.383555	-0.655594	-0.168984
GPHCV-001723-P	3a	Australia	5.77898	5.61	5.80301		0.0240261	0.19301	-0.168984	-0.25
GPHCV-001402-P	2	Italy	5.78	5.53			-5.78	-5.53	-0.25	-0.32
GPHCV-002195-P	4	Greece	5.78	5.46	5.58206		-0.197937	0.122063	-0.32	-0.62
GPHCV-002286-P	2b	France	5.78	5.16			-5.78	-5.16	-0.62	-0.592593
GPHCV-001651-P	3a	US-NY	5.78259	5.19	5.46738		-0.315213	0.27738	-0.592593	-0.14
GPHCV-002532-P	2	France	5.79	5.65			-5.79	-5.65	-0.14	-0.61
GPHCV-002706-P	2	France	5.79	5.18			-5.79	-5.18	-0.61	-0.51
GPHCV-002373-P	1b	France	5.79	5.28			-5.79	-5.28	-0.51	-0.467345
GPHCV-001665-P	1a	Spain	5.79735	5.33	5.42877		-0.368577	0.0987679	-0.467345	-0.45
GPHCV-002442-P	2	Tunisia	5.8	5.35			-5.8	-5.35	-0.45	-0.42
GPHCV-002447-P	1b	Algeria	5.8	5.38			-5.8	-5.38	-0.42	-0.47
GPHCV-002767-P	1b	Algeria	5.8	5.33			-5.8	-5.33	-0.47	-0.352813
GPHCV-001393-P	1b	Italy	5.80281	5.45	5.46502		-0.337794	0.0150183	-0.352813	-0.28
GPHCV-002429-P	1a	France	5.81	5.53			-5.81	-5.53	-0.28	-0.31
GPHCV-001394-P	1b	Italy	5.81	5.5			-5.81	-5.5	-0.31	-0.12
GPHCV-001388-P	3a	Italy	5.82	5.7			-5.82	-5.7	-0.12	-0.3
GPHCV-002580-P	2a/c	Cameroon	5.83	5.53			-5.83	-5.53	-0.3	-0.2
GPHCV-002904-P	4a/c/d	Tunisia	5.84	5.64			-5.84	-5.64	-0.2	-0.257646
GPHCV-001361-P	1b	Italy	5.84765	5.59	5.72816		-0.119486	0.138161	-0.257646	-0.7
GPHCV-002316-P	1a	Morocco	5.85	5.15			-5.85	-5.15	-0.7	-0.65
GPHCV-002634-P	2a/c	Morocco	5.85	5.2			-5.85	-5.2	-0.65	-0.79
GPHCV-001892-P	1	Greece	5.87	5.08	5.11394		-0.756057	0.0339434	-0.79	-0.24
GPHCV-002602-P	1a	Cameroon	5.87	5.63			-5.87	-5.63	-0.24	-0.58
GPHCV-001421-P	1b	Italy	5.87	5.29			-5.87	-5.29	-0.58	-0.4
GPHCV-002762-P	4e	France	5.87	5.47			-5.87	-5.47	-0.4	-0.0864366
GPHCV-000541	6n	UNK	5.88	5.79356	6.28035		0.40035	0.486787	-0.0864366	-0.76
GPHCV-002865-P	1b	Algeria	5.89	5.13			-5.89	-5.13	-0.76	-0.72
GPHCV-002584-P	4f	Cameroon	5.89	5.17			-5.89	-5.17	-0.72	-0.398952
GPHCV-001678-P	1b/2a/2c	US-NY	5.89895	5.5	5.74212		-0.15683	0.242122	-0.398952	-0.84
GPHCV-001872-P	1	Greece	5.9	5.06	5.21219		-0.687812	0.152188	-0.84	-0.1
GPHCV-001899-P	1	Greece	5.9	5.8	6.08636		0.18636	0.28636	-0.1	-0.5
GPHCV-002761-P	1b	Cambodia	5.9	5.4			-5.9	-5.4	-0.5	-0.351981
GPHCV-002073-P	3	Greece	5.91	5.55802	5.79239		-0.117608	0.234372	-0.351981	-0.2
GPHCV-002886-P	4a/c/d	Cameroon	5.91	5.71			-5.91	-5.71	-0.2	-0.4
GPHCV-002381-P	1a	France	5.92	5.52			-5.92	-5.52	-0.4	0
GPHCV-000709-P	6c-1	USA	5.92	5.92	6.47		0.55	0.55	0	-0.191509
GPHCV-001718-P	3a	Australia	5.92151	5.73	5.83852		-0.0829922	0.108517	-0.191509	-0.4
GPHCV-002276-P	3a	France	5.93	5.53			-5.93	-5.53	-0.4	-0.27
GPHCV-001440-P	1b	Italy	5.93	5.66			-5.93	-5.66	-0.27	-0.12
GPHCV-001451-P	1b	Spain	5.93	5.81			-5.93	-5.81	-0.12	-0.33
GPHCV-002421-P	4a/c/d	France	5.93	5.6			-5.93	-5.6	-0.33	-0.66
GPHCV-001920-P	2	Greece	5.94	5.28	5.63849		-0.301511	0.358489	-0.66	-0.378911
GPHCV-002097-P	3	Greece	5.94	5.56109	6.08279		0.142785	0.521696	-0.378911	-0.37
GPHCV-002407-P	1b	France	5.94	5.57			-5.94	-5.57	-0.37	-0.61
GPHCV-002313-P	3a	France	5.95	5.34			-5.95	-5.34	-0.61	-0.38
GPHCV-002444-P	1b	Tunisia	5.95	5.57			-5.95	-5.57	-0.38	-0.61
GPHCV-002277-P	2	Morocco	5.96	5.35			-5.96	-5.35	-0.61	-0.33
GPHCV-001424-P	1b	Italy	5.96	5.63			-5.96	-5.63	-0.33	-0.33
GPHCV-002482-P	2a/c	France	5.96	5.63			-5.96	-5.63	-0.33	-0.65
GPHCV-001874-P	1	Greece	5.97	5.32	5.47567		-0.494329	0.155671	-0.65	-0.41
GPHCV-002402-P	1a	France	5.97	5.56			-5.97	-5.56	-0.41	-0.57
GPHCV-001902-P	1	Greece	5.98	5.41	5.56703		-0.412974	0.157026	-0.57	-0.16
GPHCV-001525-P	1a	Spain	5.98	5.82			-5.98	-5.82	-0.16	-0.42
GPHCV-002601-P	4f	Cameroon	5.98	5.56			-5.98	-5.56	-0.42	-0.465743
GPHCV-002120-P	3	Greece	5.99	5.52426	5.83759		-0.152412	0.313331	-0.465743	-0.25
GPHCV-001378-S	3a	Italy	5.99	5.74			-5.99	-5.74	-0.25	-0.34
GPHCV-001495-S	4	Egypt	5.99	5.65			-5.99	-5.65	-0.34	-0.3
GPHCV-001639-S	1a	US-FL	5.99	5.69			-5.99	-5.69	-0.3	-1.01
GPHCV-002318-P	1a	Lybia	5.99	4.98			-5.99	-4.98	-1.01	-0.31
GPHCV-002623-P	1a	Mauritius	5.99	5.68			-5.99	-5.68	-0.31	-0.67
GPHCV-002192-P	4	Greece	6.01	5.34	5.52375		-0.486254	0.183746	-0.67	-0.3
GPHCV-002488-P	1	Morocco	6.02	5.72			-6.02	-5.72	-0.3	-0.52
GPHCV-002196-P	4	Greece	6.02	5.5	5.77305		-0.246945	0.273055	-0.52	-0.37
GPHCV-001422-P	1b	Italy	6.02	5.65	5.84134		-0.178656	0.191344	-0.37	-0.43
GPHCV-002621-P	1b	Cameroon	6.02	5.59			-6.02	-5.59	-0.43	-0.59
GPHCV-001370-S	4c/4d	Italy	6.02	5.43			-6.02	-5.43	-0.59	-0.0912155
GPHCV-001616-P	3a	Australia	6.02122	5.93	6.21634		0.195126	0.286342	-0.0912155	-0.587886
GPHCV-000520	5	UNK	6.03	5.44211	5.83171		-0.198288	0.389598	-0.587886	-0.19
GPHCV-001455-P	1b	Spain	6.03	5.84			-6.03	-5.84	-0.19	-0.32
GPHCV-002629-P	1b	Tunisia	6.03	5.71			-6.03	-5.71	-0.32	-0.57
GPHCV-002685-P	1b	Tunisia	6.03	5.46			-6.03	-5.46	-0.57	-0.33
GPHCV-002588-P	2a/c	Greece	6.03	5.7			-6.03	-5.7	-0.33	-0.433021
GPHCV-001344-S	1b	Italy	6.03302	5.6	5.66805		-0.364966	0.0680549	-0.433021	0.03
GPHCV-001425-P	1a	Italy	6.04	6.07			-6.04	-6.07	0.03	-0.166634
GPHCV-002085-P	3	Greece	6.05	5.88337	6.07918		0.0291812	0.195815	-0.166634	-0.36
GPHCV-002438-P	1a	France	6.05	5.69			-6.05	-5.69	-0.36	-0.31
GPHCV-002384-P	1b	Morocco	6.05	5.74			-6.05	-5.74	-0.31	-0.46
GPHCV-002756-P	2a/c	France	6.05	5.59			-6.05	-5.59	-0.46	-0.454168
GPHCV-001331-S	1b	Italy	6.05417	5.6	5.71471		-0.339462	0.114706	-0.454168	-0.28099
GPHCV-002089-P	3	Greece	6.06	5.77901	6.1038		0.0438037	0.324794	-0.28099	-0.59
GPHCV-002419-P	1a	France	6.06	5.47			-6.06	-5.47	-0.59	-0.37
GPHCV-002537-P	1a	France	6.06	5.69			-6.06	-5.69	-0.37	-0.224997
GPHCV-001730-S	3a	Australia	6.065	5.84	6.07747		0.0124685	0.237466	-0.224997	-0.224032
GPHCV-001710-S	1a	US-FL	6.07403	5.85	5.80971		-0.264327	-0.0402949	-0.224032	-0.81
GPHCV-001878-P	1	Greece	6.08	5.27	5.30963		-0.77037	0.0396302	-0.81	-0.37
GPHCV-001884-P	1	Greece	6.08	5.71	6.09342		0.0134217	0.383422	-0.37	-0.43
GPHCV-002457-P	2	France	6.08	5.65			-6.08	-5.65	-0.43	-0.38
GPHCV-002603-P	1a	Cameroon	6.08	5.7			-6.08	-5.7	-0.38	-0.23
GPHCV-001524-P	1b	Spain	6.08	5.85			-6.08	-5.85	-0.23	-0.32
GPHCV-002443-P	1b	Madagascar	6.08	5.76			-6.08	-5.76	-0.32	-0.387897
GPHCV-001733-P	4	US-FL	6.0879	5.7	5.79296		-0.294934	0.0929629	-0.387897	-0.75
GPHCV-002191-P	4	Greece	6.09	5.34	5.68305		-0.406953	0.343047	-0.75	-0.55
GPHCV-002605-P	4	Cameroon	6.09	5.54			-6.09	-5.54	-0.55	-0.42
GPHCV-002650-P	2a/c	Morocco	6.1	5.68			-6.1	-5.68	-0.42	-0.49
GPHCV-002579-P	4f	Cameroon	6.1	5.61			-6.1	-5.61	-0.49	-0.217426
GPHCV-002094-P	3	Greece	6.11	5.89257	6.0086		-0.1014	0.116026	-0.217426	-0.35
GPHCV-002626-P	1b	Tunisia	6.11	5.76			-6.11	-5.76	-0.35	-0.47
GPHCV-002456-P	2a/c	France	6.11	5.64			-6.11	-5.64	-0.47	-0.37
GPHCV-002856-P	2a/c	Morocco	6.11	5.74			-6.11	-5.74	-0.37	-0.287342
GPHCV-001357-P	2a/2c	Italy	6.11734	5.83	6.0833		-0.0340463	0.253296	-0.287342	-0.248247
GPHCV-001698-S	1	Vietnam	6.11825	5.87	6.23871		0.120461	0.368708	-0.248247	-0.41
GPHCV-002825-P	3a	Guadeloupe	6.12	5.71			-6.12	-5.71	-0.41	-0.46
GPHCV-001423-P	1b	Italy	6.12	5.66			-6.12	-5.66	-0.46	-0.39
GPHCV-002344-P	2a/c	Morocco	6.12	5.73			-6.12	-5.73	-0.39	-0.4
GPHCV-001485-S	4	Egypt	6.13	5.73			-6.13	-5.73	-0.4	-0.47
GPHCV-001494-S	4	Egypt	6.13	5.66			-6.13	-5.66	-0.47	-0.73
GPHCV-002749-P	4h	France	6.13	5.4			-6.13	-5.4	-0.73	-0.283478
GPHCV-001682-P	3a	Australia	6.14348	5.86	5.79734		-0.346134	-0.062657	-0.283478	-0.265574
GPHCV-001717-S	4	US-FL	6.14557	5.88	5.86497		-0.280601	-0.0150276	-0.265574	-0.67
GPHCV-001921-P	2	Greece	6.15	5.48	5.71349		-0.436509	0.233491	-0.67	-0.04
GPHCV-002480-P	3a	France	6.15	6.11			-6.15	-6.11	-0.04	-0.51
GPHCV-002673-P	4	Gabon	6.15	5.64			-6.15	-5.64	-0.51	-0.39
GPHCV-001384-P	1b	Italy	6.15	5.76			-6.15	-5.76	-0.39	-0.448677
GPHCV-001351-S	1b	Italy	6.15868	5.71	5.99334		-0.165336	0.283341	-0.448677	-0.55
GPHCV-001917-P	2	Greece	6.16	5.61	5.83632		-0.323676	0.226324	-0.55	-0.84
GPHCV-002440-P	4	France	6.16	5.32			-6.16	-5.32	-0.84	-0.19
GPHCV-001445-P	1a	Spain	6.16	5.97			-6.16	-5.97	-0.19	-0.11
GPHCV-001646-P	2a	US-CA	6.16	6.05			-6.16	-6.05	-0.11	-0.5
GPHCV-001882-P	1	Greece	6.17	5.67	5.94939		-0.22061	0.27939	-0.5	-0.7
GPHCV-001895-P	1	Greece	6.17	5.47	5.78032		-0.389683	0.310317	-0.7	-0.117822
GPHCV-002116-P	3	Greece	6.17	6.05218	6.26245		0.0924511	0.210273	-0.117822	-0.372627
GPHCV-001463-P	3a	Spain	6.17263	5.8	6.07366		-0.0989643	0.273662	-0.372627	-0.386196
GPHCV-001334-S	2a/2c	Italy	6.1762	5.79	5.82566		-0.350536	0.0356604	-0.386196	-0.19
GPHCV-001470-S	3a	Australia	6.18	5.99			-6.18	-5.99	-0.19	-0.29
GPHCV-001452-P	1b	Spain	6.18	5.89			-6.18	-5.89	-0.29	0.08
GPHCV-000699-P	6c-1	USA	6.18	6.26	6.71		0.53	0.45	0.08	-0.472961
GPHCV-001627-S	1b	US-FL	6.18296	5.71	5.9239		-0.259057	0.213904	-0.472961	-0.282291
GPHCV-000578-P	3c	USA	6.19	5.90771	6.11202		-0.0779765	0.204315	-0.282291	-0.46
GPHCV-002628-P	1b	Tunisia	6.19	5.73			-6.19	-5.73	-0.46	-0.246039
GPHCV-002101-P	3	Greece	6.2	5.95396	6.26007		0.0600714	0.306111	-0.246039	-0.53
GPHCV-001483-S	4	Egypt	6.2	5.67			-6.2	-5.67	-0.53	-0.5
GPHCV-002433-P	1b	Morocco	6.2	5.7			-6.2	-5.7	-0.5	-0.41
GPHCV-002683-P	1b	Algeria	6.2	5.79			-6.2	-5.79	-0.41	-0.24
GPHCV-002615-P	1b	Guadeloupe	6.21	5.97			-6.21	-5.97	-0.24	-0.53
GPHCV-002434-P	2a/c	Morocco	6.21	5.68			-6.21	-5.68	-0.53	-0.517723
GPHCV-002069-P	3	Greece	6.22	5.70228	6.02119		-0.198811	0.318912	-0.517723	-0.42
GPHCV-001475-P	6a	Australia	6.22	5.8			-6.22	-5.8	-0.42	-0.321415
GPHCV-001519-S	2a	Russia	6.22141	5.9	6.16067		-0.0607396	0.260675	-0.321415	-0.53
GPHCV-002367-P	3a	France	6.23	5.7			-6.23	-5.7	-0.53	-0.29
GPHCV-002465-P	3a	France	6.23	5.94			-6.23	-5.94	-0.29	-1.22
GPHCV-002183-P	4	Greece	6.23	5.01	5.42651		-0.803489	0.416511	-1.22	-0.652951
GPHCV-001700-S	1	Vietnam	6.23295	5.58	5.97371		-0.259238	0.393712	-0.652951	-0.649558
GPHCV-001615-P	3a	Australia	6.23956	5.59	5.86395		-0.375612	0.273946	-0.649558	-0.568416
GPHCV-002059-P	3	Greece	6.24	5.67158	5.85733		-0.382668	0.185749	-0.568416	-0.357426
GPHCV-002080-P	3	Greece	6.25	5.89257	6.07555		-0.174453	0.182973	-0.357426	-0.14
GPHCV-001503-P	3a	Germany	6.25	6.11			-6.25	-6.11	-0.14	-0.57846
GPHCV-001692-S	6	Vietnam	6.25846	5.68	6.01855		-0.239915	0.338545	-0.57846	-0.6
GPHCV-001904-P	1	Greece	6.26	5.66	5.78176		-0.478245	0.121755	-0.6	-0.155644
GPHCV-002113-P	3	Greece	6.26	6.10436	6.21484		-0.0451562	0.110488	-0.155644	0.34
GPHCV-001462-P	3a	Spain	6.26	6.6			-6.26	-6.6	0.34	-0.15
GPHCV-002508-P	3a	France	6.26	6.11			-6.26	-6.11	-0.15	-0.38
GPHCV-002630-P	1b	Tunisia	6.26	5.88			-6.26	-5.88	-0.38	-0.48
GPHCV-002360-P	2a/c	France	6.26	5.78			-6.26	-5.78	-0.48	-0.47
GPHCV-002514-P	4e	Gabon	6.26	5.79			-6.26	-5.79	-0.47	-0.404627
GPHCV-001653-P	1a	Spain	6.26463	5.86	5.98187		-0.282755	0.121872	-0.404627	-0.74
GPHCV-001886-P	1	Greece	6.27	5.53	5.76716		-0.502844	0.237156	-0.74	-0.45
GPHCV-001522-P	1a	Spain	6.27	5.82			-6.27	-5.82	-0.45	-0.31
GPHCV-001435-P	1b	Italy	6.27	5.96			-6.27	-5.96	-0.31	-0.117327
GPHCV-002066-P	3	Greece	6.28	6.16267	6.15836		-0.121638	-0.00431062	-0.117327	-0.51
GPHCV-002468-P	3a	France	6.28	5.77			-6.28	-5.77	-0.51	-0.36
GPHCV-001643-S	1a	US-FL	6.28	5.92			-6.28	-5.92	-0.36	-0.35
GPHCV-001458-P	2a/2c	Spain	6.28	5.93			-6.28	-5.93	-0.35	-0.44
GPHCV-002484-P	4	Morocco	6.29	5.85			-6.29	-5.85	-0.44	-0.41
GPHCV-002487-P	1a	France	6.29	5.88			-6.29	-5.88	-0.41	-0.35
GPHCV-002523-P	1b	Tunisia	6.29	5.94			-6.29	-5.94	-0.35	-0.405478
GPHCV-001349-S	1b	Italy	6.29548	5.89	5.9441		-0.351378	0.0541	-0.405478	-0.317243
GPHCV-001387-P	1b	Italy	6.29724	5.98	6.05235		-0.244895	0.0723476	-0.317243	-0.17
GPHCV-001460-P	3a	Spain	6.3	6.13			-6.3	-6.13	-0.17	-0.206054
GPHCV-000540	6n	UNK	6.3	6.09395	6.43398		0.133977	0.340031	-0.206054	-0.0696047
GPHCV-001663-P	3a	Spain	6.3096	6.24	6.55562		0.246011	0.315616	-0.0696047	-0.95
GPHCV-002543-P	4	Tunisia	6.31	5.36			-6.31	-5.36	-0.95	-0.46
GPHCV-001628-S	1b	US-FL	6.31	5.85			-6.31	-5.85	-0.46	-0.507465
GPHCV-001667-S	2a/2c	Italy	6.32746	5.82	5.85496		-0.472504	0.0349603	-0.507465	-0.49
GPHCV-002372-P	3a	France	6.34	5.85			-6.34	-5.85	-0.49	-0.46
GPHCV-002777-P	3a	France	6.34	5.88			-6.34	-5.88	-0.46	-0.36
GPHCV-001526-P	1b	Spain	6.34	5.98			-6.34	-5.98	-0.36	-0.460026
GPHCV-001688-P	2b	Germany	6.34003	5.88	5.73437		-0.605659	-0.145633	-0.460026	-0.33
GPHCV-001395-P	4	Italy	6.35	6.02			-6.35	-6.02	-0.33	-0.05
GPHCV-001513-P	4	Italy	6.35	6.3			-6.35	-6.3	-0.05	-0.355024
GPHCV-001679-P	2b	US-NY	6.35502	6	5.99996		-0.35506	-3.60479e-05	-0.355024	-0.31
GPHCV-002544-P	2	Cameroon	6.36	6.05			-6.36	-6.05	-0.31	-0.209911
GPHCV-002117-P	3	Greece	6.36	6.15009	6.48855		0.128551	0.338462	-0.209911	-0.7
GPHCV-001486-S	4	Egypt	6.37	5.67			-6.37	-5.67	-0.7	-0.526706
GPHCV-001637-P	1a	US-FL	6.37671	5.85	6.06935		-0.307355	0.219351	-0.526706	-0.33
GPHCV-002506-P	2	France	6.38	6.05			-6.38	-6.05	-0.33	-0.41
GPHCV-001490-S	4	Egypt	6.38	5.97			-6.38	-5.97	-0.41	-0.38
GPHCV-000702-P	6	USA	6.38	6	6.78		0.4	0.78	-0.38	-0.798972
GPHCV-001739-P	1/6	Vietnam	6.38897	5.59	5.94819		-0.440784	0.358187	-0.798972	-0.28
GPHCV-002290-P	2	Morocco	6.39	6.11			-6.39	-6.11	-0.28	-0.294852
GPHCV-002110-P	3	Greece	6.39	6.09515	6.53275		0.142754	0.437606	-0.294852	-0.637903
GPHCV-001431-P	2a/2c	Italy	6.3979	5.76	5.97397		-0.423936	0.213967	-0.637903	-0.360099
GPHCV-002107-P	3	Greece	6.4	6.0399	6.27646		-0.123538	0.236561	-0.360099	-0.57
GPHCV-002368-P	1b	Morocco	6.4	5.83			-6.4	-5.83	-0.57	-0.32
GPHCV-000715-P	5a	UNK	6.4	6.08			-6.4	-6.08	-0.32	-0.693134
GPHCV-001676-S	2a/2c	Italy	6.41313	5.72	5.89882		-0.514316	0.178818	-0.693134	-0.74
GPHCV-001386-P	1b	Italy	6.42	5.68			-6.42	-5.68	-0.74	-0.57
GPHCV-002633-P	2a/c	Morocco	6.42	5.85			-6.42	-5.85	-0.57	-0.08
GPHCV-000710-P	6c-1	USA	6.42	6.34	7.22		0.8	0.88	-0.08	-0.251282
GPHCV-001680-P	3a	Australia	6.42128	6.17	6.34236		-0.0789249	0.172358	-0.251282	-0.718631
GPHCV-001699-S	6	Vietnam	6.42863	5.71	6.00709		-0.421538	0.297093	-0.718631	-0.55
GPHCV-002609-P	2	Cameroon	6.43	5.88			-6.43	-5.88	-0.55	-0.579364
GPHCV-000519	5	UNK	6.43	5.85064	6.28313		-0.146874	0.43249	-0.579364	-0.71
GPHCV-002503-P	1b	France	6.43	5.72			-6.43	-5.72	-0.71	-0.25
GPHCV-002556-P	4a/c/d	Congo	6.44	6.19			-6.44	-6.19	-0.25	-0.56
GPHCV-001429-P	1b	Italy	6.45	5.89			-6.45	-5.89	-0.56	-0.62
GPHCV-002295-P	1b	Tunisia	6.45	5.83			-6.45	-5.83	-0.62	-0.298679
GPHCV-001369-S	1b	Italy	6.45868	6.16	6.07594		-0.382735	-0.0840558	-0.298679	-0.39
GPHCV-002535-P	1	Gabon	6.46	6.07			-6.46	-6.07	-0.39	-0.5
GPHCV-002420-P	1b	Morocco	6.46	5.96			-6.46	-5.96	-0.5	-0.44
GPHCV-002365-P	2b	France	6.46	6.02			-6.46	-6.02	-0.44	-0.36
GPHCV-001641-S	1a	US-FL	6.47	6.11			-6.47	-6.11	-0.36	-0.77
GPHCV-002284-P	1b	Morocco	6.47	5.7			-6.47	-5.7	-0.77	-0.52
GPHCV-002357-P	1b	Morocco	6.47	5.95			-6.47	-5.95	-0.52	-0.76
GPHCV-001891-P	1	Greece	6.48	5.72	5.77525		-0.704754	0.0552463	-0.76	-0.85
GPHCV-002186-P	4	Greece	6.48	5.63	5.8739		-0.606098	0.243902	-0.85	-0.55
GPHCV-001890-P	1	Greece	6.49	5.94	6.13988		-0.350121	0.199879	-0.55	-0.84
GPHCV-002502-P	1b	Tunisia	6.49	5.65			-6.49	-5.65	-0.84	-0.450891
GPHCV-002087-P	3	Greece	6.5	6.04911	6.09342		-0.406578	0.0443126	-0.450891	-0.74
GPHCV-002342-P	3a	Martinique	6.5	5.76			-6.5	-5.76	-0.74	-0.39
GPHCV-002350-P	3a	France	6.5	6.11			-6.5	-6.11	-0.39	-0.57
GPHCV-002620-P	4f	Cameroon	6.5	5.93			-6.5	-5.93	-0.57	-0.212277
GPHCV-002071-P	3	Greece	6.51	6.29772	6.48001		-0.0299931	0.182284	-0.212277	-0.45
GPHCV-000717-P	5a	UNK	6.51	6.06			-6.51	-6.06	-0.45	-0.55012
GPHCV-001403-P	2	Italy	6.51012	5.96	6.06681		-0.443306	0.106814	-0.55012	-0.44
GPHCV-000724-P	5a	UNK	6.52	6.08			-6.52	-6.08	-0.44	-0.491578
GPHCV-001681-P	3a	Australia	6.52158	6.03	6.19722		-0.324359	0.167219	-0.491578	-0.92
GPHCV-001897-P	1	Greece	6.53	5.61	6.02119		-0.508811	0.411189	-0.92	-1.29
GPHCV-002187-P	4	Greece	6.53	5.24	5.91009		-0.619909	0.670091	-1.29	-0.14
GPHCV-002483-P	3a	Greece	6.54	6.4			-6.54	-6.4	-0.14	-0.5
GPHCV-001377-S	1b	Italy	6.54	6.04			-6.54	-6.04	-0.5	-0.35
GPHCV-001405-S	2b	Russia	6.54	6.19			-6.54	-6.19	-0.35	-0.368911
GPHCV-002082-P	3	Greece	6.55	6.18109	6.40824		-0.14176	0.227151	-0.368911	-0.16
GPHCV-002415-P	3a	France	6.55	6.39			-6.55	-6.39	-0.16	-0.64
GPHCV-001604-P	6	UNK	6.55	5.91			-6.55	-5.91	-0.64	-0.69
GPHCV-002562-P	1a	France	6.55	5.86			-6.55	-5.86	-0.69	-0.42
GPHCV-001600-P	5a	UNK	6.55	6.13			-6.55	-6.13	-0.42	-0.7
GPHCV-002193-P	4	Greece	6.56	5.86	5.94645		-0.613548	0.0864523	-0.7	-0.578415
GPHCV-001363-S	2c	Russia	6.57841	6	6.20829		-0.370122	0.208293	-0.578415	-0.9
GPHCV-002306-P	2b	France	6.58	5.68			-6.58	-5.68	-0.9	-0.46
GPHCV-001599-P	5a	UNK	6.58	6.12			-6.58	-6.12	-0.46	-0.83
GPHCV-002326-P	3a	Morocco	6.59	5.76			-6.59	-5.76	-0.83	-0.351107
GPHCV-001727-S	3a	Australia	6.59111	6.24	6.56079		-0.0303178	0.320789	-0.351107	-0.759636
GPHCV-001697-S	1/6	Vietnam	6.59964	5.84	4.7259		-1.87374	-1.1141	-0.759636	-0.33
GPHCV-001401-P	1b	Italy	6.6	6.27			-6.6	-6.27	-0.33	-0.53
GPHCV-002377-P	1b	France	6.6	6.07			-6.6	-6.07	-0.53	-0.434646
GPHCV-001704-P	1	Vietnam	6.60465	6.17	6.31838		-0.286266	0.14838	-0.434646	-0.49
GPHCV-001411-S	4	Italy	6.61	6.12			-6.61	-6.12	-0.49	-0.58
GPHCV-002408-P	4a/c/d	Tunisia	6.62	6.04			-6.62	-6.04	-0.58	-0.504333
GPHCV-001660-P	1a	Spain	6.62433	6.12	6.12658		-0.497753	0.00658041	-0.504333	-0.261683
GPHCV-002108-P	3	Greece	6.63	6.36832	6.55145		-0.07855	0.183133	-0.261683	-1.19
GPHCV-002336-P	4e	France	6.63	5.44			-6.63	-5.44	-1.19	-0.53079
GPHCV-001353-S	2a	Italy	6.63079	6.1	6.39444		-0.236351	0.294439	-0.53079	-0.228713
GPHCV-002111-P	3	Greece	6.64	6.41129	6.68842		0.0484198	0.277133	-0.228713	-0.78
GPHCV-001392-P	1b	Italy	6.64	5.86			-6.64	-5.86	-0.78	-0.28
GPHCV-001523-P	1b	Spain	6.64	6.36			-6.64	-6.36	-0.28	-0.51
GPHCV-001924-P	2	Greece	6.65	6.14	6.32838		-0.32162	0.18838	-0.51	-0.51
GPHCV-001426-P	1b	Italy	6.66	6.15			-6.66	-6.15	-0.51	-0.69
GPHCV-001427-P	1b	Italy	6.66	5.97			-6.66	-5.97	-0.69	-0.23
GPHCV-001506-P	1b	Germany	6.66	6.43			-6.66	-6.43	-0.23	-0.573877
GPHCV-001655-P	2a/2c	Spain	6.66388	6.09	6.17581		-0.488071	0.0858063	-0.573877	-0.61
GPHCV-001896-P	1	Greece	6.67	6.06	6.16137		-0.508632	0.101368	-0.61	-0.93
GPHCV-002338-P	1a	Morocco	6.67	5.74			-6.67	-5.74	-0.93	-0.46
GPHCV-002557-P	2a/c	France	6.67	6.21			-6.67	-6.21	-0.46	-0.41
GPHCV-001480-S		Egypt	6.67	6.26			-6.67	-6.26	-0.41	-0.71
GPHCV-002330-P	1b	France	6.68	5.97			-6.68	-5.97	-0.71	-0.34
GPHCV-000725-P	5a	UNK	6.68	6.34			-6.68	-6.34	-0.34	-0.507954
GPHCV-000543	6f/7c	Thailand	6.68	6.17205	6.42045		-0.259553	0.248401	-0.507954	-0.24896
GPHCV-001612-P	3a	Australia	6.68896	6.44	6.6372		-0.051758	0.197202	-0.24896	-0.51
GPHCV-002606-P	2	Cameroon	6.69	6.18			-6.69	-6.18	-0.51	-0.383069
GPHCV-002106-P	3	Greece	6.69	6.30693	6.71012		0.0201174	0.403187	-0.383069	-0.58
GPHCV-002376-P	1b	Cambodia	6.69	6.11			-6.69	-6.11	-0.58	-0.53
GPHCV-002379-P	2a/c	France	6.69	6.16			-6.69	-6.16	-0.53	-0.707195
GPHCV-000542	6i/9b	Thailand	6.69	5.9828	6.23181		-0.458193	0.249002	-0.707195	-0.589563
GPHCV-001625-S	2	US-FL	6.69956	6.11	6.10963		-0.589929	-0.000366115	-0.589563	-0.37
GPHCV-001430-P	1b	Italy	6.7	6.33			-6.7	-6.33	-0.37	-0.34
GPHCV-001457-P	1b	Spain	6.7	6.36			-6.7	-6.36	-0.34	-0.22
GPHCV-002275-P	1b	Morocco	6.7	6.48			-6.7	-6.48	-0.22	-0.63
GPHCV-002285-P	1b	Morocco	6.7	6.07			-6.7	-6.07	-0.63	-0.92
GPHCV-002436-P	4h	Lebanon	6.7	5.78			-6.7	-5.78	-0.92	-0.33368
GPHCV-001684-P	3a	Germany	6.70368	6.37	6.55833		-0.145355	0.188326	-0.33368	-0.45
GPHCV-001501-P	3a	Germany	6.71	6.26			-6.71	-6.26	-0.45	-0.71
GPHCV-001877-P	1	Greece	6.73	6.02	6.17319		-0.556814	0.153186	-0.71	-0.254258
GPHCV-002068-P	3	Greece	6.73	6.47574	6.55023		-0.179772	0.0744859	-0.254258	-0.52
GPHCV-002600-P	4f	Cameroon	6.73	6.21			-6.73	-6.21	-0.52	-0.371683
GPHCV-002077-P	3	Greece	6.74	6.36832	6.50651		-0.233495	0.138188	-0.371683	-0.44
GPHCV-002507-P	2a/c	Morocco	6.74	6.3			-6.74	-6.3	-0.44	-0.702686
GPHCV-001648-S	3a	US-NY	6.74269	6.04	6.55069		-0.191998	0.510688	-0.702686	-0.87
GPHCV-001923-P	2	Greece	6.75	5.88	6.0607		-0.689302	0.180698	-0.87	-0.65
GPHCV-002478-P	2	France	6.75	6.1			-6.75	-6.1	-0.65	-0.52
GPHCV-002346-P	1a	Tunisia	6.75	6.23			-6.75	-6.23	-0.52	-0.5
GPHCV-002378-P	4f	Morocco	6.75	6.25			-6.75	-6.25	-0.5	-0.35
GPHCV-001922-P	2	Greece	6.76	6.41	6.48855		-0.271449	0.0785507	-0.35	-0.95
GPHCV-002349-P	2	Greece	6.76	5.81			-6.76	-5.81	-0.95	-0.67
GPHCV-002351-P	2	Tunisia	6.77	6.1			-6.77	-6.1	-0.67	-0.54901
GPHCV-002121-P	3	Greece	6.77	6.22099	6.3032		-0.466804	0.0822059	-0.54901	-1.14
GPHCV-002184-P	4	Greece	6.77	5.63	6.1038		-0.666196	0.473804	-1.14	-0.537677
GPHCV-001399-P	2	Italy	6.77768	6.24	6.44239		-0.335289	0.202388	-0.537677	-0.347228
GPHCV-002095-P	3	Greece	6.78	6.43277	6.88818		0.108179	0.455407	-0.347228	-0.61
GPHCV-001889-P	1	Greece	6.79	6.18	6.24551		-0.544487	0.0655127	-0.61	-1.06056
GPHCV-001744-S	6	Vietnam	6.79056	5.73	5.85727		-0.933286	0.127272	-1.06056	-0.467097
GPHCV-001409-S	2c	Russia	6.7971	6.33	6.53441		-0.262682	0.204415	-0.467097	-0.379722
1110A597HCV	1	USA	6.8	6.42028	6.45306		-0.34694	0.0327822	-0.379722	-0.41
GPHCV-002294-P	2	Morocco	6.8	6.39			-6.8	-6.39	-0.41	-0.56
GPHCV-001881-P	1	Greece	6.81	6.25	6.31597		-0.49403	0.0659703	-0.56	-0.647217
GPHCV-001364-S	2a	Russia	6.81722	6.17	6.42973		-0.387486	0.259731	-0.647217	-0.73
GPHCV-001893-P	1	Greece	6.82	6.09	6.26717		-0.552828	0.177172	-0.73	-0.64
GPHCV-000721-P	5a	UNK	6.82	6.18			-6.82	-6.18	-0.64	-0.444869
GPHCV-001683-P	6	Australia	6.82487	6.38	6.45107		-0.3738	0.0710689	-0.444869	-0.487826
GPHCV-001696-S	1	Vietnam	6.82783	6.34	6.39941		-0.428411	0.0594146	-0.487826	-0.65
GPHCV-001468-S	2	Australia	6.83	6.18			-6.83	-6.18	-0.65	-0.55
GPHCV-001368-S	1b	Italy	6.83	6.28			-6.83	-6.28	-0.55
GPHCV-001675-S	2	Italy	6.83352	6.1	6.24398		-0.589538	0.143981	-0.733518	-0.79
GPHCV-001876-P	1	Greece	6.86	6.07	6.30535		-0.554649	0.235351	-0.79	-0.516736
GPHCV-000523	6	UNK	6.86	6.34326	6.62682		-0.233178	0.283558	-0.516736	-0.43
GPHCV-001453-P	1b	Spain	6.86	6.43			-6.86	-6.43	-0.43	-0.72
GPHCV-001488-S	4/1b	Egypt	6.86	6.14			-6.86	-6.14	-0.72	-0.421768
GPHCV-001379-S	1b	Italy	6.86177	6.44	6.56547		-0.296301	0.125467	-0.421768	-0.412673
GPHCV-002098-P	3	Greece	6.87	6.45733	6.6464		-0.223596	0.189077	-0.412673	-0.48
GPHCV-001507-S	2a/2c	Italy	6.87	6.39			-6.87	-6.39	-0.48	-0.697033
GPHCV-001365-P	2b	Russia	6.87703	6.18	6.3456		-0.531431	0.165602	-0.697033	-0.62
GPHCV-001918-P	2	Greece	6.88	6.26	6.45025		-0.429751	0.190249	-0.62	-0.68
GPHCV-002327-P	4	Algeria	6.88	6.2			-6.88	-6.2	-0.68	-0.43
GPHCV-001613-P	6	Australia	6.88	6.45			-6.88	-6.45	-0.43	-0.48
GPHCV-001443-P	1a	Spain	6.88	6.4			-6.88	-6.4	-0.48	-0.43
GPHCV-001381-S	1b	Italy	6.88	6.45			-6.88	-6.45	-0.43	-0.61
GPHCV-001535-P	6	UNK	6.89	6.28	6.91		0.02	0.63	-0.61	-0.57
GPHCV-001416-P	2a/2c	Italy	6.89	6.32			-6.89	-6.32	-0.57	-0.63
GPHCV-002335-P	4a/c/d	French Polynesia	6.89	6.26			-6.89	-6.26	-0.63	-0.508488
GPHCV-001732-P	5a	US-FL	6.89849	6.39	6.76075		-0.137736	0.370752	-0.508488	-0.258515
GPHCV-002062-P	3	Greece	6.9	6.64149	6.93349		0.0334873	0.292002	-0.258515	-0.48
GPHCV-002375-P	4a/c/d	France	6.9	6.42			-6.9	-6.42	-0.48	-0.41
GPHCV-001605-P	6c-1	UNK	6.91	6.5			-6.91	-6.5	-0.41	-0.639387
GPHCV-001333-S	2a/2c	Italy	6.91939	6.28	6.29186		-0.627522	0.0118648	-0.639387	-0.469427
GPHCV-001737-P	1	Vietnam	6.91943	6.45	6.64357		-0.275853	0.193574	-0.469427	-0.425842
GPHCV-002074-P	3	Greece	6.92	6.49416	6.73957		-0.180428	0.245414	-0.425842	-0.516659
GPHCV-000546	6c-1	UNK	6.92	6.40334	6.60934		-0.310662	0.205997	-0.516659	-0.419508
GPHCV-001341-P	2a/2c	Italy	6.92951	6.51	6.59302		-0.336488	0.0830198	-0.419508	-0.82
GPHCV-001383-P	4	Italy	6.93	6.11			-6.93	-6.11	-0.82	-0.63
GPHCV-001925-P	2	Greece	6.94	6.31	6.52244		-0.417556	0.212444	-0.63	-0.442772
GPHCV-002102-P	3	Greece	6.94	6.49723	6.94645		0.00645227	0.449225	-0.442772	-0.14505
GPHCV-002115-P	3	Greece	6.94	6.79495	7.11727		0.177271	0.322321	-0.14505	-0.620785
GPHCV-001673-S	2a/2c	Italy	6.94079	6.32	6.48253		-0.458257	0.162528	-0.620785	-0.925142
GPHCV-000518	5	UNK	6.95	6.02486	6.73364		-0.21636	0.708782	-0.925142	-0.68
GPHCV-001898-P	1	Greece	6.96	6.28	6.59218		-0.367823	0.312177	-0.68	-0.65
GPHCV-001484-S	4/1b	Egypt	6.96	6.31			-6.96	-6.31	-0.65	-0.451951
GPHCV-001670-S	1a	Italy	6.97195	6.52	6.60211		-0.369839	0.0821116	-0.451951	-0.89
GPHCV-001903-P	1	Greece	6.98	6.09	6.31597		-0.66403	0.22597	-0.89	-0.353861
GPHCV-002114-P	3	Greece	6.98	6.62614	6.82282		-0.157178	0.196683	-0.353861	-0.158218
GPHCV-002075-P	3	Greece	6.99	6.83178	7.04922		0.059218	0.217436	-0.158218	-0.575632
GPHCV-000546-S	6c-1	USA	7	6.42437	6.88757		-0.112431	0.463201	-0.575632	-0.726683
GPHCV-001649-S	4	US-NY	7.00668	6.28	6.34036		-0.666322	0.0603608	-0.726683	-0.442178
GPHCV-002060-P	3	Greece	7.01	6.56782	7.02531		0.0153058	0.457484	-0.442178	-0.451386
GPHCV-002100-P	3	Greece	7.01	6.55861	6.6981		-0.311899	0.139487	-0.451386	-0.101485
GPHCV-002109-P	3	Greece	7.01	6.90851	7.26717		0.257172	0.358657	-0.101485	-0.181308
GPHCV-001735-P	3	US-FL	7.01131	6.83	7.02651		0.0151996	0.196508	-0.181308	-0.43657
GPHCV-001356-P	1a	Italy	7.01657	6.58	6.7074		-0.309173	0.127397	-0.43657	-0.866994
GPHCV-001687-P	1b	Germany	7.01699	6.15	6.25753		-0.759462	0.107532	-0.866994	-0.47
GPHCV-002437-P	1b	France	7.02	6.55			-7.02	-6.55	-0.47	-0.511061
GPHCV-001633-P	1a	US-FL	7.02106	6.51	6.64259		-0.378467	0.132594	-0.511061	-0.475005
GPHCV-001748-S	1	Vietnam	7.02501	6.55	6.58073		-0.44428	0.0307253	-0.475005	-0.453301
GPHCV-001362-P	1b	Italy	7.0333	6.58	6.78068		-0.252617	0.200684	-0.453301	-0.63
GPHCV-001885-P	1	Greece	7.04	6.41	6.64444		-0.395561	0.234439	-0.63	-0.84
GPHCV-002298-P	2	Morocco	7.06	6.22			-7.06	-6.22	-0.84	-0.826917
GPHCV-001694-S	1	Vietnam	7.06692	6.24	6.49935		-0.56757	0.259348	-0.826917	-0.66
GPHCV-001894-P	1	Greece	7.07	6.41	6.71767		-0.352329	0.307671	-0.66	-0.459557
GPHCV-001669-S	2	Italy	7.08956	6.63	6.8442		-0.245358	0.214199	-0.459557	-0.41
GPHCV-001719-P	6a	Australia	7.09	6.68			-7.09	-6.68	-0.41	-0.286634
GPHCV-002064-P	3	Greece	7.1	6.81337	6.8739		-0.226098	0.0605353	-0.286634	-0.58
GPHCV-002363-P	2	Morocco	7.11	6.53			-7.11	-6.53	-0.58	-0.61
GPHCV-002356-P	1b	Morocco	7.11	6.5			-7.11	-6.5	-0.61	-0.58
GPHCV-001465-S	2b	Australia	7.11	6.53			-7.11	-6.53	-0.58	-0.36779
GPHCV-001517-S	2b	Russia	7.12779	6.76	6.95533		-0.172458	0.195332	-0.36779	-0.660598
GPHCV-001747-S	1	Vietnam	7.1506	6.49	6.62396		-0.526638	0.13396	-0.660598	-0.972596
GPHCV-001691-S	6	Vietnam	7.1526	6.18	6.26857		-0.884029	0.0885665	-0.972596	-0.62732
GPHCV-001686-P	1b	Germany	7.16732	6.54	6.63647		-0.530854	0.0964665	-0.62732	-0.551372
GPHCV-000577-P	3a	USA	7.18	6.62863	7.06124		-0.118759	0.432612	-0.551372	-0.51
GPHCV-001502-P	1c	Germany	7.18	6.67			-7.18	-6.67	-0.51	-0.763344
GPHCV-001750-S	1/6	Vietnam	7.19334	6.43	6.70447		-0.488877	0.274468	-0.763344	-0.64
GPHCV-001647-P	1b	US-CA	7.2	6.56			-7.2	-6.56	-0.64	-0.73
GPHCV-001880-P	1	Greece	7.21	6.48	6.71684		-0.493162	0.236838	-0.73	-1.29
GPHCV-002194-P	4	Greece	7.21	5.92	6.5966		-0.613403	0.676597	-1.29	-0.62
GPHCV-001496-S	1b	Egypt	7.21	6.59			-7.21	-6.59	-0.62	-0.42198
GPHCV-002118-P	3	Greece	7.22	6.79802	6.96895		-0.25105	0.17093	-0.42198	-0.73
GPHCV-002347-P	1a	Tunisia	7.24	6.51			-7.24	-6.51	-0.73	-0.65
GPHCV-001901-P	1	Greece	7.25	6.6	6.75891		-0.491088	0.158912	-0.65	-0.275545
GPHCV-002086-P	3	Greece	7.27	6.99446	7.13033		-0.139666	0.135878	-0.275545	-0.76
GPHCV-002393-P	1a	Cambodia	7.27	6.51			-7.27	-6.51	-0.76	-0.58
GPHCV-001412-S	2a/2c	Italy	7.27	6.69			-7.27	-6.69	-0.58	-0.590486
GPHCV-001693-S	6	Vietnam	7.27049	6.68	7.03392		-0.236568	0.353918	-0.590486	-0.379471
GPHCV-001714-S	3a	US-FL	7.28947	6.91	7.1285		-0.160975	0.218496	-0.379471	-0.544281
GPHCV-001510-S	2a	Italy	7.29428	6.75	7.03009		-0.264187	0.280094	-0.544281	-0.556786
GPHCV-001695-S	1	Vietnam	7.31679	6.76	7.08759		-0.229193	0.327593	-0.556786	-0.487812
GPHCV-001614-P	3a	Australia	7.32781	6.84	7.16645		-0.161365	0.326447	-0.487812	-0.49212
GPHCV-001740-P	1	Vietnam	7.34212	6.85	6.84251		-0.499615	-0.00749454	-0.49212	-0.82
GPHCV-001888-P	1	Greece	7.35	6.53	6.68485		-0.665155	0.154845	-0.82	-0.46
GPHCV-001352-S	1a	Italy	7.36	6.9			-7.36	-6.9	-0.46	-0.541502
GPHCV-001618-P	2b	Australia	7.3915	6.85	6.94139		-0.450108	0.0913939	-0.541502	-0.564536
GPHCV-001736-P	1	Vietnam	7.44454	6.88	7.04753		-0.397003	0.167534	-0.564536	-0.824616
GPHCV-001520-S	2b	Russia	7.45462	6.63	6.91228		-0.542341	0.282275	-0.824616	-0.62
GPHCV-001887-P	1	Greece	7.46	6.84	7.4216		-0.0383961	0.581604	-0.62	-0.836919
GPHCV-001685-P	1a	Germany	7.48692	6.65	6.83476		-0.652158	0.184761	-0.836919	-0.583638
GPHCV-001516-S	2b	Russia	7.50364	6.92	7.14914		-0.354494	0.229144	-0.583638	-0.657347
GPHCV-001712-S	2b	US-FL	7.50735	6.85	7.08831		-0.41904	0.238307	-0.657347	-0.64
GPHCV-001610-P	2	Australia	7.59	6.95			-7.59	-6.95	-0.64	-0.483381
GPHCV-001749-S	6	Vietnam	7.63338	7.15	7.46056		-0.172822	0.310559	-0.483381	-0.83
GPHCV-001439-P	1b	Italy	7.69	6.86			-7.69	-6.86	-0.83	-0.97
GPHCV-002189-P	4	Greece	7.7	6.73	6.96614		-0.733858	0.236142	-0.97	-0.51765
1110A563HCV	UNK	USA	7.7	7.18235	7.53		-0.17	0.34765	-0.51765	#VALUE!
										#VALUE!
GPHCV-002112-P	3	Greece	Invalid	6.68446	6.79865		#VALUE!	0.114195	#VALUE!	#VALUE!
GPHCV-002182-P	4	Greece	Invalid	6.64	6.75128		#VALUE!	0.111279	#VALUE!	#VALUE!
GPHCV-002198-P	4	Greece	Invalid	4.56	5.87622		#VALUE!	1.31622	#VALUE!	0

## Sheet: Aptima  Abbott All
	Fit: Aptima HCV Quant Dx Assay -							v3.60
	Aptima HCV Quant Dx Assay A1:G1062
	Last updated 17 April 2015 at 15:06 by MarilynV
	Descriptives
	Fit
		N	1058
		Equation	Aptima HCV Quant Dx Assay - (Log IU/mL) = 0.07864 + 1.058 Comparator Assay (Log IU/mL)
		R²	0.974835
		R² adjusted	0.974811
		SE of fit (RMSE)	0.26083
		Parameter	Estimate	95% CI		SE
		Constant	0.078637	0.0291334	0.128141	0.0252284
		Comparator Assay	1.05787	1.04761	1.06814	0.0052304
	Effect of Model
		Source	SS	DF	MS	F	p-value
		Difference	2783.02	1	2783.02	40907.1	0
		Error	71.8423	1056	0.0680325
		Null model	2854.86	1057	2.70091
		H0: E(Y|X=x) = μ The model is no better than a null model Y=μ. H1: E(Y|X=x) = α + βx The model is better than the null model.
	Effect of Terms
		Term	SS	DF	MS	F	p-value
		Comparator Assay	2783.02	1	2783.02	40907.1	0
		H0: βTerm = 0 The term does not contribute to the model. H1: βTerm ≠ 0 The term contributes to the model.
	Residuals
															2.11727
															2.84757
															4.16247
															2.64933
															1.81291
															3.01536
															1.81954
															3.67117
															3.82975
															2.64933
															4.87611
															3.56738
															4.46123
															4.8395
															4.88221
															4.73273
															2.37107
															4.8517
															7.18235
															3.74437
															4.8578
															4.59545
															4.69918
															4.63816
															3.74741
															3.80536
															6.42028
															4.2416
															4.69003
															3.96703
															4.98898
															4.52224
															3.82672
															4.8212
															4.31785
															4.7968
															3.71991
															3.84807
															4.60156
															5.5863
															6.02486
															5.85064
															5.44211
															6.34326
															5.40907
															3.38148
															6.09395
															5.79356
															5.9828
															6.17205
															5.51721
															6.40334
															6.42437
															5.21983
															4.76325
															3.20112
															4.58001
															4.05434
															4.62508
															3.09899
															6.62863
															5.90771
															4.62508
															5.18679
															5.17177
															1.94
															2.69
															2.05
															2.13
															1.9
															3.51
															1.9
															3.53
															3.42
															1.34
															1.53
															1.87
															1.61
															2.7
															1.61
															1.77
															2.2
															2.3
															2.17
															2.74
															2.09
															2.4
															2.85
															2.59
															2.26
															1.11
															1.28
															1.83
															2.61
															2.23
															2.98
															3.23
															1.23
															3.92
															3.33
															2.58
															4.08
															3.36
															2.04
															2.67
															2.18
															4.85
															4.43
															3.24
															1.98
															3.08
															3.76
															2.53
															3.73
															4.7
															2.39
															4.22
															4.17
															2.97
															2.35
															2.31
															4.59
															6.26
															6
															5.92
															6.34
															6.08
															4.1
															6.06
															3.91
															4.58
															3.99
															6.18
															3.86
															6.08
															6.34
															4.21
															2.31
															2.44
															2.53
															2.34
															1.85
															1.43
															1.97
															4.33
															2.27
															1.65
															1.8
															2.21
															2.14
															1.91
															1.99
															2.05
															1.58
															2.01
															2.27
															1.58
															1.36
															1.75
															1.43
															2.2
															1.9
															4.1
															5.6
															6.28
															5.79
															2.25
															5
															5.3
															6.51
															5.6
															5.03
															5.89
															5.71
															6.9
															6.1
															4.5
															4.76
															6.58
															5.83
															5
															5.47
															5.59
															6.58
															6
															6.17
															6.18
															5.3
															6.28
															6.16
															5.43
															4.92
															5.34
															5.37
															6.04
															5.74
															6.44
															6.45
															6.11
															5.76
															5.68
															5.98
															5.7
															5.13
															5.1
															5.86
															5.45
															5.5
															6.02
															5.32
															6.24
															5.07
															6.27
															5.53
															5.96
															6.19
															3.22
															6.33
															5.5
															6.12
															6.69
															6.32
															5.12
															5.29
															5.65
															5.66
															5.63
															6.07
															6.15
															5.97
															5.89
															6.33
															5.76
															3.98
															5.96
															5.35
															6.86
															5.66
															6.4
															5.97
															5.4
															4.91
															5.81
															5.89
															6.43
															5.47
															5.84
															4.67
															6.36
															5.93
															5.31
															6.13
															5
															6.6
															5.8
															5.1
															6.53
															4.16
															6.18
															5.99
															5.01
															4.5
															5.8
															4.64
															5.37
															6.26
															4.86
															5.67
															6.31
															5.73
															5.67
															4.82
															6.14
															5.47
															5.97
															5.08
															5.66
															5.65
															6.59
															6.26
															6.67
															6.11
															5.5
															6.43
															6.39
															3.05
															3.11
															6.75
															5.21
															4.39
															6.3
															5.42
															6.92
															6.76
															5.9
															6.63
															5.82
															6.36
															5.85
															5.82
															5.98
															4.98
															4.62
															6.28
															6.12
															6.13
															5.45
															4.11
															5.23
															5.91
															6.5
															4.95
															5.43
															5.48
															6.95
															5.3
															6.44
															6.45
															6.84
															5.59
															5.93
															4.6
															6.85
															5.27
															3.91
															6.11
															3.38
															5.71
															5.85
															5.27
															5.01
															6.51
															4.14
															5.85
															4.96
															5.69
															6.11
															4.59
															5.92
															1.48
															6.05
															6.56
															6.04
															6.28
															5.19
															5.16
															5.86
															4.91
															6.09
															3.76
															5.47
															6.12
															6.24
															5.02
															5.33
															5.28
															5.82
															4.97
															6.63
															6.52
															5.32
															6.32
															5.06
															6.1
															5.72
															4.87
															5.5
															6
															6.17
															6.03
															5.86
															6.38
															6.37
															6.65
															6.54
															6.15
															5.88
															4.87
															6.18
															5.68
															6.68
															6.24
															6.76
															6.34
															5.84
															5.87
															5.71
															5.58
															2.8
															4.34
															6.17
															3.68
															5.19
															5.85
															6.85
															6.91
															4.89
															5.88
															5.73
															6.68
															4.74
															5.4
															5.61
															5.52
															6.24
															5.49
															4.73
															5.84
															3.88
															6.39
															5.7
															4.42
															6.83
															6.88
															6.45
															5.43
															5.59
															6.85
															4.94
															4.33
															5.12
															5.73
															4.49
															4.28
															6.49
															6.55
															7.15
															6.43
															3.84
															3.48
															1.62
															1.45
															1.45
															1.73
															1.97
															2.53
															2.29
															2.44
															2.47
															2.47
															2.4
															2.29
															2.18
															2.35
															2.61
															2.74
															2.31
															2.13
															2.2
															2.13
															2.76
															2.58
															2.33
															2.63
															2.47
															2.25
															1.97
															1.99
															2
															2.55
															2.3
															2.05
															1.86
															2.16
															1.93
															1.99
															1.75
															4.01
															3.01
															3.6
															2.71
															3.08
															3.52
															2.69
															3.25
															3.53
															2.95
															3.33
															2.89
															3.02
															3.25
															3.34
															2.9
															3.24
															2.86
															3.24
															2.76
															3.58
															2.82
															2.87
															2.66
															3.51
															3.04
															2.61
															2.84
															2.76
															3.02
															3.44
															3.16
															2.59
															3.08
															2.79
															2.81
															3.64
															2.87
															2.8
															2.8
															2.75
															3.73
															3.76
															4.36
															3.9
															3.85
															4.85
															4
															4.13
															3.62
															4.65
															4.16
															4.51
															4.23
															4.17
															4.22
															3.92
															4.49
															3.9
															4.54
															3.83
															4.12
															3.12
															4.55
															4.32
															4.17
															4.71
															4.49
															4.18
															4.36
															4.11
															3.82
															4.55
															4.6
															5.06
															5.11
															5.32
															5.16
															6.07
															6.02
															5.27
															5.02
															6.48
															6.25
															5.67
															5.34
															5.71
															6.41
															5.53
															6.84
															6.53
															6.18
															5.94
															5.72
															5.08
															6.09
															6.41
															5.47
															6.06
															5.61
															6.28
															5.8
															5.19
															6.6
															5.41
															6.09
															5.66
															4.81
															1.85
															2.73
															3.03
															4.93
															4.69
															3.73
															4.86
															4.79
															5.2
															5.61
															6.26
															5.28
															5.48
															6.41
															5.88
															6.14
															6.31
															1.43136
															1.27875
															1.50515
															1.49136
															1.73239
															1.51851
															1.62325
															1.5682
															1.25527
															1.6902
															1.38021
															1.62325
															1.86923
															2.32634
															1.43136
															2.57749
															2.14301
															2.67943
															1.77815
															1.87506
															2.06819
															1.94448
															2.58995
															2.233
															2.14301
															2.47712
															2.0569
															1.98677
															1.77085
															2.27184
															2.33445
															2.13354
															2.28103
															2.31597
															2.5682
															2.0086
															2.50651
															2.70329
															3.13322
															3.01368
															3.56914
															3.26834
															3.46479
															3.5783
															2.58659
															3.07188
															3.28058
															3.34498
															3.17319
															3.56914
															3.46165
															3.22531
															2.53148
															3.24674
															3.01662
															2.68485
															2.93702
															3.03181
															3.28375
															3.35122
															3.46776
															3.03181
															3.37876
															3.56914
															2.943
															2.89376
															2.65418
															3.19145
															3.31429
															3.36661
															3.27138
															2.7185
															3.21932
															2.57519
															2.7679
															3.10243
															2.87852
															2.58433
															4.26278
															4.75079
															4.51139
															4.38862
															3.90982
															4.22902
															4.29347
															4.28733
															4.91039
															4.72624
															4.45614
															4.5697
															4.46228
															3.97424
															3.55072
															4.42545
															4.59119
															3.95583
															3.73175
															4.28425
															3.77166
															4.40396
															4.12467
															3.88218
															3.68574
															3.86988
															3.83923
															4.68326
															4.18296
															3.89448
															4.15229
															4.6004
															4.22593
															4.77228
															4.1891
															3.85763
															4.96564
															4.79069
															5.67158
															6.56782
															4.4899
															6.64149
															5.86802
															6.81337
															5.13445
															6.16267
															5.05466
															6.47574
															5.70228
															4.66
															6.29772
															5.19584
															5.55802
															6.49416
															6.83178
															5.00248
															6.36832
															5.30941
															4.95337
															5.89257
															5.07
															6.18109
															5.43525
															5.07
															5.88337
															6.99446
															6.04911
															4.96257
															5.77901
															5.23574
															5.51505
															5.25416
															5.89257
															6.43277
															5.7299
															5.56109
															6.45733
															4.89812
															6.55861
															5.95396
															6.49723
															5.04237
															4.8797
															5.47515
															6.30693
															6.0399
															6.36832
															6.90851
															6.09515
															6.41129
															6.10436
															6.62614
															6.79495
															6.05218
															6.15009
															6.79802
															5.05772
															5.52426
															6.22099
															1.23045
															1.76343
															1.34242
															1.34242
															1.20412
															1.59106
															1.11394
															1.14613
															1.14613
															1.30103
															1.61278
															1.43136
															1.27875
															1.20412
															1.25527
															2.10721
															1.5682
															1.83251
															2.0086
															2.29885
															2.4183
															1.9345
															2.33846
															1.47712
															1.98227
															1.79239
															2.14
															1.95
															3.04
															2.69
															3.15
															3.09
															3.4
															3.83
															4.37
															3.97
															4.48
															4.23
															4.08
															4.04
															4.19
															4.26
															4.74
															4.16
															4.49
															4.45
															5.01
															5.63
															4.57
															5.63
															5.24
															4.75
															6.73
															4.63
															5.34
															5.34
															5.86
															5.92
															5.46
															5.5
															4.81
															5.05
															4.56
															4.64
															4.22
															6.48
															5.53
															5.35
															5.7
															6.07
															5.16
															5.11
															6.11
															6.39
															5.83
															6.22
															4.46
															4.57
															5.68
															5.18
															4.75
															4.52
															5.34
															5.15
															4.98
															5.2
															1.82
															4.78
															5.76
															6.2
															5.17
															5.97
															6.26
															5.44
															4.78
															5.74
															5.76
															5.73
															6.23
															6.51
															5.81
															6.11
															6.1
															6.5
															5.95
															5.78
															6.53
															6.02
															5.7
															5.83
															5.85
															5.28
															6.42
															6.11
															6.07
															6.25
															6.16
															5.52
															5.74
															5.25
															6.51
															5.04
															5.48
															5.7
															5.56
															5.43
															5.57
															6.04
															5.1
															6.39
															5.47
															5.96
															5.6
															4.74
															2.98
															5.53
															4.87
															5.7
															5.68
															5.4
															5.78
															6.55
															5.69
															5.07
															5.32
															5.35
															5.76
															5.57
															5.38
															5.33
															4.52
															5.64
															5.65
															5.06
															4.45
															5.94
															4.97
															5.77
															5.45
															5.28
															6.1
															6.11
															5.63
															6.4
															5.85
															4.92
															5
															5.88
															5.72
															5.06
															4.36
															5.65
															5.72
															5.54
															5.43
															6.05
															6.3
															6.11
															5.31
															5.79
															5.48
															4.79
															5.28
															5.67
															5.94
															4.69
															4.86
															5.37
															5.65
															5.21
															5.12
															6.07
															5.69
															5.04
															5.36
															6.05
															4.58
															5.01
															6.19
															6.21
															5.86
															5.18
															4.99
															5.61
															5.53
															4.94
															5.17
															4.42
															4.45
															5.7
															4.82
															5.46
															6.21
															5.56
															5.63
															5.7
															5.54
															6.18
															5.34
															5.49
															5.88
															4.99
															5.31
															5.97
															5.22
															5.93
															5.59
															5.09
															5.68
															5.76
															5.73
															5.71
															5.88
															5.2
															5.85
															5.2
															1.76
															4.84
															5.68
															3.79
															4.22
															3.66
															3.63
															5.64
															5.04
															5.24
															3.22
															5.79
															5.2
															5.46
															1.85
															2.63
															5.06
															5.18
															4.98
															4.64
															2.96
															4.71
															3.95
															4.49
															5.4
															4.75
															5.11
															5.59
															4.66
															5.4
															5.47
															5.33
															5.88
															4.53
															4.69
															2.45
															5.71
															4.13
															5.33
															3.43
															5.09
															5.74
															5.22
															5.13
															5.16
															5.28
															2.32
															2.46
															5.71
															5.32
															3.75
															5.64
															5.1
															1.68
															3.04
															4.36
															2.81
															1.97
															3.27
															1.65
															3.49
															3.67
															2.57
															5.01
															3.8
															4.55
															5.02
															4.98
															4.67
															2.24
															5.06
															7.7
															4.14
															5.11
															4.67
															4.89
															4.48
															3.84
															3.59
															6.8
															4.36
															4.89
															3.69
															5.22
															4.68
															4.23
															5.12
															4.27
															5.06
															3.85
															4.01
															4.77
															5.76
															6.95
															6.43
															6.03
															6.86
															5.27
															3.94
															6.3
															5.88
															6.69
															6.68
															5.41
															6.92
															7
															4.33678
															5.07
															2.94
															5.01
															4.21
															4.73
															3.4
															7.18
															6.19
															4.8
															5.52
															5.12
															2.15
															2.54
															2.01
															2.16
															1.81
															3.55
															2.06
															3.73
															3.69
															1.05
															1.7
															2.18
															1.71
															2.94
															1.64
															1.63
															2.45
															2.1
															2.34
															2.81
															2.43
															2.48
															2.87
															3.02
															2.32
															1.3
															1.78
															2.02
															2.68
															1.86
															3.17
															3.65
															1.66
															4.46
															3.74
															2.65
															4.29
															3.64
															1.84
															2.83
															2.11
															5.11
															4.72
															2.72299
															2.26
															2.93
															3.73
															2.64
															3.44
															4.65
															2.34
															4.37
															4.33
															3.25
															2.79
															2.63
															4.51
															6.18
															6.38
															5.92
															6.42
															6.4
															4.41
															6.51
															4.12
															4.79
															4.15
															6.82
															4.03
															6.52
															6.68
															4.54
															2.14
															2.4
															2.72
															2.4
															1.77
															1.57
															1.91
															5.46
															2
															1.86
															1.64
															1.98
															2.46
															2.06
															2.17
															2.08
															1.71
															2.36
															2.36
															1.57
															1.44
															1.67
															1.6
															1.79
															1.75
															4.32588
															6.05417
															6.91939
															6.1762
															2.43216
															5.26245
															5.27657
															6.92951
															6.03302
															5.31724
															6.29548
															6.15868
															7.36
															6.63079
															4.78133
															4.95881
															7.01657
															6.11734
															5.37809
															5.76497
															5.84765
															7.0333
															6.57841
															6.81722
															6.87703
															5.56198
															6.83
															6.45868
															6.02
															5.3
															5.68
															5.68673
															6.54
															5.99
															6.86177
															6.88
															6.93
															6.15
															6.42
															6.29724
															5.82
															5.42
															5.47504
															6.64
															5.80281
															5.81
															6.35
															5.31
															6.77768
															5.35
															6.6
															5.78
															6.51012
															6.54
															3.6
															6.7971
															5.75
															6.61
															7.27
															6.89
															5.77559
															5.87
															6.02
															6.12
															5.96
															6.04
															6.66
															6.66
															6.45
															6.7
															6.3979
															4.29
															6.27
															5.71
															7.69
															5.93
															6.88
															6.16
															5.66
															5.02
															5.93
															6.18
															6.86
															5.6
															6.03
															4.62
															6.7
															6.28
															5.66044
															6.3
															4.75
															6.26
															6.17263
															5.05
															7.11
															4.42
															6.83
															6.18
															5.2
															4.71
															6.22
															4.9
															5.53
															6.67
															5.59
															6.2
															6.96
															6.13
															6.37
															5.23
															6.86
															5.74
															6.38
															5.54
															6.13
															5.99
															7.21
															6.71
															7.18
															6.25
															5.52
															6.66
															6.87
															3.39
															3.23913
															7.29428
															5.76572
															4.68044
															6.35
															5.77
															7.50364
															7.12779
															6.22141
															7.45462
															6.27
															6.64
															6.08
															5.98
															6.34
															5.22
															5.03
															6.89
															6.58
															6.55
															4.91396
															4.16
															5.16
															6.55
															6.91
															5.73613
															5.49
															5.45824
															7.59
															5.52607
															6.68896
															6.88
															7.32781
															6.23956
															6.02122
															4.22908
															7.3915
															5.44
															4.11981
															6.69956
															3.29416
															6.18296
															6.31
															5.58557
															5.56
															7.02106
															4.26
															6.37671
															5.69284
															5.99
															6.47
															4.85144
															6.28
															1.53796
															6.16
															7.2
															6.74269
															7.00668
															5.78259
															5.38687
															6.26463
															5.11778
															6.66388
															3.72598
															5.76977
															6.62433
															6.3096
															5.39689
															5.79735
															5.72325
															6.32746
															5.26651
															7.08956
															6.97195
															5.72208
															6.94079
															5.22269
															6.83352
															6.41313
															5.77261
															5.89895
															6.35502
															6.42128
															6.52158
															6.14348
															6.82487
															6.70368
															7.48692
															7.16732
															7.01699
															6.34003
															5.42463
															7.1526
															6.25846
															7.27049
															7.06692
															7.31679
															6.82783
															6.59964
															6.11825
															6.42863
															6.23295
															3.06705
															4.84544
															6.60465
															3.89667
															5.58422
															6.07403
															7.50735
															7.28947
															5.77108
															6.14557
															5.92151
															7.09
															4.83203
															5.38754
															5.77898
															5.53938
															6.59111
															5.66235
															5.23455
															6.065
															4.09106
															6.89849
															6.0879
															4.70553
															7.01131
															7.44454
															6.91943
															5.69678
															6.38897
															7.34212
															5.43681
															4.56463
															5.19
															6.79056
															4.92526
															4.62182
															7.1506
															7.02501
															7.63338
															7.19334
															4.47805
															3.71651
															2.11
															2.02
															1.95
															2.17
															2.59
															2.93
															2.76
															2.98
															2.89
															2.86
															2.95
															2.74
															2.71
															2.71
															2.9
															3.07
															2.69
															2.61
															2.51
															2.55
															3.1
															2.89
															2.71
															2.9
															2.75
															2.75
															2.35
															2.66
															2.24
															2.93
															2.68
															2.71
															2.37
															2.56
															2.48
															2.62
															2.35
															4.14
															3.66
															4.11
															3.41
															3.46
															4.32
															3.3
															3.81
															3.95
															3.33
															3.74
															3.34
															3.5
															3.54
															3.72
															3.55
															3.56
															3.21
															3.62
															3.15
															4.05
															3.18
															3.23
															3.11
															4.1
															3.29
															2.98
															3.2
															3.08
															3.51
															3.58
															3.5
															3.13
															3.62
															3.12
															3.07
															4.07
															3.23
															3.15
															3.3
															2.86
															4.21
															4.61
															4.79
															4.36
															3.68642
															5.32
															4.59
															4.94
															3.92
															5.09
															4.62
															4.85
															4.9
															4.54
															4.54
															4.26
															4.98
															4.33
															4.93
															4.14
															4.44
															4.04
															4.67
															4.73
															4.27
															5.14
															5.02
															4.62
															4.9
															4.34
															4.17
															5.23
															5.62
															5.9
															5.76
															5.97
															5.55
															6.86
															6.73
															6.08
															5.26
															7.21
															6.81
															6.17
															5.72
															6.08
															7.04
															6.27
															7.46
															7.35
															6.79
															6.49
															6.48
															5.87
															6.82
															7.07
															6.17
															6.67
															6.53
															6.96
															5.9
															5.72
															7.25
															5.98
															6.98
															6.26
															5.56
															2.28
															3.01
															3.7
															5.55
															5.35
															4.41
															5.16
															5.46
															5.77
															6.16
															6.88
															5.94
															6.15
															6.76
															6.75
															6.65
															6.94
															1.46
															1.43
															1.49
															1.34
															1.4
															1.7
															1.3
															1.52
															1.41
															1.75
															1.73
															1.63
															1.81
															2.36
															1.59
															2.65
															2.57
															2.84
															1.99
															2.1
															2.33
															2.53
															2.7
															2.3
															2.31
															2.53
															2.06
															2.42
															1.82
															2.52
															2.47
															2.38
															2.66
															2.47
															2.53
															2.19
															2.79
															2.46
															3.28
															3.18
															3.9
															3.08
															3.51
															3.57
															2.83
															3.19
															3.13
															3.3
															3.2
															3.58
															3.4
															3.2
															2.42
															3.38
															3.19
															2.94
															3.1
															3.29
															3.5
															3.5
															3.44
															3.22
															3.66
															3.77
															3.2
															2.99
															2.84
															3.17
															3.34
															3.54
															3.49
															2.8
															3.28
															2.69
															2.78
															3.56
															2.78
															2.92
															4.19
															4.22
															4.59
															4.8
															4.25
															4.74
															4.48
															3.88
															4.74
															4.99
															4.5
															4.91
															4.79
															3.93
															3.76
															4.78
															5.06
															4.24
															4.07
															4.77
															4.19
															4.55
															4.49
															3.81
															4.03
															4.05
															3.96
															5.54
															4.73
															4.22
															4.33
															4.87
															4.38
															5.1
															4.83
															4.16
															5.45
															5.18
															6.24
															7.01
															4.92
															6.9
															5.67
															7.1
															5.29
															6.28
															5.09
															6.73
															6.22
															5.51
															6.51
															5.61
															5.91
															6.92
															6.99
															5.13
															6.74
															5.53
															5.5
															6.25
															4.91
															6.55
															5.52
															5.56
															6.05
															7.27
															6.5
															5.15
															6.06
															5.26
															5.36
															5.58
															6.11
															6.78
															5.59
															5.94
															6.87
															5.13
															7.01
															6.2
															6.94
															5.21
															5.06
															5.7
															6.69
															6.4
															6.63
															7.01
															6.39
															6.64
															6.26
															6.98
															6.94
															6.17
															6.36
															7.22
															5.08
															5.99
															6.77
															1.71
															1.92
															1.96
															1.52
															1.45
															2.07
															1.66
															1.41
															1.58
															1.51
															1.86
															2.01
															1.6
															1.47
															1.58
															2.04
															1.93
															2.18
															2.49
															2.93
															2.76
															2.05
															2.68
															1.83
															2.31
															2.44
															2.38
															2.5
															4.02
															3.45
															4.29
															3.78
															3.88
															4.39
															5.17
															4.67
															4.6
															5.19
															4.76
															4.86
															5.02
															4.9
															5.26
															4.83
															5.31
															5.32
															6.23
															6.77
															5.44
															6.48
															6.53
															5.3
															7.7
															5.26
															6.09
															6.01
															6.56
															7.21
															5.78
															6.02
															5.54
															5.57
															5.7
															5.46
															5.13
															6.7
															5.93
															5.96
															6.47
															6.7
															5.78
															5.58
															6.39
															6.8
															6.45
															7.06
															5.02
															5.27
															6.58
															5.61
															5.15
															4.87
															5.95
															5.85
															5.99
															5.61
															1.75
															4.91
															6.59
															6.88
															5.67
															6.68
															6.89
															6.63
															5.27
															6.67
															6.5
															6.12
															6.75
															7.24
															6.76
															6.5
															6.77
															7.11
															6.47
															6.26
															7.11
															6.46
															6.23
															6.4
															6.34
															5.79
															6.9
															6.69
															6.6
															6.75
															6.69
															5.92
															6.05
															5.61
															7.27
															5.2
															5.61
															5.68
															5.97
															5.62
															5.94
															6.62
															5.41
															6.55
															6.06
															6.46
															5.93
															4.77
															3.21
															5.81
															4.71
															6.2
															6.21
															5.6
															6.7
															7.02
															6.05
															5.1
															6.16
															5.8
															6.08
															5.95
															5.8
[truncated: 2,264 more rows]

## Sheet: Aptima Abbott BA All
	Method comparison: Comparator Assay, Aptima HCV Quant Dx Assay -							v3.60
	Aptima HCV Quant Dx Assay A1:G1062
	Last updated 17 April 2015 at 15:11 by MarilynV
		n	1058
		Method	Measuring interval
		Comparator Assay	1.11	7.18235
		Aptima HCV Quant Dx Assay -	1.05	7.7
	Fit D on A
		Constant difference
		Parameter	Estimate	95% CI		SE
		Mean difference	0.343314	0.3267	0.359928	0.00846702
		95% Lower LoA	-0.196472	-0.224874	-0.168069	0.0144748
		95% Upper LoA	0.8831	0.854698	0.911503	0.0144748
		SD	0.275406
															1
															8
															0
															0
															1.89864
															2.94379
															4.26124
															2.72967
															1.89146
															3.14268
															1.73477
															3.58059
															3.74988
															2.60967
															4.94305
															3.68369
															4.50561
															4.92975
															4.93111
															4.70137
															2.30553
															4.95585
															7.44118
															3.94219
															4.9839
															4.63273
															4.79459
															4.55908
															3.79371
															3.69768
															6.61014
															4.3008
															4.79001
															3.82852
															5.10449
															4.60112
															4.02836
															4.9706
															4.29393
															4.9284
															3.78496
															3.92903
															4.68578
															5.67315
															6.48743
															6.14032
															5.73606
															6.60163
															5.33954
															3.66074
															6.19697
															5.83678
															6.3364
															6.42602
															5.46361
															6.66167
															6.71218
															4.77831
															4.91662
															3.07056
															4.79501
															4.13217
															4.67754
															3.24949
															6.90431
															6.04885
															4.71254
															5.35339
															5.14589
															2.045
															2.615
															2.03
															2.145
															1.855
															3.53
															1.98
															3.63
															3.555
															1.195
															1.615
															2.025
															1.66
															2.82
															1.625
															1.7
															2.325
															2.2
															2.255
															2.775
															2.26
															2.44
															2.86
															2.805
															2.29
															1.205
															1.53
															1.925
															2.645
															2.045
															3.075
															3.44
															1.445
															4.19
															3.535
															2.615
															4.185
															3.5
															1.94
															2.75
															2.145
															4.98
															4.575
															2.98149
															2.12
															3.005
															3.745
															2.585
															3.585
															4.675
															2.365
															4.295
															4.25
															3.11
															2.57
															2.47
															4.55
															6.22
															6.19
															5.92
															6.38
															6.24
															4.255
															6.285
															4.015
															4.685
															4.07
															6.5
															3.945
															6.3
															6.51
															4.375
															2.225
															2.42
															2.625
															2.37
															1.81
															1.5
															1.94
															4.895
															2.135
															1.755
															1.72
															2.095
															2.3
															1.985
															2.08
															2.065
															1.645
															2.185
															2.315
															1.575
															1.4
															1.71
															1.515
															1.995
															1.825
															4.21294
															5.82708
															6.59969
															5.9831
															2.34108
															5.13123
															5.28829
															6.71975
															5.81651
															5.17362
															6.09274
															5.93434
															7.13
															6.3654
															4.64067
															4.8594
															6.79828
															5.97367
															5.18905
															5.61749
															5.71882
															6.80665
															6.28921
															6.49361
															6.52852
															5.43099
															6.555
															6.30934
															5.725
															5.11
															5.51
															5.52836
															6.29
															5.865
															6.65088
															6.665
															6.52
															5.955
															6.05
															6.13862
															5.76
															5.275
															5.28752
															6.25
															5.62641
															5.655
															6.185
															5.315
															6.50884
															5.21
															6.435
															5.655
															6.23506
															6.365
															3.41
															6.56355
															5.625
															6.365
															6.98
															6.605
															5.4478
															5.58
															5.835
															5.89
															5.795
															6.055
															6.405
															6.315
															6.17
															6.515
															6.07895
															4.135
															6.115
															5.53
															7.275
															5.795
															6.64
															6.065
															5.53
															4.965
															5.87
															6.035
															6.645
															5.535
															5.935
															4.645
															6.53
															6.105
															5.48522
															6.215
															4.875
															6.43
															5.98631
															5.075
															6.82
															4.29
															6.505
															6.085
															5.105
															4.605
															6.01
															4.77
															5.45
															6.465
															5.225
															5.935
															6.635
															5.93
															6.02
															5.025
															6.5
															5.605
															6.175
															5.31
															5.895
															5.82
															6.9
															6.485
															6.925
															6.18
															5.51
															6.545
															6.63
															3.22
															3.17456
															7.02214
															5.48786
															4.53522
															6.325
															5.595
															7.21182
															6.9439
															6.06071
															7.04231
															6.045
															6.5
															5.965
															5.9
															6.16
															5.1
															4.825
															6.585
															6.35
															6.34
															5.18198
															4.135
															5.195
															6.23
															6.705
															5.34307
															5.46
															5.46912
															7.27
															5.41304
															6.56448
															6.665
															7.08391
															5.91478
															5.97561
															4.41454
															7.12075
															5.355
															4.01491
															6.40478
															3.33708
															5.94648
															6.08
															5.42779
															5.285
															6.76553
															4.2
															6.11335
															5.32642
															5.84
															6.29
															4.72072
															6.1
															1.50898
															6.105
															6.88
															6.39134
															6.64334
															5.4863
															5.27343
															6.06231
															5.01389
															6.37694
															3.74299
															5.61988
															6.37217
															6.2748
															5.20844
															5.56367
															5.50162
															6.07373
															5.11826
															6.85978
															6.74598
															5.52104
															6.63039
															5.14134
															6.46676
															6.06657
															5.3213
															5.69948
															6.17751
															6.29564
															6.27579
															6.00174
															6.60243
															6.53684
															7.06846
															6.85366
															6.5835
															6.11001
															5.14732
															6.6663
															5.96923
															6.97524
															6.65346
															7.03839
															6.58391
															6.21982
															5.99412
															6.06932
															5.90648
															2.93353
															4.59272
															6.38732
															3.78834
															5.38711
															5.96202
															7.17867
															7.09974
															5.33054
															6.01279
															5.82575
															6.885
															4.78601
															5.39377
															5.69449
															5.52969
															6.41555
															5.57618
															4.98227
															5.9525
															3.98553
															6.64424
															5.89395
															4.56276
															6.92065
															7.16227
															6.68471
															5.56339
															5.98949
															7.09606
															5.1884
															4.44731
															5.155
															6.26028
															4.70763
															4.45091
															6.8203
															6.7875
															7.39169
															6.81167
															4.15902
															3.59826
															1.865
															1.735
															1.7
															1.95
															2.28
															2.73
															2.525
															2.71
															2.68
															2.665
															2.675
															2.515
															2.445
															2.53
															2.755
															2.905
															2.5
															2.37
															2.355
															2.34
															2.93
															2.735
															2.52
															2.765
															2.61
															2.5
															2.16
															2.325
															2.12
															2.74
															2.49
															2.38
															2.115
															2.36
															2.205
															2.305
															2.05
															4.075
															3.335
															3.855
															3.06
															3.27
															3.92
															2.995
															3.53
															3.74
															3.14
															3.535
															3.115
															3.26
															3.395
															3.53
															3.225
															3.4
															3.035
															3.43
															2.955
															3.815
															3
															3.05
															2.885
															3.805
															3.165
															2.795
															3.02
															2.92
															3.265
															3.51
															3.33
															2.86
															3.35
															2.955
															2.94
															3.855
															3.05
															2.975
															3.05
															2.805
															3.97
															4.185
															4.575
															4.13
															3.76821
															5.085
															4.295
															4.535
															3.77
															4.87
															4.39
															4.68
															4.565
															4.355
															4.38
															4.09
															4.735
															4.115
															4.735
															3.985
															4.28
															3.58
															4.61
															4.525
															4.22
															4.925
															4.755
															4.4
															4.63
															4.225
															3.995
															4.89
															5.11
															5.48
															5.435
															5.645
															5.355
															6.465
															6.375
															5.675
															5.14
															6.845
															6.53
															5.92
															5.53
															5.895
															6.725
															5.9
															7.15
															6.94
															6.485
															6.215
															6.1
															5.475
															6.455
															6.74
															5.82
															6.365
															6.07
															6.62
															5.85
															5.455
															6.925
															5.695
															6.535
															5.96
															5.185
															2.065
															2.87
															3.365
															5.24
															5.02
															4.07
															5.01
															5.125
															5.485
															5.885
															6.57
															5.61
															5.815
															6.585
															6.315
															6.395
															6.625
															1.44568
															1.35438
															1.49757
															1.41568
															1.5662
															1.60926
															1.46162
															1.5441
															1.33264
															1.7201
															1.55511
															1.62662
															1.83962
															2.34317
															1.51068
															2.61375
															2.35651
															2.75971
															1.88408
															1.98753
															2.19909
															2.23724
															2.64497
															2.2665
															2.22651
															2.50356
															2.05845
															2.20339
															1.79543
															2.39592
															2.40223
															2.25677
															2.47052
															2.39299
															2.5491
															2.0993
															2.64825
															2.58165
															3.20661
															3.09684
															3.73457
															3.17417
															3.48739
															3.57415
															2.70829
															3.13094
															3.20529
															3.32249
															3.18659
															3.57457
															3.43082
															3.21265
															2.47574
															3.31337
															3.10331
															2.81242
															3.01851
															3.16091
															3.39188
															3.42561
															3.45388
															3.12591
															3.51938
															3.66957
															3.0715
															2.94188
															2.74709
															3.18073
															3.32714
															3.4533
															3.38069
															2.75925
															3.24966
															2.63259
															2.77395
															3.33122
															2.82926
															2.75217
															4.22639
															4.4854
															4.55069
															4.59431
															4.07991
															4.48451
															4.38674
															4.08367
															4.8252
															4.85812
															4.47807
															4.73985
															4.62614
															3.95212
															3.65536
															4.60273
															4.82559
															4.09792
															3.90087
															4.52713
															3.98083
															4.47698
															4.30733
															3.84609
															3.85787
															3.95994
															3.89961
															5.11163
															4.45648
															4.05724
															4.24114
															4.7352
															4.30296
															4.93614
															4.50955
															4.00882
															5.20782
															4.98535
															5.95579
															6.78891
															4.70495
															6.77074
															5.76901
															6.95668
															5.21223
															6.22134
															5.07233
															6.60287
															5.96114
															5.085
															6.40386
															5.40292
															5.73401
															6.70708
															6.91089
															5.06624
															6.55416
															5.4197
															5.22668
															6.07129
															4.99
															6.36554
															5.47762
															5.315
															5.96668
															7.13223
															6.27455
															5.05629
															5.9195
															5.24787
															5.43752
															5.41708
															6.00129
															6.60639
															5.65995
															5.75054
															6.66366
															5.01406
															6.78431
															6.07698
															6.71861
															5.12619
															4.96985
															5.58757
															6.49847
															6.21995
															6.49916
															6.95926
															6.24257
															6.52564
															6.18218
															6.80307
															6.86748
															6.11109
															6.25504
															7.00901
															5.06886
															5.75713
															6.4955
															1.47022
															1.84171
															1.65121
															1.43121
															1.32706
															1.83053
															1.38697
															1.27806
															1.36306
															1.40551
															1.73639
															1.72068
															1.43938
															1.33706
															1.41764
															2.0736
															1.7491
															2.00625
															2.2493
															2.61443
															2.58915
															1.99225
															2.50923
															1.65356
															2.14614
															2.1162
															2.26
															2.225
															3.53
															3.07
															3.72
															3.435
															3.64
															4.11
															4.77
															4.32
															4.54
															4.71
															4.42
															4.45
															4.605
															4.58
															5
															4.495
															4.9
															4.885
															5.62
															6.2
															5.005
															6.055
															5.885
															5.025
															7.215
															4.945
															5.715
															5.675
															6.21
															6.565
															5.62
															5.76
															5.175
															5.31
															5.13
															5.05
															4.675
															6.59
															5.73
															5.655
															6.085
															6.385
															5.47
															5.345
															6.25
															6.595
															6.14
															6.64
															4.74
															4.92
															6.13
															5.395
															4.95
															4.695
															5.645
															5.5
															5.485
															5.405
															1.785
															4.845
															6.175
															6.54
															5.42
															6.325
															6.575
															6.035
															5.025
															6.205
															6.13
															5.925
															6.49
															6.875
															6.285
															6.305
															6.435
															6.805
															6.21
															6.02
															6.82
															6.24
															5.965
															6.115
															6.095
															5.535
															6.66
															6.4
															6.335
															6.5
															6.425
															5.72
															5.895
															5.43
															6.89
															5.12
															5.545
															5.69
															5.765
															5.525
															5.755
															6.33
															5.255
															6.47
															5.765
															6.21
															5.765
															4.755
															3.095
															5.67
															4.79
															5.95
															5.945
															5.5
															6.24
															6.785
															5.87
															5.085
															5.74
															5.575
															5.92
															5.76
															5.59
															5.385
															4.595
															5.875
															5.865
															5.125
															4.65
															6.085
															5.065
															6.025
															5.57
															5.375
															6.425
															6.13
															5.795
															6.47
															6.07
															5.09
															5.095
															6.085
															5.87
															5.33
															4.475
															6.07
															6.075
															5.585
															5.49
															6.215
															6.52
															6.185
															5.385
															6.025
															5.625
															4.89
															5.295
															5.56
															6.115
															5.075
															4.975
															5.34
															5.72
															5.245
															5.28
															6.265
															5.875
															5.01
															5.835
															6.205
															4.68
															5.03
															6.315
															6.44
															6.205
															5.28
															5.06
															5.855
															5.68
															4.965
															5.53
															4.85
															4.225
															5.865
															4.86
															5.52
															6.47
															5.77
															5.75
															5.89
															5.815
															6.435
															5.395
															5.61
															6.155
															5.195
															5.395
															6.09
															5.37
															6.215
															5.805
															5.165
															5.835
															5.935
															5.96
															5.87
															6.07
															5.295
															6.135
															5.525
															1.6
															4.98
															5.89
															3.755
															4.595
															3.84
															3.555
															5.895
															5.17
															5.4
															3.245
															5.995
															5.29
															5.745
															1.74
															2.455
															5.17
															5.485
															5.285
															4.835
															2.885
															5.04
															4.05
															4.505
															5.765
															4.815
															5.165
															5.82
															4.69
															5.65
															5.67
															5.565
															6.11
															4.73
															4.75
															2.495
															5.915
															4.21
															5.495
															3.375
															5.24
															5.925
															5.325
															5.51
															5.1
															5.41
															2.39
															2.41
															5.81
															5.5
															4.155
															5.74
															5.155
															-0.437271
															0.192427
															0.197525
															0.160665
															0.157087
															0.25464
															-0.169544
															-0.181173
															-0.159754
															-0.0793349
															0.133892
															0.232621
															0.0887717
															0.180497
															0.0977886
															-0.0627314
															-0.131068
															0.208295
															0.51765
															0.395629
															0.252197
															0.0745479
															0.190822
															-0.15816
															0.0925882
															-0.215365
															0.379722
															0.118404
															0.199972
															-0.277033
															0.231018
															0.157764
															0.403277
															0.298801
															-0.0478545
															0.263204
															0.130089
															0.161934
															0.16844
															0.173701
															0.925142
															0.579364
															0.587886
															0.516736
															-0.139072
															0.558524
															0.206054
															0.0864366
															0.707195
															0.507954
															-0.10721
															0.516659
															0.575632
															-0.883049
															0.306752
															-0.261124
															0.429988
															0.155655
															0.104924
															0.30101
															0.551372
															0.282291
															0.174924
															0.33321
															-0.0517703
															0.21
															-0.15
															-0.04
															0.03
															-0.09
															0.04
															0.16
															0.2
															0.27
															-0.29
															0.17
															0.31
															0.1
															0.24
															0.03
															-0.14
															0.25
															-0.2
															0.17
															0.07
															0.34
															0.08
															0.02
															0.43
															0.06
															0.19
															0.5
															0.19
															0.07
															-0.37
															0.19
															0.42
															0.43
															0.54
															0.41
															0.07
															0.21
															0.28
															-0.2
															0.16
															-0.07
															0.26
															0.29
															-0.517011
															0.28
															-0.15
															-0.03
															0.11
															-0.29
															-0.05
															-0.05
															0.15
															0.16
															0.28
															0.44
															0.32
															-0.08
															-0.08
															0.38
															0
															0.08
															0.32
															0.31
															0.45
															0.21
															0.21
															0.16
															0.64
															0.17
															0.44
															0.34
															0.33
															-0.17
															-0.04
															0.19
															0.06
															-0.08
															0.14
															-0.06
															1.13
															-0.27
															0.21
															-0.16
															-0.23
															0.32
															0.15
															0.18
															0.03
															0.13
															0.35
															0.09
															-0.01
															0.08
															-0.08
															0.17
															-0.41
															-0.15
															0.225881
															0.454168
															0.639387
															0.386196
															0.182161
															0.262451
															-0.0234272
															0.419508
															0.433021
															0.287238
															0.405478
															0.448677
															0.46
															0.53079
															0.281334
															0.198809
															0.43657
															0.287342
															0.378091
															0.294974
															0.257646
															0.453301
															0.578415
															0.647217
															0.697033
															0.261981
															0.55
															0.298679
															0.59
															0.38
															0.34
															0.316728
															0.5
															0.25
															0.421768
															0.43
															0.82
															0.39
															0.74
															0.317243
															0.12
															0.29
															0.375036
															0.78
															0.352813
															0.31
															0.33
															-0.01
															0.537677
															0.28
															0.33
															0.25
															0.55012
															0.35
															0.38
															0.467097
															0.25
															0.49
															0.58
															0.57
															0.655594
															0.58
															0.37
															0.46
															0.33
															-0.03
															0.51
															0.69
															0.56
															0.37
															0.637903
															0.31
															0.31
															0.36
															0.83
															0.27
															0.48
															0.19
															0.26
															0.11
															0.12
															0.29
															0.43
															0.13
															0.19
															-0.05
															0.34
															0.35
															0.350437
															0.17
															-0.25
															-0.34
															0.372627
															-0.05
															0.58
															0.26
															0.65
															0.19
															0.19
															0.21
															0.42
															0.26
															0.16
															0.41
															0.73
															0.53
															0.65
															0.4
															0.7
															0.41
															0.72
															0.27
															0.41
															0.46
															0.47
															0.34
															0.62
															0.45
															0.51
															0.14
															0.02
															0.23
															0.48
															0.34
															0.129128
															0.544281
															0.555721
															0.290441
															0.05
															0.35
															0.583638
															0.36779
															0.321415
															0.824616
															0.45
															0.28
															0.23
															0.16
															0.36
															0.24
															0.41
															0.61
															0.46
															0.42
															-0.536045
															0.05
															-0.07
															0.64
															0.41
															0.786132
															0.06
															-0.0217559
															0.64
															0.226073
															0.24896
															0.43
															0.487812
															0.649558
															0.0912155
															-0.370919
															0.541502
															0.17
															0.209812
															0.589563
															-0.0858354
															0.472961
															0.46
															0.315572
															0.55
															0.511061
															0.12
															0.526706
															0.73284
															0.3
															0.36
															0.261435
															0.36
															0.0579554
															0.11
															0.64
															0.702686
															0.726683
															0.592593
															0.22687
															0.404627
															0.207785
															0.573877
															-0.0340167
															0.299766
															0.504333
															0.0696047
															0.376889
															0.467345
															0.443245
															0.507465
															0.296513
															0.459557
															0.451951
															0.402077
															0.620785
															0.162686
															0.733518
															0.693134
															0.902609
															0.398952
															0.355024
															0.251282
															0.491578
															0.283478
															0.444869
															0.33368
															0.836919
															0.62732
															0.866994
															0.460026
															0.554634
															0.972596
															0.57846
															0.590486
															0.826917
															0.556786
															0.487826
															0.759636
															0.248247
															0.718631
															0.652951
															0.267051
															0.505444
															0.434646
															0.216672
															0.394221
															0.224032
															0.657347
															0.379471
															0.881082
															0.265574
															0.191509
															0.41
															0.0920294
															-0.0124616
															0.168984
															0.019384
															0.351107
															0.172352
															0.504547
															0.224997
															0.211057
															0.508488
															0.387897
															0.285528
															0.181308
															0.564536
															0.469427
															0.266779
															0.798972
															0.49212
															0.496806
															0.234628
															0.07
															1.06056
															0.435259
															0.341819
															0.660598
															0.475005
															0.483381
															0.763344
															0.638047
															0.236514
															0.49
															0.57
															0.5
															0.44
															0.62
															0.4
															0.47
															0.54
															0.42
															0.39
															0.55
															0.45
															0.53
															0.36
															0.29
															0.33
															0.38
															0.48
															0.31
															0.42
															0.34
															0.31
															0.38
															0.27
															0.28
															0.5
															0.38
															0.67
															0.24
															0.38
															0.38
															0.66
															0.51
															0.4
															0.55
															0.63
															0.6
															0.13
															0.65
															0.51
															0.7
															0.38
															0.8
															0.61
															0.56
															0.42
															0.38
															0.41
															0.45
															0.48
															0.29
															0.38
															0.65
															0.32
															0.35
															0.38
															0.39
															0.47
															0.36
															0.36
															0.45
															0.59
															0.25
															0.37
															0.36
															0.32
															0.49
															0.14
															0.34
															0.54
															0.54
															0.33
															0.26
															0.43
															0.36
															0.35
															0.5
															0.11
															0.48
															0.85
															0.43
															0.46
															-0.163576
															0.47
															0.59
															0.81
															0.3
															0.44
															0.46
															0.34
															0.67
															0.37
															0.32
															0.34
															0.49
															0.43
															0.39
															0.31
															0.32
															0.92
															0.12
															0.41
															0.1
															0.43
															0.53
															0.44
															0.54
															0.23
															0.35
															0.68
															1.02
															0.84
															0.65
															0.65
															0.39
															0.79
															0.71
															0.81
															0.24
															0.73
															0.56
															0.5
															0.38
															0.37
															0.63
															0.74
															0.62
															0.82
															0.61
															0.55
															0.76
															0.79
															0.73
															0.66
															0.7
															0.61
															0.92
															0.68
															0.1
															0.53
															0.65
															0.57
															0.89
															0.6
															0.75
															0.43
															0.28
															0.67
															0.62
															0.66
															0.68
															0.3
															0.67
															0.57
															0.55
															0.62
															0.66
															0.67
															0.35
															0.87
															0.51
															0.63
															0.0286362
															0.151246
															-0.01515
															-0.151362
															-0.332394
															0.181486
															-0.323249
															-0.0482017
															0.154727
															0.0598039
															0.349789
															0.00675071
															-0.0592317
															0.0336641
															0.158636
															0.0725082
															0.426985
															0.160572
															0.211849
															0.224939
															0.261814
															0.585517
															0.11005
															0.0670039
															0.166985
															0.0528787
															0.00309515
															0.433228
															0.049148
															0.248158
															0.135546
															0.246461
															0.378967
															0.15403
															-0.0382017
															0.1814
															0.283495
															-0.243291
															0.146781
															0.16632
															0.33086
															-0.188344
															0.0452125
															-0.00829531
															0.243413
															0.118118
															-0.150578
															-0.0449814
															0.0268137
															0.0108603
															-0.0616486
															-0.0253093
															-0.111479
															0.133255
															0.173384
															0.255155
															0.162984
															0.258188
															0.216247
															0.148784
															-0.0277561
															0.188188
															0.281239
															0.20086
															0.257
															0.0962382
															0.185823
															-0.021451
															0.0257113
															0.17339
															0.218623
															0.0814983
															0.0606775
															0.114812
															0.0121024
															0.457566
															-0.0985218
															0.335669
															-0.0727832
															-0.530794
															0.0786113
															0.411384
															0.340177
															0.510984
															0.186527
															-0.407331
															-0.170395
															0.263762
															0.0438618
															0.340298
															0.327722
															-0.0442353
															0.209283
															0.354547
															0.468813
															0.284168
															0.33825
															0.48575
															0.418339
															0.146039
															0.365333
															-0.0721829
															0.344258
															0.180123
															0.120773
															0.856737
															0.547044
															0.325518
															0.177712
															0.269604
															0.154071
															0.327722
															0.640903
															0.302366
															0.484356
															0.389307
															0.568416
															0.442178
															0.430098
															0.258515
															-0.19802
															0.286634
															0.155546
															0.117327
															0.0353448
															0.254258
															0.517723
															0.85
															0.212277
															0.414158
															0.351981
															0.425842
															0.158218
															0.127523
															0.371683
															0.220593
															0.546632
															0.357426
															-0.160001
															0.368911
															0.084753
															0.489999
															0.166634
															0.275545
															0.450891
															0.187427
															0.28099
															0.024257
															-0.155049
															0.325841
															0.217426
															0.347228
															-0.139901
															0.378911
															0.412673
															0.231884
															0.451386
															0.246039
															0.442772
															0.167625
															0.180296
															0.224852
															0.383069
															0.360099
															0.261683
															0.101485
															0.294852
															0.228713
															0.155644
															0.353861
															0.14505
															0.117822
															0.209911
															0.42198
															0.0222769
															0.465743
															0.54901
															0.479551
															0.156572
															0.617577
															0.177577
															0.24588
															0.478935
															0.546057
															0.263872
															0.433872
															0.20897
															0.247216
															0.578636
															0.321246
															0.26588
															0.324727
															-0.06721
															0.361798
															0.347491
															0.4814
															0.631147
															0.341699
															0.115502
															0.341544
															0.352879
															0.327729
															0.647608
															0.24
															0.55
															0.98
															0.76
															1.14
															0.69
															0.48
															0.56
															0.8
															0.7
															0.12
															0.96
															0.68
															0.82
															0.83
															0.64
															0.52
															0.67
															0.82
															0.87
															1.22
															1.14
															0.87
															0.85
															1.29
															0.55
															0.97
															0.63
															0.75
															0.67
															0.7
															1.29
															0.32
															0.52
															0.73
															0.52
															1.14
															0.82
															0.91
															0.22
															0.4
															0.61
															0.77
															0.63
															0.62
															0.47
															0.28
															0.41
															0.62
															0.84
															0.56
															0.7
															0.9
															0.43
															0.4
															0.35
															0.61
															0.7
															1.01
															0.41
															-0.07
															0.13
															0.83
															0.68
															0.5
															0.71
															0.63
															1.19
															0.49
															0.93
															0.74
															0.39
															0.52
															0.73
															0.95
															0.39
															0.67
															0.61
															0.52
															0.48
															0.58
															0.44
															0.53
															0.57
															0.49
															0.51
															0.48
															0.58
															0.53
															0.5
															0.53
															0.4
															0.31
															0.36
															0.76
															0.16
															0.13
															-0.02
															0.41
															0.19
															0.37
															0.58
															0.31
															0.16
															0.59
															0.5
															0.33
															0.03
															0.23
															0.28
															-0.16
															0.5
															0.53
															0.2
															0.92
															0.47
															0.36
															0.03
															0.84
															0.45
															0.32
															0.38
															0.42
															0.11
															0.15
															0.47
															0.43
															0.13
															0.4
[truncated: 146 more rows]

## Sheet: Aptima vs Roche All
	Fit: Aptima HCV Quant Dx Assay -							v3.90.3
	Aptima vs Abbott vs Roche All A1:G961
	Last updated 29 June 2016 at 8:19 by Hologic User
	Descriptives
	Fit
		N	608
		Equation	Aptima HCV Quant Dx Assay - (Log IU/mL) = Constant + 1.05 Roche v2 Log IU/mL
		R²	0.961849
		R² adjusted	0.961786
		SE of fit (RMSE)	0.333976
		Parameter	Estimate	95% CI		SE	p-value
		Constant	-0.122458	-0.203583	-0.0413329	0.0413085	0.00315113
		Roche v2 Log IU/mL	1.04983	1.03315	1.06651	0.00849344	0
		H0: β = 0 The parameter is equal to 0. H1: β ≠ 0 The parameter is not equal to 0.
	Effect of Model
		Source	SS	DF	MS	F	p-value
		Difference	1704.11	1	1704.11	15278.1	0
		Error	67.593	606	0.11154
		Null model	1771.7	607	2.91879
		H0: E(Y|X=x) = μ The model is no better than a null model Y=μ. H1: E(Y|X=x) = α + βx The model is better than the null model.
	Effect of Terms
		Term	SS	DF	MS	F	p-value
		Roche v2 Log IU/mL	1704.11	1	1704.11	15278.1	0
		H0: βTerm = 0 The term does not contribute to the model. H1: βTerm ≠ 0 The term contributes to the model.
	Residuals
															6.45306
															5.14634
															6.49935
															7.08759
															6.39941
															6.23871
															5.97371
															5.70435
															6.31838
															7.04753
															6.64357
															5.48443
															6.84251
															5.23794
															6.62396
															6.58073
															4.20925
															3.86028
															1.92428
															1.63347
															1.62325
															1.94939
															2.30103
															2.95036
															2.55267
															2.78032
															2.67761
															2.76716
															2.85794
															2.50106
															2.51983
															2.61278
															2.75051
															2.7767
															2.66087
															2.19033
															2.38561
															2.15836
															2.9284
															2.73957
															2.65896
															2.83123
															2.42488
															2.52244
															2.22789
															2.32015
															2.24055
															2.83569
															2.55991
															2.50651
															2.19312
															2.58995
															2.32428
															2.51851
															2.30103
															3.96237
															3.47712
															3.8488
															3.2014
															3.39967
															3.91275
															3.17898
															3.7364
															3.82347
															3.24304
															3.63347
															3.33646
															3.33041
															3.48144
															3.64048
															3.28556
															3.45788
															3.1271
															3.46687
															3.17319
															3.95761
															3.24304
															3.34044
															3.09691
															3.85733
															3.38739
															3.0569
															3.11727
															3.26717
															3.40824
															3.73957
															3.40993
															3.15229
															3.50651
															3.08991
															3.06819
															3.99034
															3.13
															3.32
															3.24055
															3.14613
															3.98543
															4.30963
															4.78604
															4.04139
															4.21219
															4.79309
															4.60853
															4.29447
															4.07918
															4.80277
															4.4014
															4.63347
															4.48996
															4.3483
															4.5172
															4.26951
															4.81558
															4.63749
															4.90091
															4.2014
															4.23045
															4.14613
															4.74273
															4.72997
															4.35603
															4.98543
															4.83632
															4.2878
															4.52375
															4.233
															4.2014
															4.77305
															5.24304
															5.21219
															5.46687
															5.47567
															5.42975
															6.30535
															6.17319
															5.30963
															5.08636
															6.71684
															6.31597
															5.94939
															5.53908
															6.09342
															6.64444
															5.76716
															7.4216
															6.68485
															6.24551
															6.13988
															5.77525
															5.11394
															6.26717
															6.71767
															5.78032
															6.16137
															6.02119
															6.59218
															6.08636
															5.45637
															6.75891
															5.56703
															6.31597
															5.78176
															5.04532
															5.51036
															6.44239
															6.06681
															5.50696
															6.10963
															6.8442
															5.45898
															6.24398
															4.67865
															1.80618
															3.31806
															3.59439
															4.97267
															4.93247
															4.19866
															4.96942
															5.11059
															4.40483
															5.83632
															6.45025
															5.63849
															5.71349
															6.48855
															6.0607
															6.32838
															6.52244
															3.11494
															7.02651
															1.96379
															1.65321
															1.89209
															1.97772
															1.83251
															1.66276
															1.23045
															1.50515
															1.81954
															1.62325
															1.63347
															1.61278
															2.31387
															2.82737
															2.06819
															2.91328
															2.40824
															2.93601
															2.22272
															2.01703
															2.52892
															2.26951
															2.99564
															2.68305
															2.49415
															2.94596
															2.42325
															2.59218
															2.0569
															2.80618
															2.69897
															2.44091
															2.79309
															2.7007
															2.91169
															2.34242
															2.8848
															2.95569
															3.70927
															3.4133
															3.81491
															3.59106
															3.85065
															3.96237
															3.14922
															3.41996
															3.41996
															3.84011
															3.5682
															3.93702
															3.8293
															3.60959
															3.06446
															3.77743
															3.64836
															3.27875
															3.33846
															3.6721
															3.92428
															3.91698
															3.47129
															3.57171
															3.71181
															3.9489
															3.36736
															3.40654
															3.14922
															3.45484
															3.68305
															3.73957
															3.70927
															3.09342
															3.60638
															3.16732
															3.13354
															3.52892
															3.16732
															3.11727
															4.49276
															4.24797
															4.69636
															4.54654
															4.25527
															4.82217
															4.49415
															4.34635
															4.75511
															4.99782
															4.75282
															4.76864
															4.98543
															4.22531
															4.13033
															4.61909
															4.93702
															4.35793
															4.22011
															4.4624
															4.16435
															4.86982
															4.3483
															4.04532
															4.17609
															4.21484
															4.07555
															4.93551
															4.45939
															4.22011
															4.57171
															4.91487
															4.40312
															4.96047
															4.64542
															4.52634
															5.39094
															5.14922
															5.85733
															7.02531
															5.11727
															6.93349
															5.67025
															6.8739
															5.52244
															6.15836
															5.31387
															6.55023
															6.02119
															5.35218
															6.48001
															5.5832
															5.79239
															6.73957
															7.04922
															5.17609
															6.50651
															5.49693
															5.23553
															6.07555
															5.2878
															6.40824
															5.61172
															5.47129
															6.07918
															7.13033
															6.09342
															5.32838
															6.1038
															5.4216
															5.46538
															5.42813
															6.0086
															6.88818
															6.0086
															6.08279
															6.6464
															5.27184
															6.6981
															6.26007
															6.94645
															5.22272
															5.08991
															5.72346
															6.71012
															6.27646
															6.55145
															7.26717
															6.53275
															6.68842
															6.21484
															6.82282
															7.11727
															6.26245
															6.48855
															6.96895
															5.19312
															5.83759
															6.3032
															5.66977
															7.06124
															2.92993
															1.4
															2.40654
															1.99
															2.69
															2.39
															5.5522
															6.07366
															5.77878
															5.62935
															6.6372
															7.16645
															5.86395
															6.21634
															4.77412
															6.55069
															5.46738
															5.36634
															5.21375
															4.17032
															6.55562
															6.34236
															6.19722
															5.79734
															6.55833
															7.1285
															5.83852
															4.989
															5.64494
															5.80301
															5.61321
															6.56079
															5.72713
															5.0046
															6.07747
															4.70351
															5.35612
															6.11202
															4.52178
															5.52292
															5.26051
															5.19113
															6.34036
															5.86497
															5.79296
															1.36173
															1.79239
															1.97772
															1.53148
															1.36173
															1.4624
															1.39794
															1.47712
															1.63347
															1.20412
															1.75587
															1.716
															1.54407
															1.6721
															1.20412
															1.75587
															1.78533
															2.19033
															2.48855
															2.87852
															2.92891
															2.27416
															2.88536
															2.04139
															2.5563
															2.25527
															2.59988
															2.40483
															3.98945
															3.34044
															3.94349
															3.75815
															3.98408
															4.26482
															4.9652
															4.50515
															4.60423
															4.61384
															4.43616
															4.66745
															4.7839
															4.85854
															4.94939
															4.75664
															4.96708
															4.86094
															5.42651
															6.1038
															5.0607
															5.8739
															5.91009
															5.0569
															6.96614
															5.18752
															5.68305
															5.52375
															5.94645
															6.5966
															5.58206
															5.77305
															5.26482
															5.36173
															5.18752
															5.38561
															6.73364
															6.28313
															5.83171
															6.62682
															6.78
															5.78
															6.91
															6.45107
															6.26857
															6.01855
															7.03392
															6.00709
															5.85727
															4.88293
															4.62059
															7.46056
															4.7259
															5.94819
															6.70447
															4.27756
															4.83923
															3.23376
															1.49
															3.08
															1.81291
															1.4
															1.4
															1.52
															5.04651
															5.3674
															6.7074
															5.55194
															5.36344
															6.64259
															6.06935
															4.78337
															5.98187
															6.12658
															5.42877
															5.33598
															6.60211
															6.83476
															5.13272
															5.80971
															5.45881
															5.20898
															1.4
															2.79
															1.41
															4.42384
															5.71471
															2.6721
															5.66805
															5.15488
															5.9441
															5.99334
															4.80647
															4.99277
															5.14981
															5.72816
															6.78068
															6.07594
															6.56547
															6.05235
															5.23954
															5.46502
															5.84134
															4.64279
															4.17479
															3.33062
															5.9239
															1.74036
															6.63647
															6.25753
															3.20412
															5.37241
															4.17452
															5.74212
															4.10123
															6.39444
															6.42973
															7.03009
															6.16067
															6.29186
															5.82566
															6.59302
															6.0833
															5.50356
															5.97397
															3.58467
															6.17581
															5.85496
															4.93158
															6.48253
															5.89882
															5.28331
															3.14
															2.2
															2.68
															2.21
															6.3456
															7.14914
															6.95533
															6.91228
															6.94139
															5.99996
															5.73437
															7.08831
															5.32276
															6.20829
															6.53441
															4.42465
															5.61582
															5.21561
															4.06
															5.09435
															4.99
															6.76075
															3.78923
															6.60934
															6.88757
															6.71
															6.47
															7.22
															6.42045
															6.23181
															6.43398
															6.28035
															5.96083
															6.8
															5.22269
															7.06692
															7.31679
															6.82783
															6.11825
															6.23295
															3.06705
															6.60465
															7.44454
															6.91943
															5.69678
															7.34212
															5.43681
															7.1506
															7.02501
															4.47805
															3.71651
															2.11
															2.02
															1.95
															2.17
															2.59
															2.93
															2.76
															2.98
															2.89
															2.86
															2.95
															2.74
															2.71
															2.71
															2.9
															3.07
															2.69
															2.61
															2.51
															2.55
															3.1
															2.89
															2.71
															2.9
															2.75
															2.75
															2.35
															2.66
															2.24
															2.93
															2.68
															2.71
															2.37
															2.56
															2.48
															2.62
															2.35
															4.14
															3.66
															4.11
															3.41
															3.46
															4.32
															3.3
															3.81
															3.95
															3.33
															3.74
															3.34
															3.5
															3.54
															3.72
															3.55
															3.56
															3.21
															3.62
															3.15
															4.05
															3.18
															3.23
															3.11
															4.1
															3.29
															2.98
															3.2
															3.08
															3.51
															3.58
															3.5
															3.13
															3.62
															3.12
															3.07
															4.07
															3.23
															3.15
															3.3
															2.86
															4.21
															4.61
															4.79
															4.36
															3.68642
															5.32
															4.59
															4.94
															3.92
															5.09
															4.62
															4.85
															4.9
															4.54
															4.54
															4.26
															4.98
															4.33
															4.93
															4.14
															4.44
															4.04
															4.67
															4.73
															4.27
															5.14
															5.02
															4.62
															4.9
															4.34
															4.17
															5.23
															5.62
															5.9
															5.76
															5.97
															5.55
															6.86
															6.73
															6.08
															5.26
															7.21
															6.81
															6.17
															5.72
															6.08
															7.04
															6.27
															7.46
															7.35
															6.79
															6.49
															6.48
															5.87
															6.82
															7.07
															6.17
															6.67
															6.53
															6.96
															5.9
															5.72
															7.25
															5.98
															6.98
															6.26
															5.56
															5.68673
															6.77768
															6.51012
															5.66044
															6.69956
															7.08956
															5.72208
															6.83352
															4.56463
															2.28
															3.01
															3.7
															5.55
															5.35
															4.41
															5.16
															5.46
															5.77
															6.16
															6.88
															5.94
															6.15
															6.76
															6.75
															6.65
															6.94
															2.94
															7.01131
															1.46
															1.43
															1.49
															1.34
															1.4
															1.7
															1.3
															1.52
															1.41
															1.75
															1.73
															1.63
															1.81
															2.36
															1.59
															2.65
															2.57
															2.84
															1.99
															2.1
															2.33
															2.53
															2.7
															2.3
															2.31
															2.53
															2.06
															2.42
															1.82
															2.52
															2.47
															2.38
															2.66
															2.47
															2.53
															2.19
															2.79
															2.46
															3.28
															3.18
															3.9
															3.08
															3.51
															3.57
															2.83
															3.19
															3.13
															3.3
															3.2
															3.58
															3.4
															3.2
															2.42
															3.38
															3.19
															2.94
															3.1
															3.29
															3.5
															3.5
															3.44
															3.22
															3.66
															3.77
															3.2
															2.99
															2.84
															3.17
															3.34
															3.54
															3.49
															2.8
															3.28
															2.69
															2.78
															3.56
															2.78
															2.92
															4.19
															4.22
															4.59
															4.8
															4.25
															4.74
															4.48
															3.88
															4.74
															4.99
															4.5
															4.91
															4.79
															3.93
															3.76
															4.78
															5.06
															4.24
															4.07
															4.77
															4.19
															4.55
															4.49
															3.81
															4.03
															4.05
															3.96
															5.54
															4.73
															4.22
															4.33
															4.87
															4.38
															5.1
															4.83
															4.16
															5.45
															5.18
															6.24
															7.01
															4.92
															6.9
															5.67
															7.1
															5.29
															6.28
															5.09
															6.73
															6.22
															5.51
															6.51
															5.61
															5.91
															6.92
															6.99
															5.13
															6.74
															5.53
															5.5
															6.25
															4.91
															6.55
															5.52
															5.56
															6.05
															7.27
															6.5
															5.15
															6.06
															5.26
															5.36
															5.58
															6.11
															6.78
															5.59
															5.94
															6.87
															5.13
															7.01
															6.2
															6.94
															5.21
															5.06
															5.7
															6.69
															6.4
															6.63
															7.01
															6.39
															6.64
															6.26
															6.98
															6.94
															6.17
															6.36
															7.22
															5.08
															5.99
															6.77
															5.76
															7.18
															2.54
															1.81
															2.18
															2.1
															2.48
															1.86
															5.56198
															6.17263
															5.45824
															5.52607
															6.68896
															7.32781
															6.23956
															6.02122
															4.22908
															6.74269
															5.78259
															5.38687
															5.11778
															3.72598
															6.3096
															6.42128
															6.52158
															6.14348
															6.70368
															7.28947
															5.92151
															4.83203
															5.38754
															5.77898
															5.53938
															6.59111
															5.66235
															5.23455
															6.065
															4.70553
															5.27
															6.19
															5.01
															5.76572
															5.73613
															5.69284
															7.00668
															6.14557
															6.0879
															1.71
															1.92
															1.96
															1.52
															1.45
															2.07
															1.66
															1.41
															1.58
															1.51
															1.86
															2.01
															1.6
															1.47
															1.58
															2.04
															1.93
															2.18
															2.49
															2.93
															2.76
															2.05
															2.68
															1.83
															2.31
															2.44
															2.38
															2.5
															4.02
															3.45
															4.29
															3.78
															3.88
															4.39
															5.17
															4.67
															4.6
															5.19
															4.76
															4.86
															5.02
															4.9
															5.26
															4.83
															5.31
															5.32
															6.23
															6.77
															5.44
															6.48
															6.53
															5.3
															7.7
															5.26
															6.09
															6.01
															6.56
															7.21
															5.78
															6.02
															5.54
															5.57
															5.7
															5.46
															6.95
															6.43
															6.03
															6.86
															6.38
															5.22
															6.89
															6.82487
															7.1526
															6.25846
															7.27049
															6.42863
															6.79056
															4.92526
															4.62182
															7.63338
															6.59964
															6.38897
															7.19334
															4.21
															4.73
															3.4
															2.16
															3.69
															1.7
															1.71
															1.63
															3.17
															5.26245
															5.27657
															7.01657
															5.76497
															5.58557
															7.02106
															6.37671
															4.85144
															6.26463
															6.62433
															5.79735
															5.72325
															6.97195
															7.48692
															5.42463
															6.07403
															4.33678
															5.07
															1.64
															3.02
															2.68
															4.32588
															6.05417
															2.43216
															6.03302
															5.31724
															6.29548
															6.15868
															4.78133
															4.95881
															5.37809
															5.84765
															7.0333
															6.45868
															6.86177
															6.29724
															5.47504
															5.80281
															6.02
															4.68044
															4.11981
															3.29416
															6.18296
															1.53796
															7.16732
															7.01699
															3.89667
															5.58422
															4.09106
															5.89895
															4.84544
															6.63079
															6.81722
															7.29428
															6.22141
															6.91939
															6.1762
															6.92951
															6.11734
															5.77559
															6.3979
															3.23913
															6.66388
															6.32746
															5.26651
															6.94079
															6.41313
															5.77261
															3.55
															2.45
															2.81
															2.43
															6.87703
															7.50364
															7.12779
															7.45462
															7.3915
															6.35502
															6.34003
															7.50735
															5.77108
															6.57841
															6.7971
															4.8
															5.76977
															5.39689
															5.52
															5.12
															4.12
															6.89849
															3.94
															6.92
															7
															6.18
															5.92
															6.42
															6.68
															6.69
															6.3
															5.88
															5.41
															1.20412
															7.46056
															1.14166
															7.70984
															1
															8
															0
															0
															6.45306
															5.14634
															6.49935
															7.08759
															6.39941
															6.23871
															5.97371
															5.70435
															6.31838
															7.04753
															6.64357
															5.48443
															6.84251
															5.23794
															6.62396
															6.58073
															4.20925
															3.86028
															1.92428
															1.63347
															1.62325
															1.94939
															2.30103
															2.95036
															2.55267
															2.78032
															2.67761
															2.76716
															2.85794
															2.50106
															2.51983
															2.61278
															2.75051
															2.7767
															2.66087
															2.19033
															2.38561
															2.15836
															2.9284
															2.73957
															2.65896
															2.83123
															2.42488
															2.52244
															2.22789
															2.32015
															2.24055
															2.83569
															2.55991
															2.50651
															2.19312
															2.58995
															2.32428
															2.51851
															2.30103
															3.96237
															3.47712
															3.8488
															3.2014
															3.39967
															3.91275
															3.17898
															3.7364
															3.82347
															3.24304
															3.63347
															3.33646
															3.33041
															3.48144
															3.64048
															3.28556
															3.45788
															3.1271
															3.46687
															3.17319
															3.95761
															3.24304
															3.34044
															3.09691
															3.85733
															3.38739
															3.0569
															3.11727
															3.26717
															3.40824
															3.73957
															3.40993
															3.15229
															3.50651
															3.08991
															3.06819
															3.99034
															3.13
															3.32
															3.24055
															3.14613
															3.98543
															4.30963
															4.78604
															4.04139
															4.21219
															4.79309
															4.60853
															4.29447
															4.07918
															4.80277
															4.4014
															4.63347
															4.48996
															4.3483
															4.5172
															4.26951
															4.81558
															4.63749
															4.90091
															4.2014
															4.23045
															4.14613
															4.74273
															4.72997
															4.35603
															4.98543
															4.83632
															4.2878
															4.52375
															4.233
															4.2014
															4.77305
															5.24304
															5.21219
															5.46687
															5.47567
															5.42975
															6.30535
															6.17319
															5.30963
															5.08636
															6.71684
															6.31597
															5.94939
															5.53908
															6.09342
															6.64444
															5.76716
															7.4216
															6.68485
															6.24551
															6.13988
															5.77525
															5.11394
															6.26717
															6.71767
															5.78032
															6.16137
															6.02119
															6.59218
															6.08636
															5.45637
															6.75891
															5.56703
															6.31597
															5.78176
															5.04532
															5.51036
															6.44239
															6.06681
															5.50696
															6.10963
															6.8442
															5.45898
															6.24398
															4.67865
															1.80618
															3.31806
															3.59439
															4.97267
															4.93247
															4.19866
															4.96942
															5.11059
															4.40483
															5.83632
															6.45025
															5.63849
															5.71349
															6.48855
															6.0607
															6.32838
															6.52244
															3.11494
															7.02651
															1.96379
															1.65321
															1.89209
															1.97772
															1.83251
															1.66276
															1.23045
															1.50515
															1.81954
															1.62325
															1.63347
															1.61278
															2.31387
															2.82737
															2.06819
															2.91328
															2.40824
															2.93601
															2.22272
															2.01703
															2.52892
															2.26951
															2.99564
															2.68305
															2.49415
															2.94596
															2.42325
															2.59218
															2.0569
															2.80618
															2.69897
															2.44091
															2.79309
															2.7007
															2.91169
															2.34242
															2.8848
															2.95569
															3.70927
															3.4133
															3.81491
															3.59106
															3.85065
															3.96237
															3.14922
															3.41996
															3.41996
															3.84011
															3.5682
															3.93702
															3.8293
															3.60959
															3.06446
															3.77743
															3.64836
															3.27875
															3.33846
															3.6721
															3.92428
															3.91698
															3.47129
															3.57171
															3.71181
															3.9489
															3.36736
															3.40654
															3.14922
															3.45484
															3.68305
															3.73957
															3.70927
															3.09342
															3.60638
															3.16732
															3.13354
															3.52892
															3.16732
															3.11727
															4.49276
															4.24797
															4.69636
															4.54654
															4.25527
															4.82217
															4.49415
															4.34635
															4.75511
															4.99782
															4.75282
															4.76864
															4.98543
															4.22531
															4.13033
															4.61909
															4.93702
															4.35793
															4.22011
															4.4624
															4.16435
															4.86982
															4.3483
															4.04532
															4.17609
															4.21484
															4.07555
															4.93551
															4.45939
															4.22011
															4.57171
															4.91487
															4.40312
															4.96047
															4.64542
															4.52634
															5.39094
															5.14922
															5.85733
															7.02531
															5.11727
															6.93349
															5.67025
															6.8739
															5.52244
															6.15836
															5.31387
															6.55023
															6.02119
															5.35218
															6.48001
															5.5832
															5.79239
															6.73957
															7.04922
															5.17609
															6.50651
															5.49693
															5.23553
															6.07555
															5.2878
															6.40824
															5.61172
															5.47129
															6.07918
															7.13033
															6.09342
															5.32838
															6.1038
															5.4216
															5.46538
															5.42813
															6.0086
															6.88818
															6.0086
															6.08279
															6.6464
															5.27184
															6.6981
															6.26007
															6.94645
															5.22272
															5.08991
															5.72346
															6.71012
															6.27646
															6.55145
															7.26717
															6.53275
															6.68842
															6.21484
															6.82282
															7.11727
															6.26245
															6.48855
															6.96895
															5.19312
															5.83759
															6.3032
															5.66977
															7.06124
															2.92993
															1.4
															2.40654
															1.99
															2.69
															2.39
															5.5522
															6.07366
															5.77878
															5.62935
															6.6372
															7.16645
															5.86395
															6.21634
															4.77412
															6.55069
															5.46738
															5.36634
															5.21375
															4.17032
															6.55562
															6.34236
															6.19722
															5.79734
															6.55833
															7.1285
															5.83852
															4.989
															5.64494
															5.80301
															5.61321
															6.56079
															5.72713
															5.0046
															6.07747
															4.70351
															5.35612
															6.11202
															4.52178
															5.52292
															5.26051
															5.19113
															6.34036
															5.86497
															5.79296
															1.36173
															1.79239
															1.97772
															1.53148
															1.36173
															1.4624
															1.39794
															1.47712
															1.63347
															1.20412
															1.75587
															1.716
															1.54407
															1.6721
															1.20412
															1.75587
															1.78533
															2.19033
															2.48855
															2.87852
															2.92891
															2.27416
															2.88536
															2.04139
															2.5563
															2.25527
															2.59988
															2.40483
															3.98945
															3.34044
															3.94349
															3.75815
															3.98408
															4.26482
															4.9652
															4.50515
															4.60423
															4.61384
															4.43616
															4.66745
															4.7839
															4.85854
															4.94939
															4.75664
															4.96708
															4.86094
															5.42651
															6.1038
															5.0607
															5.8739
															5.91009
															5.0569
															6.96614
															5.18752
															5.68305
															5.52375
															5.94645
															6.5966
															5.58206
															5.77305
															5.26482
															5.36173
															5.18752
															5.38561
															6.73364
															6.28313
															5.83171
															6.62682
															6.78
															5.78
															6.91
															6.45107
															6.26857
															6.01855
															7.03392
															6.00709
															5.85727
															4.88293
															4.62059
															7.46056
															4.7259
															5.94819
															6.70447
															4.27756
															4.83923
															3.23376
															1.49
															3.08
															1.81291
															1.4
															1.4
															1.52
															5.04651
															5.3674
															6.7074
															5.55194
															5.36344
															6.64259
															6.06935
															4.78337
															5.98187
															6.12658
															5.42877
															5.33598
															6.60211
															6.83476
															5.13272
															5.80971
															5.45881
															5.20898
															1.4
															2.79
															1.41
															4.42384
															5.71471
															2.6721
															5.66805
															5.15488
															5.9441
															5.99334
															4.80647
															4.99277
															5.14981
															5.72816
															6.78068
															6.07594
															6.56547
															6.05235
															5.23954
															5.46502
															5.84134
															4.64279
															4.17479
															3.33062
															5.9239
															1.74036
															6.63647
															6.25753
															3.20412
															5.37241
															4.17452
															5.74212
															4.10123
															6.39444
															6.42973
															7.03009
															6.16067
															6.29186
															5.82566
															6.59302
															6.0833
															5.50356
															5.97397
															3.58467
															6.17581
															5.85496
															4.93158
															6.48253
															5.89882
															5.28331
															3.14
															2.2
															2.68
															2.21
															6.3456
															7.14914
															6.95533
															6.91228
															6.94139
															5.99996
															5.73437
															7.08831
															5.32276
															6.20829
															6.53441
															4.42465
															5.61582
															5.21561
															4.06
															5.09435
															4.99
															6.76075
															3.78923
															6.60934
															6.88757
															6.71
															6.47
															7.22
															6.42045
															6.23181
															6.43398
															6.28035
															5.96083
															0.443575
															-0.172693
															1.09862
															-0.00452887
															0.695969
															-0.926384
															0.251995
															-8.39133
															0.28164
															0.505322
															0.201881
															0.184439
															0.843831
															0.180802
															0.957338
															0.71663
															0.543988
															-0.640371
															0.637661
															1.28503
															1.10693
															0.738666
															0.890857
															-0.134721
															0.60794
															0.550792
															0.60435
															0.232258
															0.216327
															0.710557
															0.561383
															0.268501
															0.404694
															0.832174
															0.0570284
															1.29997
															0.384131
															1.22065
															0.44435
															0.409142
															0.123022
															0.150449
															0.980667
															0.673173
															0.400969
															1.04071
															0.0308226
															0.226391
															0.345074
															0.603366
															0.570603
															-0.109652
															0.487363
															0.295443
															0.170421
															0.307658
															0.395962
															0.575097
															0.514383
															0.040132
															1.00327
															0.255123
															0.0296292
															0.175246
															0.143406
															0.14371
															-0.12068
															0.37807
															0.022612
															0.0616879
															0.6692
															0.156725
															0.148549
															0.308319
															-0.176445
															0.0529037
															-0.306365
															-0.463026
															-0.056272
															0.518289
															-0.430883
															-0.32019
															0.14952
															-0.682168
															0.163073
															-0.669768
															0.127763
															-0.170633
															0.183562
															-0.00422967
															-0.0857971
															0.00985783
															0.19941
															-0.638544
															0.0612864
															-0.960899
															0.444902
															0.623594
															-0.335818
															0.718354
															-1.83763
															1.23027
															-0.376688
															1.66024
															-0.719209
															0.510562
															0.364838
															0.323984
															0.925307
															0.292143
															-0.239197
															-0.299067
															0.140638
															-1.24695
															-0.277673
															-0.444389
															0.36326
															-0.570197
															-0.559148
															-0.33923
															-0.541271
															0.0857652
															0.195239
															0.722239
															0.819008
															0.0555636
															-0.354484
															1.0236
															0.713823
															1.65006
															0.429197
															1.03096
															-0.0834682
															1.08861
															1.1147
															1.88302
															0.127837
															0.843107
															0.905202
															0.139797
															0.0820783
															-0.583539
															0.560971
[truncated: 465 more rows]

## Sheet: Aptima vs Roche BA All
	Method comparison: Roche v2 Log IU/mL, Aptima HCV Quant Dx Assay -							v3.90.3
	Aptima vs Abbott vs Roche All A1:G961
	Last updated 29 June 2016 at 8:21 by Hologic User
	Descriptives
		Difference plot
		n	608
		Method	Measuring interval
		Roche v2 Log IU/mL	1.20412	7.46056
		Aptima HCV Quant Dx Assay -	1.3	7.7
	Fit Differences
		Parameter	Estimate	95% CI		SE
		Mean difference	0.106486	0.0791637	0.133808	0.0139123
		95% Lower LoA	-0.565871	-0.61259	-0.519152	0.0237893
		95% Upper LoA	0.778843	0.732124	0.825562	0.0237893
		SD	0.343046
															1
															8
															0
															0
															6.62653
															5.18451
															6.78313
															7.20219
															6.61362
															6.17848
															6.10333
															4.3857
															6.46151
															7.24603
															6.7815
															5.5906
															7.09231
															5.33737
															6.88728
															6.80287
															4.34365
															3.7884
															2.01714
															1.82673
															1.78662
															2.0597
															2.44551
															2.94018
															2.65633
															2.88016
															2.7838
															2.81358
															2.90397
															2.62053
															2.61491
															2.66139
															2.82525
															2.92335
															2.67543
															2.40017
															2.4478
															2.35418
															3.0142
															2.81479
															2.68448
															2.86561
															2.58744
															2.63622
															2.28894
															2.49007
															2.24027
															2.88285
															2.61995
															2.60825
															2.28156
															2.57497
															2.40214
															2.56926
															2.32551
															4.05118
															3.56856
															3.9794
															3.3057
															3.42984
															4.11638
															3.23949
															3.7732
															3.88674
															3.28652
															3.68673
															3.33823
															3.41521
															3.51072
															3.68024
															3.41778
															3.50894
															3.16855
															3.54343
															3.16159
															4.0038
															3.21152
															3.28522
															3.10346
															3.97867
															3.33869
															3.01845
															3.15864
															3.17359
															3.45912
															3.65979
															3.45497
															3.14114
															3.56325
															3.10495
															3.06909
															4.03017
															3.18
															3.235
															3.27027
															3.00306
															4.09771
															4.45982
															4.78802
															4.2007
															3.94931
															5.05655
															4.59926
															4.61723
															3.99959
															4.94639
															4.5107
															4.74173
															4.69498
															4.44415
															4.5286
															4.26476
															4.89779
															4.48374
															4.91546
															4.1707
															4.33522
															4.09306
															4.70636
															4.72999
															4.31301
															5.06271
															4.92816
															4.4539
															4.71187
															4.2865
															4.1857
															5.00153
															5.43152
															5.55609
															5.61343
															5.72284
															5.48988
															6.58268
															6.45159
															5.69482
															5.17318
															6.96342
															6.56299
															6.0597
															5.62954
															6.08671
															6.84222
															6.01858
															7.4408
															7.01742
															6.51776
															6.31494
															6.12762
															5.49197
															6.54359
															6.89384
															5.97516
															6.41568
															6.27559
															6.77609
															5.99318
															5.58818
															7.00446
															5.77351
															6.64799
															6.02088
															5.30266
															5.59855
															6.61003
															6.28847
															5.5837
															6.4046
															6.96688
															5.59053
															6.53875
															4.62164
															2.04309
															3.16403
															3.6472
															5.26133
															5.14124
															4.30433
															5.06471
															5.28529
															5.08742
															5.99816
															6.66512
															5.78924
															5.93175
															6.62428
															6.40535
															6.48919
															6.73122
															3.02747
															7.01891
															1.71189
															1.54161
															1.69105
															1.65886
															1.61625
															1.68138
															1.26522
															1.51257
															1.61477
															1.68662
															1.68173
															1.62139
															2.06193
															2.59368
															1.82909
															2.78164
															2.48912
															2.88801
															2.10636
															2.05852
															2.42946
															2.39976
															2.84782
															2.49152
															2.40208
															2.73798
															2.24162
															2.50609
															1.93845
															2.66309
															2.58449
															2.41045
															2.72655
															2.58535
															2.72085
															2.26621
															2.8374
															2.70784
															3.49463
															3.29665
															3.85746
															3.33553
															3.68032
															3.76618
															2.98961
															3.30498
															3.27498
															3.57005
															3.3841
															3.75851
															3.61465
															3.4048
															2.74223
															3.57871
															3.41918
															3.10938
															3.21923
															3.48105
															3.71214
															3.70849
															3.45565
															3.39585
															3.6859
															3.85945
															3.28368
															3.19827
															2.99461
															3.31242
															3.51152
															3.63979
															3.59963
															2.94671
															3.44319
															2.92866
															2.95677
															3.54446
															2.97366
															3.01864
															4.34138
															4.23399
															4.64318
															4.67327
															4.25264
															4.78108
															4.48708
															4.11318
															4.74756
															4.99391
															4.62641
															4.83932
															4.88771
															4.07765
															3.94517
															4.69955
															4.99851
															4.29897
															4.14505
															4.6162
															4.17718
															4.70991
															4.41915
															3.92766
															4.10305
															4.13242
															4.01777
															5.23775
															4.5947
															4.22005
															4.45085
															4.89244
															4.39156
															5.03024
															4.73771
															4.34317
															5.42047
															5.16461
															6.04867
															7.01765
															5.01864
															6.91674
															5.67012
															6.98695
															5.40622
															6.21918
															5.20193
															6.64011
															6.12059
															5.43109
															6.495
															5.5966
															5.8512
															6.82979
															7.01961
															5.15305
															6.62325
															5.51346
															5.36776
															6.16277
															5.0989
															6.47912
															5.56586
															5.51565
															6.06459
															7.20017
															6.29671
															5.23919
															6.0819
															5.3408
															5.41269
															5.50407
															6.0593
															6.83409
															5.7993
															6.01139
															6.7582
															5.20092
															6.85405
															6.23004
															6.94323
															5.21636
															5.07495
															5.71173
															6.70006
															6.33823
															6.59072
															7.13859
															6.46138
															6.66421
															6.23742
															6.90141
															7.02864
															6.21623
															6.42428
															7.09447
															5.13656
															5.91379
															6.5366
															5.71488
															7.12062
															2.73496
															1.605
															2.29327
															2.045
															2.585
															2.125
															5.55709
															6.12314
															5.61851
															5.57771
															6.66308
															7.24713
															6.05175
															6.11878
															4.5016
															6.64669
															5.62499
															5.37661
															5.16577
															3.94815
															6.43261
															6.38182
															6.3594
															5.97041
															6.631
															7.20898
															5.88001
															4.91051
															5.51624
															5.791
															5.5763
															6.57595
															5.69474
															5.11957
															6.07123
															4.70452
															5.31306
															6.15101
															4.76589
															5.64432
															5.49832
															5.44198
															6.67352
															6.00527
															5.94043
															1.53586
															1.8562
															1.96886
															1.52574
															1.40586
															1.7662
															1.52897
															1.44356
															1.60673
															1.35706
															1.80794
															1.863
															1.57203
															1.57105
															1.39206
															1.89794
															1.85766
															2.18517
															2.48928
															2.90426
															2.84445
															2.16208
															2.78268
															1.9357
															2.43315
															2.34764
															2.48994
															2.45242
															4.00472
															3.39522
															4.11675
															3.76908
															3.93204
															4.32741
															5.0676
															4.58757
															4.60211
															4.90192
															4.59808
															4.76373
															4.90195
															4.87927
															5.1047
															4.79332
															5.13854
															5.09047
															5.82826
															6.4369
															5.25035
															6.17695
															6.22005
															5.17845
															7.33307
															5.22376
															5.88652
															5.76687
															6.25323
															6.9033
															5.68103
															5.89653
															5.40241
															5.46586
															5.44376
															5.4228
															6.84182
															6.35656
															5.93086
															6.74341
															6.58
															5.5
															6.9
															6.63797
															6.71058
															6.1385
															7.1522
															6.21786
															6.32391
															4.9041
															4.62121
															7.54697
															5.66277
															6.16858
															6.94891
															4.24378
															4.78462
															3.31688
															1.825
															3.385
															1.75646
															1.555
															1.515
															2.345
															5.15448
															5.32199
															6.86198
															5.65846
															5.47451
															6.83183
															6.22303
															4.8174
															6.12325
															6.37546
															5.61306
															5.52961
															6.78703
															7.16084
															5.27868
															5.94187
															4.8978
															5.13949
															1.52
															2.905
															2.045
															4.37486
															5.88444
															2.55213
															5.85054
															5.23606
															6.11979
															6.07601
															4.7939
															4.97579
															5.26395
															5.7879
															6.90699
															6.26731
															6.71362
															6.1748
															5.35729
															5.63392
															5.93067
															4.66162
															4.1473
															3.31239
															6.05343
															1.63916
															6.90189
															6.63726
															3.5504
															5.47832
															4.13279
															5.82054
															4.47334
															6.51261
															6.62347
															7.16219
															6.19104
															6.60563
															6.00093
															6.76126
															6.10032
															5.63957
															6.18594
															3.4119
															6.41984
															6.09121
															5.09905
															6.71166
															6.15598
															5.52796
															3.345
															2.325
															2.745
															2.32
															6.61132
															7.32639
															7.04156
															7.18345
															7.16645
															6.17749
															6.0372
															7.29783
															5.54692
															6.39335
															6.66576
															4.61233
															5.69279
															5.30625
															4.79
															5.10717
															4.555
															6.82962
															3.86461
															6.76467
															6.94378
															6.445
															6.195
															6.82
															6.55022
															6.4609
															6.36699
															6.08018
															5.68542
															0.34694
															0.0763506
															0.56757
															0.229193
															0.428411
															-0.120461
															0.259238
															-2.6373
															0.286266
															0.397003
															0.275853
															0.212351
															0.499615
															0.198863
															0.526638
															0.44428
															0.2688
															-0.143764
															0.185721
															0.386532
															0.326751
															0.22061
															0.28897
															-0.0203649
															0.207332
															0.199683
															0.212393
															0.0928441
															0.0920647
															0.238941
															0.190172
															0.0972161
															0.149492
															0.293299
															0.0291345
															0.419668
															0.124394
															0.391638
															0.171604
															0.150428
															0.0510352
															0.0687703
															0.325118
															0.227556
															0.122113
															0.339854
															-0.000549248
															0.0943094
															0.120093
															0.203495
															0.176875
															-0.0299496
															0.155718
															0.101486
															0.04897
															0.177631
															0.182879
															0.261195
															0.208603
															0.0603263
															0.407247
															0.121023
															0.0736035
															0.126526
															0.086962
															0.106532
															0.00354027
															0.169586
															0.0585574
															0.0795186
															0.264443
															0.102118
															0.0828952
															0.153132
															-0.0231863
															0.0923927
															-0.063038
															-0.110444
															0.01309
															0.242668
															-0.0973898
															-0.0769049
															0.0827287
															-0.187172
															0.10176
															-0.159572
															0.0900669
															-0.0222883
															0.113495
															0.0300949
															0.00181414
															0.0796611
															0.1
															-0.17
															0.0594508
															-0.286128
															0.224574
															0.30037
															0.00395879
															0.318607
															-0.525764
															0.526908
															-0.018526
															0.645534
															-0.159181
															0.287226
															0.218599
															0.216532
															0.410042
															0.191695
															0.0228041
															-0.00951294
															0.164422
															-0.30749
															0.0290869
															-0.0613971
															0.209551
															-0.106128
															-0.0727251
															2.57143e-05
															-0.0860259
															0.154574
															0.183676
															0.332198
															0.376254
															0.107004
															-0.0313971
															0.456945
															0.376962
															0.687812
															0.293132
															0.494329
															0.120248
															0.554649
															0.556814
															0.77037
															0.17364
															0.493162
															0.49403
															0.22061
															0.180924
															-0.0134217
															0.395561
															0.502844
															0.0383961
															0.665155
															0.544487
															0.350121
															0.704754
															0.756057
															0.552828
															0.352329
															0.389683
															0.508632
															0.508811
															0.367823
															-0.18636
															0.263634
															0.491088
															0.412974
															0.66403
															0.478245
															0.514677
															0.176366
															0.335289
															0.443306
															0.153478
															0.589929
															0.245358
															0.263095
															0.589538
															-0.114018
															0.47382
															-0.308063
															0.105607
															0.577334
															0.417526
															0.211343
															0.190584
															0.34941
															1.36517
															0.323676
															0.429751
															0.301511
															0.436509
															0.271449
															0.689302
															0.32162
															0.417556
															-0.174944
															-0.0151996
															-0.503788
															-0.223213
															-0.402095
															-0.637724
															-0.432509
															0.0372422
															0.0695511
															0.01485
															-0.409544
															0.126751
															0.0965315
															0.0172161
															-0.503867
															-0.467369
															-0.478186
															-0.263284
															0.16176
															-0.0960108
															-0.232716
															0.0829667
															-0.198917
															0.260487
															-0.295635
															-0.383047
															-0.184155
															-0.415961
															-0.363246
															-0.172177
															-0.236905
															-0.28618
															-0.22897
															-0.0609091
															-0.133092
															-0.230704
															-0.38169
															-0.152423
															-0.0947954
															-0.495688
															-0.42927
															-0.2333
															0.0850868
															-0.511065
															-0.340646
															-0.392369
															-0.319219
															-0.229956
															-0.289956
															-0.540106
															-0.368202
															-0.357016
															-0.429304
															-0.409594
															-0.644458
															-0.397427
															-0.45836
															-0.338754
															-0.238456
															-0.382098
															-0.424279
															-0.41698
															-0.0312917
															-0.351709
															-0.0518072
															-0.178902
															-0.167356
															-0.41654
															-0.309219
															-0.284845
															-0.343047
															-0.199572
															-0.21927
															-0.293422
															-0.326381
															-0.477317
															-0.353539
															0.0310833
															-0.387317
															-0.197271
															-0.30276
															-0.0279733
															-0.106356
															0.253457
															-0.00527251
															-0.0821681
															-0.0141546
															-0.466353
															-0.0151123
															-0.00782308
															-0.252816
															0.141362
															-0.195426
															-0.295309
															-0.370334
															0.160907
															0.122984
															-0.117935
															-0.150108
															0.307602
															0.0256471
															-0.319818
															0.141695
															-0.235323
															-0.146091
															-0.164844
															-0.115547
															0.604493
															0.270608
															-0.000108088
															-0.241709
															-0.0448718
															-0.0231205
															0.139529
															0.184578
															-0.366339
															0.0590649
															0.0307809
															0.382668
															-0.0153058
															-0.197271
															-0.0334873
															-0.000245853
															0.226098
															-0.232444
															0.121638
															-0.223867
															0.179772
															0.198811
															0.157817
															0.0299931
															0.0268012
															0.117608
															0.180428
															-0.059218
															-0.0460913
															0.233495
															0.0330704
															0.264472
															0.174453
															-0.377802
															0.14176
															-0.0917233
															0.0887083
															-0.0291812
															0.139666
															0.406578
															-0.17838
															-0.0438037
															-0.161604
															-0.105383
															0.151865
															0.1014
															-0.108179
															-0.4186
															-0.142785
															0.223596
															-0.141842
															0.311899
															-0.0600714
															-0.00645227
															-0.0127165
															-0.0299051
															-0.0234557
															-0.0201174
															0.123538
															0.07855
															-0.257172
															-0.142754
															-0.0484198
															0.0451562
															0.157178
															-0.177271
															-0.0924511
															-0.128551
															0.25105
															-0.113125
															0.152412
															0.466804
															0.0902332
															0.118759
															-0.38993
															0.41
															-0.22654
															0.11
															-0.21
															-0.53
															0.00978092
															0.0989643
															-0.320539
															-0.103272
															0.051758
															0.161365
															0.375612
															-0.195126
															-0.545034
															0.191998
															0.315213
															0.0205255
															-0.0959694
															-0.444337
															-0.246011
															0.0789249
															0.324359
															0.346134
															0.145355
															0.160975
															0.0829922
															-0.156966
															-0.257404
															-0.0240261
															-0.0738297
															0.0303178
															-0.0647743
															0.229946
															-0.0124685
															0.00201277
															-0.0861215
															0.0779765
															0.488221
															0.242798
															0.475622
															0.501711
															0.666322
															0.280601
															0.294934
															0.348272
															0.127608
															-0.0177236
															-0.0114789
															0.0882722
															0.607602
															0.26206
															-0.0671213
															-0.0534685
															0.30588
															0.104125
															0.293997
															0.055932
															-0.202098
															0.37588
															0.284125
															0.14467
															-0.0103317
															0.00144928
															0.0514782
															-0.168908
															-0.224158
															-0.205361
															-0.211393
															-0.246303
															0.184727
															-0.219883
															0.0951663
															0.0305502
															0.109556
															0.346505
															0.0218454
															-0.104077
															0.125182
															0.204798
															0.16485
															-0.00422605
															0.576158
															0.323837
															0.192547
															0.236096
															0.0414628
															0.31061
															0.0733639
															0.34292
															0.459063
															0.803489
															0.666196
															0.379302
															0.606098
															0.619909
															0.243095
															0.733858
															0.0724793
															0.406953
															0.486254
															0.613548
															0.613403
															0.197937
															0.246945
															0.275182
															0.208272
															0.512479
															0.0743937
															0.21636
															0.146874
															0.198288
															0.233178
															-0.4
															-0.56
															-0.02
															0.3738
															0.884029
															0.239915
															0.236568
															0.421538
															0.933286
															0.0423247
															0.0012245
															0.172822
															1.87374
															0.440784
															0.488877
															-0.0675634
															-0.109233
															0.166243
															0.67
															0.61
															-0.112913
															0.31
															0.23
															1.65
															0.215944
															-0.090826
															0.309173
															0.213035
															0.222131
															0.378467
															0.307355
															0.0680679
															0.282755
															0.497753
															0.368577
															0.387268
															0.369839
															0.652158
															0.291917
															0.264327
															-1.12203
															-0.138984
															0.24
															0.23
															1.27
															-0.0979543
															0.339462
															-0.239937
															0.364966
															0.162361
															0.351378
															0.165336
															-0.025138
															-0.0339562
															0.228284
															0.119486
															0.252617
															0.382735
															0.296301
															0.244895
															0.235499
															0.337794
															0.178656
															0.0376497
															-0.0549744
															-0.0364521
															0.259057
															-0.202407
															0.530854
															0.759462
															0.692552
															0.21181
															-0.0834682
															0.15683
															0.744212
															0.236351
															0.387486
															0.264187
															0.0607396
															0.627522
															0.350536
															0.336488
															0.0340463
															0.272039
															0.423936
															-0.345542
															0.488071
															0.472504
															0.334928
															0.458257
															0.514316
															0.489294
															0.41
															0.25
															0.13
															0.22
															0.531431
															0.354494
															0.172458
															0.542341
															0.450108
															0.35506
															0.605659
															0.41904
															0.448321
															0.370122
															0.262682
															0.375347
															0.153949
															0.181275
															1.46
															0.0256512
															-0.87
															0.137736
															0.150772
															0.310662
															0.112431
															-0.53
															-0.55
															-0.8
															0.259553
															0.458193
															-0.133977
															-0.40035
															-0.550834
															1.20412
															7.46056
															0.106486
															0.106486
															1.20412
															7.46056
															1.20412
															7.46056
															-0.565871
															-0.565871
															0.778843
															0.778843

## Sheet: Abbott vs Roche All
	Fit: Abbott RealTime							v3.90.3
	Aptima vs Abbott vs Roche All A1:G961
	Last updated 29 June 2016 at 8:30 by Hologic User
	Descriptives
	Fit
		N	611
		Equation	Abbott RealTime (Log IU/mL) = Constant + 0.9969 Roche v2 Log IU/mL
		R²	0.972398
		R² adjusted	0.972353
		SE of fit (RMSE)	0.268574
		Parameter	Estimate	95% CI		SE	p-value
		Constant	-0.253867	-0.318997	-0.188738	0.0331639	7.61741e-14
		Roche v2 Log IU/mL	0.996877	0.983512	1.01024	0.00680581	0
		H0: β = 0 The parameter is equal to 0. H1: β ≠ 0 The parameter is not equal to 0.
	Effect of Model
		Source	SS	DF	MS	F	p-value
		Difference	1547.57	1	1547.57	21454.8	0
		Error	43.9283	609	0.0721319
		Null model	1591.5	610	2.60902
		H0: E(Y|X=x) = μ The model is no better than a null model Y=μ. H1: E(Y|X=x) = α + βx The model is better than the null model.
	Effect of Terms
		Term	SS	DF	MS	F	p-value
		Roche v2 Log IU/mL	1547.57	1	1547.57	21454.8	0
		H0: βTerm = 0 The term does not contribute to the model. H1: βTerm ≠ 0 The term contributes to the model.
	Residuals
															6.45306
															5.14634
															6.49935
															7.08759
															6.39941
															6.23871
															5.97371
															5.70435
															6.31838
															7.04753
															6.64357
															5.48443
															6.84251
															5.23794
															6.62396
															6.58073
															4.20925
															3.86028
															1.92428
															1.63347
															1.62325
															1.94939
															2.30103
															2.95036
															2.55267
															2.78032
															2.67761
															2.76716
															2.85794
															2.50106
															2.51983
															2.61278
															2.75051
															2.7767
															2.66087
															2.19033
															2.38561
															2.15836
															2.9284
															2.73957
															2.65896
															2.83123
															2.42488
															2.52244
															2.22789
															2.32015
															2.24055
															2.83569
															2.55991
															2.50651
															2.19312
															2.58995
															2.32428
															2.51851
															2.30103
															3.96237
															3.47712
															3.8488
															3.2014
															3.39967
															3.91275
															3.17898
															3.7364
															3.82347
															3.24304
															3.63347
															3.33646
															3.33041
															3.48144
															3.64048
															3.28556
															3.45788
															3.1271
															3.46687
															3.17319
															3.95761
															3.24304
															3.34044
															3.09691
															3.85733
															3.38739
															3.0569
															3.11727
															3.26717
															3.40824
															3.73957
															3.40993
															3.15229
															3.50651
															3.08991
															3.06819
															3.99034
															3.13
															3.32
															3.24055
															3.14613
															3.98543
															4.30963
															4.78604
															4.04139
															4.21219
															4.79309
															4.60853
															4.29447
															4.07918
															4.80277
															4.4014
															4.63347
															4.48996
															4.3483
															4.5172
															4.26951
															4.81558
															4.63749
															4.90091
															4.2014
															4.23045
															4.14613
															4.74273
															4.72997
															4.35603
															4.98543
															4.83632
															4.2878
															4.52375
															4.233
															4.2014
															4.77305
															5.24304
															5.21219
															5.46687
															5.47567
															5.42975
															6.30535
															6.17319
															5.30963
															5.08636
															6.71684
															6.31597
															5.94939
															5.53908
															6.09342
															6.64444
															5.76716
															7.4216
															6.68485
															6.24551
															6.13988
															5.77525
															5.11394
															6.26717
															6.71767
															5.78032
															6.16137
															6.02119
															6.59218
															6.08636
															5.45637
															6.75891
															5.56703
															6.31597
															5.78176
															5.04532
															5.51036
															6.44239
															6.06681
															5.50696
															6.10963
															6.8442
															5.45898
															6.24398
															4.67865
															1.80618
															3.31806
															3.59439
															4.97267
															4.93247
															4.19866
															4.96942
															5.11059
															4.40483
															5.83632
															6.45025
															5.63849
															5.71349
															6.48855
															6.0607
															6.32838
															6.52244
															3.11494
															7.02651
															1.96379
															1.65321
															1.89209
															1.97772
															1.83251
															1.66276
															1.23045
															1.50515
															1.81954
															1.62325
															1.63347
															1.61278
															2.31387
															2.82737
															2.06819
															2.91328
															2.40824
															2.93601
															2.22272
															2.01703
															2.52892
															2.26951
															2.99564
															2.68305
															2.49415
															2.94596
															2.42325
															2.59218
															2.0569
															2.80618
															2.69897
															2.44091
															2.79309
															2.7007
															2.91169
															2.34242
															2.8848
															2.95569
															3.70927
															3.4133
															3.81491
															3.59106
															3.85065
															3.96237
															3.14922
															3.41996
															3.41996
															3.84011
															3.5682
															3.93702
															3.8293
															3.60959
															3.06446
															3.77743
															3.64836
															3.27875
															3.33846
															3.6721
															3.92428
															3.91698
															3.47129
															3.57171
															3.71181
															3.9489
															3.36736
															3.40654
															3.14922
															3.45484
															3.68305
															3.73957
															3.70927
															3.09342
															3.60638
															3.16732
															3.13354
															3.52892
															3.16732
															3.11727
															4.49276
															4.24797
															4.69636
															4.54654
															4.25527
															4.82217
															4.49415
															4.34635
															4.75511
															4.99782
															4.75282
															4.76864
															4.98543
															4.22531
															4.13033
															4.61909
															4.93702
															4.35793
															4.22011
															4.4624
															4.16435
															4.86982
															4.3483
															4.04532
															4.17609
															4.21484
															4.07555
															4.93551
															4.45939
															4.22011
															4.57171
															4.91487
															4.40312
															4.96047
															4.64542
															4.52634
															5.39094
															5.14922
															5.85733
															7.02531
															5.11727
															6.93349
															5.67025
															6.8739
															5.52244
															6.15836
															5.31387
															6.55023
															6.02119
															5.35218
															6.48001
															5.5832
															5.79239
															6.73957
															7.04922
															5.17609
															6.50651
															5.49693
															5.23553
															6.07555
															5.2878
															6.40824
															5.61172
															5.47129
															6.07918
															7.13033
															6.09342
															5.32838
															6.1038
															5.4216
															5.46538
															5.42813
															6.0086
															6.88818
															6.0086
															6.08279
															6.6464
															5.27184
															6.6981
															6.26007
															6.94645
															5.22272
															5.08991
															5.72346
															6.71012
															6.27646
															6.55145
															7.26717
															6.53275
															6.68842
															6.79865
															6.21484
															6.82282
															7.11727
															6.26245
															6.48855
															6.96895
															5.19312
															5.83759
															6.3032
															5.66977
															7.06124
															2.92993
															1.4
															2.40654
															1.99
															2.69
															2.39
															5.5522
															6.07366
															5.77878
															5.62935
															6.6372
															7.16645
															5.86395
															6.21634
															4.77412
															6.55069
															5.46738
															5.36634
															5.21375
															4.17032
															6.55562
															6.34236
															6.19722
															5.79734
															6.55833
															7.1285
															5.83852
															4.989
															5.64494
															5.80301
															5.61321
															6.56079
															5.72713
															5.0046
															6.07747
															4.70351
															5.35612
															6.11202
															4.52178
															5.52292
															5.26051
															5.19113
															6.34036
															5.86497
															5.79296
															1.36173
															1.79239
															1.97772
															1.53148
															1.36173
															1.4624
															1.39794
															1.47712
															1.63347
															1.20412
															1.75587
															1.716
															1.54407
															1.6721
															1.20412
															1.75587
															1.78533
															2.19033
															2.48855
															2.87852
															2.92891
															2.27416
															2.88536
															2.04139
															2.5563
															2.25527
															2.59988
															2.40483
															3.98945
															3.34044
															3.94349
															3.75815
															3.98408
															4.26482
															4.9652
															4.50515
															4.60423
															4.61384
															4.43616
															4.66745
															4.7839
															4.85854
															4.94939
															4.75664
															4.96708
															4.86094
															6.75128
															5.42651
															6.1038
															5.0607
															5.8739
															5.91009
															5.0569
															6.96614
															5.18752
															5.68305
															5.52375
															5.94645
															6.5966
															5.58206
															5.77305
															5.26482
															5.87622
															5.36173
															5.18752
															5.38561
															6.73364
															6.28313
															5.83171
															6.62682
															6.78
															5.78
															6.91
															6.45107
															6.26857
															6.01855
															7.03392
															6.00709
															5.85727
															4.88293
															4.62059
															7.46056
															4.7259
															5.94819
															6.70447
															4.27756
															4.83923
															3.23376
															1.49
															3.08
															1.81291
															1.4
															1.4
															1.52
															5.04651
															5.3674
															6.7074
															5.55194
															5.36344
															6.64259
															6.06935
															4.78337
															5.98187
															6.12658
															5.42877
															5.33598
															6.60211
															6.83476
															5.13272
															5.80971
															5.45881
															5.20898
															1.4
															2.79
															1.41
															4.42384
															5.71471
															2.6721
															5.66805
															5.15488
															5.9441
															5.99334
															4.80647
															4.99277
															5.14981
															5.72816
															6.78068
															6.07594
															6.56547
															6.05235
															5.23954
															5.46502
															5.84134
															4.64279
															4.17479
															3.33062
															5.9239
															1.74036
															6.63647
															6.25753
															3.20412
															5.37241
															4.17452
															5.74212
															4.10123
															6.39444
															6.42973
															7.03009
															6.16067
															6.29186
															5.82566
															6.59302
															6.0833
															5.50356
															5.97397
															3.58467
															6.17581
															5.85496
															4.93158
															6.48253
															5.89882
															5.28331
															3.14
															2.2
															2.68
															2.21
															6.3456
															7.14914
															6.95533
															6.91228
															6.94139
															5.99996
															5.73437
															7.08831
															5.32276
															6.20829
															6.53441
															4.42465
															5.61582
															5.21561
															4.06
															5.09435
															4.99
															6.76075
															3.78923
															6.60934
															6.88757
															6.71
															6.47
															7.22
															6.42045
															6.23181
															6.43398
															6.28035
															5.96083
															6.42028
															5.06
															6.24
															6.76
															6.34
															5.87
															5.58
															2.8
															6.17
															6.88
															6.45
															5.43
															6.85
															4.94
															6.49
															6.55
															3.84
															3.48
															1.62
															1.45
															1.45
															1.73
															1.97
															2.53
															2.29
															2.44
															2.47
															2.47
															2.4
															2.29
															2.18
															2.35
															2.61
															2.74
															2.31
															2.13
															2.2
															2.13
															2.76
															2.58
															2.33
															2.63
															2.47
															2.25
															1.97
															1.99
															2
															2.55
															2.3
															2.05
															1.86
															2.16
															1.93
															1.99
															1.75
															4.01
															3.01
															3.6
															2.71
															3.08
															3.52
															2.69
															3.25
															3.53
															2.95
															3.33
															2.89
															3.02
															3.25
															3.34
															2.9
															3.24
															2.86
															3.24
															2.76
															3.58
															2.82
															2.87
															2.66
															3.51
															3.04
															2.61
															2.84
															2.76
															3.02
															3.44
															3.16
															2.59
															3.08
															2.79
															2.81
															3.64
															2.87
															2.8
															2.8
															2.75
															3.73
															3.76
															4.36
															3.9
															3.85
															4.85
															4
															4.13
															3.62
															4.65
															4.16
															4.51
															4.23
															4.17
															4.22
															3.92
															4.49
															3.9
															4.54
															3.83
															4.12
															3.12
															4.55
															4.32
															4.17
															4.71
															4.49
															4.18
															4.36
															4.11
															3.82
															4.55
															4.6
															5.06
															5.11
															5.32
															5.16
															6.07
															6.02
															5.27
															5.02
															6.48
															6.25
															5.67
															5.34
															5.71
															6.41
															5.53
															6.84
															6.53
															6.18
															5.94
															5.72
															5.08
															6.09
															6.41
															5.47
															6.06
															5.61
															6.28
															5.8
															5.19
															6.6
															5.41
															6.09
															5.66
															4.81
															5.37
															6.24
															5.96
															5.31
															6.11
															6.63
															5.32
															6.1
															4.33
															1.85
															2.73
															3.03
															4.93
															4.69
															3.73
															4.86
															4.79
															5.2
															5.61
															6.26
															5.28
															5.48
															6.41
															5.88
															6.14
															6.31
															3.20112
															6.83
															1.43136
															1.27875
															1.50515
															1.49136
															1.73239
															1.51851
															1.62325
															1.5682
															1.25527
															1.6902
															1.38021
															1.62325
															1.86923
															2.32634
															1.43136
															2.57749
															2.14301
															2.67943
															1.77815
															1.87506
															2.06819
															1.94448
															2.58995
															2.233
															2.14301
															2.47712
															2.0569
															1.98677
															1.77085
															2.27184
															2.33445
															2.13354
															2.28103
															2.31597
															2.5682
															2.0086
															2.50651
															2.70329
															3.13322
															3.01368
															3.56914
															3.26834
															3.46479
															3.5783
															2.58659
															3.07188
															3.28058
															3.34498
															3.17319
															3.56914
															3.46165
															3.22531
															2.53148
															3.24674
															3.01662
															2.68485
															2.93702
															3.03181
															3.28375
															3.35122
															3.46776
															3.03181
															3.37876
															3.56914
															2.943
															2.89376
															2.65418
															3.19145
															3.31429
															3.36661
															3.27138
															2.7185
															3.21932
															2.57519
															2.7679
															3.10243
															2.87852
															2.58433
															4.26278
															4.75079
															4.51139
															4.38862
															3.90982
															4.22902
															4.29347
															4.28733
															4.91039
															4.72624
															4.45614
															4.5697
															4.46228
															3.97424
															3.55072
															4.42545
															4.59119
															3.95583
															3.73175
															4.28425
															3.77166
															4.40396
															4.12467
															3.88218
															3.68574
															3.86988
															3.83923
															4.68326
															4.18296
															3.89448
															4.15229
															4.6004
															4.22593
															4.77228
															4.1891
															3.85763
															4.96564
															4.79069
															5.67158
															6.56782
															4.4899
															6.64149
															5.86802
															6.81337
															5.13445
															6.16267
															5.05466
															6.47574
															5.70228
															4.66
															6.29772
															5.19584
															5.55802
															6.49416
															6.83178
															5.00248
															6.36832
															5.30941
															4.95337
															5.89257
															5.07
															6.18109
															5.43525
															5.07
															5.88337
															6.99446
															6.04911
															4.96257
															5.77901
															5.23574
															5.51505
															5.25416
															5.89257
															6.43277
															5.7299
															5.56109
															6.45733
															4.89812
															6.55861
															5.95396
															6.49723
															5.04237
															4.8797
															5.47515
															6.30693
															6.0399
															6.36832
															6.90851
															6.09515
															6.41129
															6.68446
															6.10436
															6.62614
															6.79495
															6.05218
															6.15009
															6.79802
															5.05772
															5.52426
															6.22099
															5.5863
															6.62863
															2.69
															1.9
															1.87
															2.3
															2.4
															2.23
															5.3
															5.8
															5.48
															5.3
															6.44
															6.84
															5.59
															5.93
															4.6
															6.04
															5.19
															5.16
															4.91
															3.76
															6.24
															6.17
															6.03
															5.86
															6.37
															6.91
															5.73
															4.74
															5.4
															5.61
															5.52
															6.24
															5.49
															4.73
															5.84
															4.42
															5.40907
															5.90771
															4.58001
															5.21
															4.95
															4.96
															6.28
															5.88
															5.7
															1.23045
															1.76343
															1.34242
															1.34242
															1.20412
															1.59106
															1.11394
															1.14613
															1.14613
															1.30103
															1.61278
															1.43136
															1.27875
															1.20412
															1.25527
															2.10721
															1.5682
															1.83251
															2.0086
															2.29885
															2.4183
															1.9345
															2.33846
															1.47712
															1.98227
															1.79239
															2.14
															1.95
															3.04
															2.69
															3.15
															3.09
															3.4
															3.83
															4.37
															3.97
															4.48
															4.23
															4.08
															4.04
															4.19
															4.26
															4.74
															4.16
															4.49
															4.45
															6.64
															5.01
															5.63
															4.57
															5.63
															5.24
															4.75
															6.73
															4.63
															5.34
															5.34
															5.86
															5.92
															5.46
															5.5
															4.81
															4.56
															5.05
															4.56
															4.64
															6.02486
															5.85064
															5.44211
															6.34326
															6
															4.98
															6.28
															6.38
															6.18
															5.68
															6.68
															5.71
															5.73
															4.49
															4.28
															7.15
															5.84
															5.59
															6.43
															4.05434
															4.62508
															3.09899
															2.13
															3.42
															1.53
															1.61
															1.77
															2.98
															5
															5.3
															6.58
															5.47
															5.27
															6.51
															5.85
															4.59
															5.86
															6.12
															5.33
															5.28
															6.52
															6.65
															4.87
															5.85
															5.21983
															4.76325
															1.61
															2.59
															2.61
															4.1
															5.6
															2.25
															5.6
															5.03
															5.89
															5.71
															4.5
															4.76
															5
															5.59
															6.58
															6.16
															6.44
															5.98
															5.1
															5.45
															5.65
															4.39
															3.91
															3.38
															5.71
															1.48
															6.54
															6.15
															3.68
															5.19
															3.88
															5.5
															4.34
															6.1
															6.17
															6.75
															5.9
															6.28
															5.79
															6.51
															5.83
															5.12
															5.76
															3.11
															6.09
															5.82
															4.97
															6.32
															5.72
															4.87
															3.51
															2.2
															2.74
															2.09
															6.18
															6.92
															6.76
															6.63
															6.85
															6
															5.88
															6.85
															4.89
															6
															6.33
															4.62508
															5.47
															5.02
															5.18679
															5.17177
															3.91
															6.39
															3.38148
															6.40334
															6.42437
															6.26
															5.92
															6.34
															6.17205
															5.9828
															6.09395
															5.79356
															5.51721
															1.20412
															7.46056
															0.946493
															7.1834
															1
															8
															0
															0
															6.45306
															5.14634
															6.49935
															7.08759
															6.39941
															6.23871
															5.97371
															5.70435
															6.31838
															7.04753
															6.64357
															5.48443
															6.84251
															5.23794
															6.62396
															6.58073
															4.20925
															3.86028
															1.92428
															1.63347
															1.62325
															1.94939
															2.30103
															2.95036
															2.55267
															2.78032
															2.67761
															2.76716
															2.85794
															2.50106
															2.51983
															2.61278
															2.75051
															2.7767
															2.66087
															2.19033
															2.38561
															2.15836
															2.9284
															2.73957
															2.65896
															2.83123
															2.42488
															2.52244
															2.22789
															2.32015
															2.24055
															2.83569
															2.55991
															2.50651
															2.19312
															2.58995
															2.32428
															2.51851
															2.30103
															3.96237
															3.47712
															3.8488
															3.2014
															3.39967
															3.91275
															3.17898
															3.7364
															3.82347
															3.24304
															3.63347
															3.33646
															3.33041
															3.48144
															3.64048
															3.28556
															3.45788
															3.1271
															3.46687
															3.17319
															3.95761
															3.24304
															3.34044
															3.09691
															3.85733
															3.38739
															3.0569
															3.11727
															3.26717
															3.40824
															3.73957
															3.40993
															3.15229
															3.50651
															3.08991
															3.06819
															3.99034
															3.13
															3.32
															3.24055
															3.14613
															3.98543
															4.30963
															4.78604
															4.04139
															4.21219
															4.79309
															4.60853
															4.29447
															4.07918
															4.80277
															4.4014
															4.63347
															4.48996
															4.3483
															4.5172
															4.26951
															4.81558
															4.63749
															4.90091
															4.2014
															4.23045
															4.14613
															4.74273
															4.72997
															4.35603
															4.98543
															4.83632
															4.2878
															4.52375
															4.233
															4.2014
															4.77305
															5.24304
															5.21219
															5.46687
															5.47567
															5.42975
															6.30535
															6.17319
															5.30963
															5.08636
															6.71684
															6.31597
															5.94939
															5.53908
															6.09342
															6.64444
															5.76716
															7.4216
															6.68485
															6.24551
															6.13988
															5.77525
															5.11394
															6.26717
															6.71767
															5.78032
															6.16137
															6.02119
															6.59218
															6.08636
															5.45637
															6.75891
															5.56703
															6.31597
															5.78176
															5.04532
															5.51036
															6.44239
															6.06681
															5.50696
															6.10963
															6.8442
															5.45898
															6.24398
															4.67865
															1.80618
															3.31806
															3.59439
															4.97267
															4.93247
															4.19866
															4.96942
															5.11059
															4.40483
															5.83632
															6.45025
															5.63849
															5.71349
															6.48855
															6.0607
															6.32838
															6.52244
															3.11494
															7.02651
															1.96379
															1.65321
															1.89209
															1.97772
															1.83251
															1.66276
															1.23045
															1.50515
															1.81954
															1.62325
															1.63347
															1.61278
															2.31387
															2.82737
															2.06819
															2.91328
															2.40824
															2.93601
															2.22272
															2.01703
															2.52892
															2.26951
															2.99564
															2.68305
															2.49415
															2.94596
															2.42325
															2.59218
															2.0569
															2.80618
															2.69897
															2.44091
															2.79309
															2.7007
															2.91169
															2.34242
															2.8848
															2.95569
															3.70927
															3.4133
															3.81491
															3.59106
															3.85065
															3.96237
															3.14922
															3.41996
															3.41996
															3.84011
															3.5682
															3.93702
															3.8293
															3.60959
															3.06446
															3.77743
															3.64836
															3.27875
															3.33846
															3.6721
															3.92428
															3.91698
															3.47129
															3.57171
															3.71181
															3.9489
															3.36736
															3.40654
															3.14922
															3.45484
															3.68305
															3.73957
															3.70927
															3.09342
															3.60638
															3.16732
															3.13354
															3.52892
															3.16732
															3.11727
															4.49276
															4.24797
															4.69636
															4.54654
															4.25527
															4.82217
															4.49415
															4.34635
															4.75511
															4.99782
															4.75282
															4.76864
															4.98543
															4.22531
															4.13033
															4.61909
															4.93702
															4.35793
															4.22011
															4.4624
															4.16435
															4.86982
															4.3483
															4.04532
															4.17609
															4.21484
															4.07555
															4.93551
															4.45939
															4.22011
															4.57171
															4.91487
															4.40312
															4.96047
															4.64542
															4.52634
															5.39094
															5.14922
															5.85733
															7.02531
															5.11727
															6.93349
															5.67025
															6.8739
															5.52244
															6.15836
															5.31387
															6.55023
															6.02119
															5.35218
															6.48001
															5.5832
															5.79239
															6.73957
															7.04922
															5.17609
															6.50651
															5.49693
															5.23553
															6.07555
															5.2878
															6.40824
															5.61172
															5.47129
															6.07918
															7.13033
															6.09342
															5.32838
															6.1038
															5.4216
															5.46538
															5.42813
															6.0086
															6.88818
															6.0086
															6.08279
															6.6464
															5.27184
															6.6981
															6.26007
															6.94645
															5.22272
															5.08991
															5.72346
															6.71012
															6.27646
															6.55145
															7.26717
															6.53275
															6.68842
															6.79865
															6.21484
															6.82282
															7.11727
															6.26245
															6.48855
															6.96895
															5.19312
															5.83759
															6.3032
															5.66977
															7.06124
															2.92993
															1.4
															2.40654
															1.99
															2.69
															2.39
															5.5522
															6.07366
															5.77878
															5.62935
															6.6372
															7.16645
															5.86395
															6.21634
															4.77412
															6.55069
															5.46738
															5.36634
															5.21375
															4.17032
															6.55562
															6.34236
															6.19722
															5.79734
															6.55833
															7.1285
															5.83852
															4.989
															5.64494
															5.80301
															5.61321
															6.56079
															5.72713
															5.0046
															6.07747
															4.70351
															5.35612
															6.11202
															4.52178
															5.52292
															5.26051
															5.19113
															6.34036
															5.86497
															5.79296
															1.36173
															1.79239
															1.97772
															1.53148
															1.36173
															1.4624
															1.39794
															1.47712
															1.63347
															1.20412
															1.75587
															1.716
															1.54407
															1.6721
															1.20412
															1.75587
															1.78533
															2.19033
															2.48855
															2.87852
															2.92891
															2.27416
															2.88536
															2.04139
															2.5563
															2.25527
															2.59988
															2.40483
															3.98945
															3.34044
															3.94349
															3.75815
															3.98408
															4.26482
															4.9652
															4.50515
															4.60423
															4.61384
															4.43616
															4.66745
															4.7839
															4.85854
															4.94939
															4.75664
															4.96708
															4.86094
															6.75128
															5.42651
															6.1038
															5.0607
															5.8739
															5.91009
															5.0569
															6.96614
															5.18752
															5.68305
															5.52375
															5.94645
															6.5966
															5.58206
															5.77305
															5.26482
															5.87622
															5.36173
															5.18752
															5.38561
															6.73364
															6.28313
															5.83171
															6.62682
															6.78
															5.78
															6.91
															6.45107
															6.26857
															6.01855
															7.03392
															6.00709
															5.85727
															4.88293
															4.62059
															7.46056
															4.7259
															5.94819
															6.70447
															4.27756
															4.83923
															3.23376
															1.49
															3.08
															1.81291
															1.4
															1.4
															1.52
															5.04651
															5.3674
															6.7074
															5.55194
															5.36344
															6.64259
															6.06935
															4.78337
															5.98187
															6.12658
															5.42877
															5.33598
															6.60211
															6.83476
															5.13272
															5.80971
															5.45881
															5.20898
															1.4
															2.79
															1.41
															4.42384
															5.71471
															2.6721
															5.66805
															5.15488
															5.9441
															5.99334
															4.80647
															4.99277
															5.14981
															5.72816
															6.78068
															6.07594
															6.56547
															6.05235
															5.23954
															5.46502
															5.84134
															4.64279
															4.17479
															3.33062
															5.9239
															1.74036
															6.63647
															6.25753
															3.20412
															5.37241
															4.17452
															5.74212
															4.10123
															6.39444
															6.42973
															7.03009
															6.16067
															6.29186
															5.82566
															6.59302
															6.0833
															5.50356
															5.97397
															3.58467
															6.17581
															5.85496
															4.93158
															6.48253
															5.89882
															5.28331
															3.14
															2.2
															2.68
															2.21
															6.3456
															7.14914
															6.95533
															6.91228
															6.94139
															5.99996
															5.73437
															7.08831
															5.32276
															6.20829
															6.53441
															4.42465
															5.61582
															5.21561
															4.06
															5.09435
															4.99
															6.76075
															3.78923
															6.60934
															6.88757
															6.71
															6.47
															7.22
															6.42045
															6.23181
															6.43398
															6.28035
															5.96083
															0.899934
															0.68424
															0.0552679
															-0.192644
															0.799906
															-0.355657
															-0.451885
															-9.81426
															0.467052
															0.404498
															0.302389
															0.807213
															1.05527
															-0.10331
															0.52459
															0.909237
															-0.380994
															-0.426218
															-0.165849
															0.282144
															0.320221
															0.151503
															-0.261212
															-0.586626
															-0.00309764
															-0.290108
															0.203785
															-0.129254
															-0.727903
															0.188892
															-0.291413
															-0.00282847
															0.454931
															0.842467
															-0.330897
															0.748085
															0.282576
															0.86711
															0.352896
															0.383689
															-0.249209
															0.229326
															1.14411
															-0.0399304
															0.0109653
															-0.257683
															0.0758357
															-0.0856774
															0.00729144
															-0.726978
															-0.270333
															-0.626839
															-0.497033
															-0.995538
															-1.08243
															1.16977
															-0.754523
															0.0636614
															-0.848422
															-0.20576
															-0.472092
															-0.839676
															-0.823225
															-0.103123
															-0.108296
															-0.142599
															-0.679209
															-0.172053
															0.124124
															-0.131383
															-0.452755
															0.174406
															-0.012951
															0.141011
															-0.557134
															-0.415113
															-0.593019
															-0.768582
															-0.646532
															-0.303462
															-0.309236
															-0.684297
															-0.0509772
															-0.906424
															-0.461284
															-0.126833
															0.0543629
															-1.11338
															-0.602753
															-0.135703
															0.0196232
															-0.3131
															0.0135768
															-0.953597
															-0.658343
															-0.493853
															0.0405689
															-1.05202
															-0.585909
															0.466201
															-0.354652
															1.21387
															-1.26798
															0.383128
															-0.717685
															0.432608
															0.097672
															0.539836
															0.0295466
															0.332181
															-0.108899
															-0.306747
															-0.211193
															-1.74822
															-0.341881
															-0.389099
															0.583689
															-2.82972
															0.283029
															-0.526686
															0.303498
															-0.0223296
															-0.288263
															0.594214
															0.388467
															0.53696
															-0.426365
															0.170361
															-1.38939
															0.439602
															-0.320287
															0.42974
															0.00398695
															0.1425
[truncated: 477 more rows]

## Sheet: Abbott vs Roche BA All
	Method comparison: Roche v2 Log IU/mL, Abbott RealTime							v3.90.3
	Aptima vs Abbott vs Roche All A1:G961
	Last updated 29 June 2016 at 8:31 by Hologic User
	Descriptives
		Difference plot
		n	611
		Method	Measuring interval
		Roche v2 Log IU/mL	1.20412	7.46056
		Abbott RealTime	1.11394	7.15
	Fit Differences
		Parameter	Estimate	95% CI		SE
		Mean difference	-0.268243	-0.289567	-0.246919	0.0108583
		95% Lower LoA	-0.794297	-0.83076	-0.757834	0.018567
		95% Upper LoA	0.257811	0.221348	0.294274	0.018567
		SD	0.2684
															1
															8
															0
															0
															6.43667
															5.10317
															6.36967
															6.9238
															6.36971
															6.05435
															5.77686
															4.25217
															6.24419
															6.96377
															6.54679
															5.45721
															6.84625
															5.08897
															6.55698
															6.56536
															4.02462
															3.67014
															1.77214
															1.54173
															1.53662
															1.8397
															2.13551
															2.74018
															2.42133
															2.61016
															2.5738
															2.61858
															2.62897
															2.39553
															2.34991
															2.48139
															2.68025
															2.75835
															2.48543
															2.16017
															2.2928
															2.14418
															2.8442
															2.65979
															2.49448
															2.73061
															2.44744
															2.38622
															2.09894
															2.15507
															2.12027
															2.69285
															2.42995
															2.27825
															2.02656
															2.37497
															2.12714
															2.25426
															2.02551
															3.98618
															3.24356
															3.7244
															2.9557
															3.23984
															3.71638
															2.93449
															3.4932
															3.67674
															3.09652
															3.48173
															3.11323
															3.17521
															3.36572
															3.49024
															3.09278
															3.34894
															2.99355
															3.35343
															2.96659
															3.7688
															3.03152
															3.10522
															2.87846
															3.68367
															3.21369
															2.83345
															2.97864
															3.01359
															3.21412
															3.58979
															3.28497
															2.87114
															3.29325
															2.93995
															2.93909
															3.81517
															3
															3.06
															3.02027
															2.94806
															3.85771
															4.03482
															4.57302
															3.9707
															4.03109
															4.82155
															4.30426
															4.21223
															3.84959
															4.72639
															4.2807
															4.57173
															4.35998
															4.25915
															4.3686
															4.09476
															4.65279
															4.26874
															4.72046
															4.0157
															4.17522
															3.63306
															4.64636
															4.52499
															4.26301
															4.84771
															4.66316
															4.2339
															4.44187
															4.1715
															4.0107
															4.66153
															4.92152
															5.13609
															5.28843
															5.39784
															5.29488
															6.18768
															6.09659
															5.28982
															5.05318
															6.59842
															6.28299
															5.8097
															5.43954
															5.90171
															6.52722
															5.64858
															7.1308
															6.60742
															6.21276
															6.03994
															5.74762
															5.09697
															6.17859
															6.56384
															5.62516
															6.11068
															5.81559
															6.43609
															5.94318
															5.32318
															6.67946
															5.48851
															6.20299
															5.72088
															4.92766
															5.44018
															6.34119
															6.01341
															5.40848
															6.10982
															6.7371
															5.38949
															6.17199
															4.50432
															1.82809
															3.02403
															3.3122
															4.95133
															4.81124
															3.96433
															4.91471
															4.95029
															4.80242
															5.72316
															6.35512
															5.45924
															5.59675
															6.44928
															5.97035
															6.23419
															6.41622
															3.15803
															6.92825
															1.69758
															1.46598
															1.69862
															1.73454
															1.78245
															1.59064
															1.42685
															1.53668
															1.53741
															1.65672
															1.50684
															1.61802
															2.09155
															2.57685
															1.74977
															2.74539
															2.27563
															2.80772
															2.00043
															1.94605
															2.29855
															2.107
															2.79279
															2.45802
															2.31858
															2.71154
															2.24008
															2.28947
															1.91388
															2.53901
															2.51671
															2.28722
															2.53706
															2.50834
															2.73995
															2.17551
															2.69565
															2.82949
															3.42124
															3.21349
															3.69203
															3.4297
															3.65772
															3.77033
															2.8679
															3.24592
															3.35027
															3.59254
															3.37069
															3.75308
															3.64548
															3.41745
															2.79797
															3.51209
															3.33249
															2.9818
															3.13774
															3.35196
															3.60402
															3.6341
															3.46952
															3.30176
															3.54528
															3.75902
															3.15518
															3.15015
															2.9017
															3.32315
															3.49867
															3.55309
															3.49032
															2.90596
															3.41285
															2.87125
															2.95072
															3.31568
															3.02292
															2.8508
															4.37777
															4.49938
															4.60387
															4.46758
															4.08255
															4.52559
															4.39381
															4.31684
															4.83275
															4.86203
															4.60448
															4.66917
															4.72385
															4.09977
															3.84053
															4.52227
															4.7641
															4.15688
															3.97593
															4.37332
															3.96801
															4.63689
															4.23649
															3.96375
															3.93092
															4.04236
															3.95739
															4.80939
															4.32117
															4.0573
															4.362
															4.75763
															4.31452
															4.86637
															4.41726
															4.19199
															5.17829
															4.96996
															5.76446
															6.79656
															4.80359
															6.78749
															5.76913
															6.84363
															5.32845
															6.16052
															5.18426
															6.51299
															5.86173
															5.00609
															6.38886
															5.38952
															5.67521
															6.61687
															6.9405
															5.08928
															6.43741
															5.40317
															5.09445
															5.98406
															5.1789
															6.29466
															5.52349
															5.27065
															5.98127
															7.06239
															6.07127
															5.14548
															5.94141
															5.32867
															5.49022
															5.34115
															5.95059
															6.66048
															5.86925
															5.82194
															6.55187
															5.08498
															6.62836
															6.10702
															6.72184
															5.13255
															4.9848
															5.5993
															6.50852
															6.15818
															6.45988
															7.08784
															6.31395
															6.54985
															6.74155
															6.1596
															6.72448
															6.95611
															6.15731
															6.31932
															6.88348
															5.12542
															5.68092
															6.26209
															5.62803
															6.84493
															2.80996
															1.65
															2.13827
															2.145
															2.545
															2.31
															5.4261
															5.93683
															5.62939
															5.46467
															6.5386
															7.00322
															5.72697
															6.07317
															4.68706
															6.29534
															5.32869
															5.26317
															5.06188
															3.96516
															6.39781
															6.25618
															6.11361
															5.82867
															6.46416
															7.01925
															5.78426
															4.8645
															5.52247
															5.70651
															5.56661
															6.40039
															5.60856
															4.8673
															5.95873
															4.56176
															5.3826
															6.00987
															4.5509
															5.36646
															5.10526
															5.07556
															6.31018
															5.87249
															5.74648
															1.29609
															1.77791
															1.66007
															1.43695
															1.28292
															1.52673
															1.25594
															1.31162
															1.3898
															1.25257
															1.68433
															1.57368
															1.41141
															1.43811
															1.2297
															1.93154
															1.67677
															2.01142
															2.24858
															2.58869
															2.6736
															2.10433
															2.61191
															1.75926
															2.26929
															2.02383
															2.36994
															2.17742
															3.51472
															3.01522
															3.54675
															3.42408
															3.69204
															4.04741
															4.6676
															4.23757
															4.54211
															4.42192
															4.25808
															4.35373
															4.48695
															4.55927
															4.8447
															4.45832
															4.72854
															4.65547
															6.69564
															5.21826
															5.8669
															4.81535
															5.75195
															5.57505
															4.90345
															6.84807
															4.90876
															5.51152
															5.43187
															5.90323
															6.2583
															5.52103
															5.63653
															5.03741
															5.21811
															5.20586
															4.87376
															5.0128
															6.37925
															6.06688
															5.63691
															6.48504
															6.39
															5.38
															6.595
															6.41553
															6.22428
															5.84927
															6.85696
															5.85855
															5.79364
															4.68647
															4.4503
															7.30528
															5.28295
															5.76909
															6.56723
															4.16595
															4.73215
															3.16637
															1.81
															3.25
															1.67146
															1.505
															1.585
															2.25
															5.02325
															5.3337
															6.6437
															5.51097
															5.31672
															6.5763
															5.95968
															4.68668
															5.92094
															6.12329
															5.37938
															5.30799
															6.56106
															6.74238
															5.00136
															5.82985
															5.33932
															4.98612
															1.505
															2.69
															2.01
															4.26192
															5.65735
															2.46105
															5.63403
															5.09244
															5.91705
															5.85167
															4.65324
															4.87638
															5.0749
															5.65908
															6.68034
															6.11797
															6.50273
															6.01617
															5.16977
															5.45751
															5.74567
															4.5164
															4.04239
															3.35531
															5.81695
															1.61018
															6.58823
															6.20377
															3.44206
															5.28121
															4.02726
															5.62106
															4.22062
															6.24722
															6.29987
															6.89005
															6.03034
															6.28593
															5.80783
															6.55151
															5.95665
															5.31178
															5.86698
															3.34734
															6.1329
															5.83748
															4.95079
															6.40126
															5.80941
															5.07666
															3.325
															2.2
															2.71
															2.15
															6.2628
															7.03457
															6.85767
															6.77114
															6.8957
															5.99998
															5.80718
															6.96915
															5.10638
															6.10415
															6.43221
															4.52486
															5.54291
															5.11781
															4.62339
															5.13306
															4.45
															6.57538
															3.58535
															6.50634
															6.65597
															6.485
															6.195
															6.78
															6.29625
															6.10731
															6.26396
															6.03696
															5.73902
															-0.0327822
															-0.0863358
															-0.259348
															-0.327593
															-0.0594146
															-0.368708
															-0.393712
															-2.90435
															-0.14838
															-0.167534
															-0.193574
															-0.054428
															0.00749454
															-0.297943
															-0.13396
															-0.0307253
															-0.369247
															-0.380278
															-0.304279
															-0.183468
															-0.173249
															-0.21939
															-0.33103
															-0.420365
															-0.262668
															-0.340317
															-0.207607
															-0.297156
															-0.457935
															-0.211059
															-0.339828
															-0.262784
															-0.140508
															-0.0367012
															-0.350865
															-0.0603317
															-0.185606
															-0.0283625
															-0.168396
															-0.159572
															-0.328965
															-0.20123
															0.0451184
															-0.272444
															-0.257887
															-0.330146
															-0.240549
															-0.285691
															-0.259907
															-0.456505
															-0.333125
															-0.42995
															-0.394282
															-0.528514
															-0.55103
															0.0476307
															-0.467121
															-0.248805
															-0.491397
															-0.319674
															-0.392753
															-0.488977
															-0.486397
															-0.293474
															-0.293038
															-0.303468
															-0.44646
															-0.310414
															-0.231443
															-0.300481
															-0.385557
															-0.217882
															-0.267105
															-0.226868
															-0.413186
															-0.377607
															-0.423038
															-0.470444
															-0.43691
															-0.347332
															-0.34739
															-0.446905
															-0.277271
															-0.507172
															-0.38824
															-0.299572
															-0.249933
															-0.562288
															-0.426505
															-0.299905
															-0.258186
															-0.350339
															-0.26
															-0.52
															-0.440549
															-0.396128
															-0.255426
															-0.54963
															-0.426041
															-0.141393
															-0.362188
															0.0569084
															-0.608526
															-0.164466
															-0.459181
															-0.152774
															-0.241401
															-0.123468
															-0.259958
															-0.178305
															-0.297196
															-0.349513
															-0.325578
															-0.73749
															-0.360913
															-0.371397
															-0.110449
															-1.02613
															-0.192725
															-0.409974
															-0.186026
															-0.275426
															-0.346324
															-0.107802
															-0.163746
															-0.122996
															-0.381397
															-0.223055
															-0.643038
															-0.152188
															-0.356868
															-0.155671
															-0.269752
															-0.235351
															-0.153186
															-0.0396302
															-0.0663598
															-0.236838
															-0.0659703
															-0.27939
															-0.199076
															-0.383422
															-0.234439
															-0.237156
															-0.581604
															-0.154845
															-0.0655127
															-0.199879
															-0.0552463
															-0.0339434
															-0.177172
															-0.307671
															-0.310317
															-0.101368
															-0.411189
															-0.312177
															-0.28636
															-0.266366
															-0.158912
															-0.157026
															-0.22597
															-0.121755
															-0.235323
															-0.140363
															-0.202388
															-0.106814
															-0.196959
															0.000366115
															-0.214199
															-0.138982
															-0.143981
															-0.348646
															0.04382
															-0.588063
															-0.564393
															-0.0426656
															-0.242474
															-0.468657
															-0.109416
															-0.32059
															0.795166
															-0.226324
															-0.190249
															-0.358489
															-0.233491
															-0.0785507
															-0.180698
															-0.18838
															-0.212444
															0.0861795
															-0.196508
															-0.532424
															-0.374459
															-0.386945
															-0.486362
															-0.100115
															-0.144244
															0.3928
															0.0630517
															-0.564271
															0.0669468
															-0.253257
															0.0104654
															-0.444636
															-0.501033
															-0.636822
															-0.335792
															-0.265225
															-0.256583
															-0.444565
															-0.141972
															-0.460731
															-0.32503
															-0.405686
															-0.450051
															-0.35114
															-0.468839
															-0.366341
															-0.605405
															-0.286053
															-0.534338
															-0.364516
															-0.30737
															-0.512058
															-0.384733
															-0.343488
															-0.333823
															-0.37829
															-0.252396
															-0.576051
															-0.39962
															-0.245773
															-0.322721
															-0.385859
															-0.384074
															-0.562632
															-0.348074
															-0.139377
															-0.495125
															-0.395015
															-0.367876
															-0.367655
															-0.384285
															-0.532979
															-0.530682
															-0.631744
															-0.593908
															-0.40144
															-0.640286
															-0.640526
															-0.565764
															-0.00353566
															-0.539897
															-0.333046
															-0.379762
															-0.424356
															-0.512778
															-0.495043
															-0.263394
															-0.368758
															-0.372963
															-0.437893
															-0.37492
															-0.387059
															-0.592129
															-0.365641
															-0.426483
															-0.288796
															-0.53294
															-0.229977
															0.50282
															-0.184968
															-0.157926
															-0.345449
															-0.593152
															-0.200682
															-0.0590216
															0.155283
															-0.271585
															-0.296678
															-0.198937
															-0.523148
															-0.251074
															-0.579616
															-0.193641
															-0.345829
															-0.402103
															-0.488358
															-0.178148
															-0.392692
															-0.465857
															-0.223638
															-0.16314
															-0.49035
															-0.344967
															-0.23632
															-0.252244
															-0.276436
															-0.325626
															-0.41942
															-0.314476
															-0.177191
															-0.188193
															-0.456325
															-0.668705
															-0.425291
															-0.358526
															-0.185749
															-0.457484
															-0.627369
															-0.292002
															0.197774
															-0.0605353
															-0.38799
															0.00431062
															-0.259212
															-0.0744859
															-0.318912
															-0.692183
															-0.182284
															-0.387357
															-0.234372
															-0.245414
															-0.217436
															-0.173614
															-0.138188
															-0.187523
															-0.28216
															-0.182973
															-0.217801
															-0.227151
															-0.176476
															-0.401291
															-0.195815
															-0.135878
															-0.0443126
															-0.365807
															-0.324794
															-0.185861
															0.0496666
															-0.173976
															-0.116026
															-0.455407
															-0.278699
															-0.521696
															-0.189077
															-0.373726
															-0.139487
															-0.306111
															-0.449225
															-0.180342
															-0.210202
															-0.248308
															-0.403187
															-0.236561
															-0.183133
															-0.358657
															-0.437606
															-0.277133
															-0.114195
															-0.110488
															-0.196683
															-0.322321
															-0.210273
															-0.338462
															-0.17093
															-0.135401
															-0.313331
															-0.0822059
															-0.0834676
															-0.432612
															-0.23993
															0.5
															-0.53654
															0.31
															-0.29
															-0.16
															-0.2522
															-0.273662
															-0.298783
															-0.329345
															-0.197202
															-0.326447
															-0.273946
															-0.286342
															-0.174115
															-0.510688
															-0.27738
															-0.206344
															-0.303754
															-0.41032
															-0.315616
															-0.172358
															-0.167219
															0.062657
															-0.188326
															-0.218496
															-0.108517
															-0.248996
															-0.244943
															-0.19301
															-0.0932137
															-0.320789
															-0.237126
															-0.274601
															-0.237466
															-0.283515
															0.0529506
															-0.204315
															0.0582335
															-0.312924
															-0.31051
															-0.23113
															-0.0603608
															0.0150276
															-0.0929629
															-0.131279
															-0.0289637
															-0.635301
															-0.189056
															-0.157608
															0.128667
															-0.283997
															-0.330993
															-0.48734
															0.09691
															-0.143091
															-0.28464
															-0.265314
															-0.467978
															0.0511525
															0.351335
															-0.217128
															-0.357823
															-0.479951
															-0.579669
															-0.510606
															-0.339659
															-0.546905
															-0.564271
															-0.574031
															-0.462881
															-0.459883
															-0.454834
															-0.94945
															-0.650444
															-0.793495
															-0.668155
															-0.584077
															-0.434818
															-0.595202
															-0.53515
															-0.124226
															-0.383842
															-0.356163
															-0.627453
															-0.593904
															-0.598537
															-0.20939
															-0.596636
															-0.47708
															-0.410937
															-0.111279
															-0.416511
															-0.473804
															-0.490698
															-0.243902
															-0.670091
															-0.306905
															-0.236142
															-0.557521
															-0.343047
															-0.183746
															-0.0864523
															-0.676597
															-0.122063
															-0.273055
															-0.454818
															-1.31622
															-0.311728
															-0.627521
															-0.745606
															-0.708782
															-0.43249
															-0.389598
															-0.283558
															-0.78
															-0.8
															-0.63
															-0.0710689
															-0.0885665
															-0.338545
															-0.353918
															-0.297093
															-0.127272
															-0.392934
															-0.340594
															-0.310559
															1.1141
															-0.358187
															-0.274468
															-0.223218
															-0.214157
															-0.134768
															0.64
															0.34
															-0.282913
															0.21
															0.37
															1.46
															-0.0465069
															-0.0673988
															-0.127397
															-0.0819389
															-0.0934409
															-0.132594
															-0.219351
															-0.193368
															-0.121872
															-0.00658041
															-0.0987679
															-0.0559771
															-0.0821116
															-0.184761
															-0.262717
															0.0402949
															-0.238984
															-0.445736
															0.21
															-0.2
															1.2
															-0.323835
															-0.114706
															-0.422098
															-0.0680549
															-0.124877
															-0.0541
															-0.283341
															-0.306472
															-0.232766
															-0.149807
															-0.138161
															-0.200684
															0.0840558
															-0.125467
															-0.0723476
															-0.139537
															-0.0150183
															-0.191344
															-0.252791
															-0.264786
															0.0493833
															-0.213904
															-0.260363
															-0.0964665
															-0.107532
															0.47588
															-0.182411
															-0.294525
															-0.242122
															0.238769
															-0.294439
															-0.259731
															-0.280094
															-0.260675
															-0.0118648
															-0.0356604
															-0.0830198
															-0.253296
															-0.383555
															-0.213967
															-0.47467
															-0.0858063
															-0.0349603
															0.038415
															-0.162528
															-0.178818
															-0.413315
															0.37
															0
															0.06
															-0.12
															-0.165602
															-0.229144
															-0.195332
															-0.282275
															-0.0913939
															3.60479e-05
															0.145633
															-0.238307
															-0.432761
															-0.208293
															-0.204415
															0.200423
															-0.145816
															-0.195614
															1.12679
															0.0774215
															-1.08
															-0.370752
															-0.407752
															-0.205997
															-0.463201
															-0.45
															-0.55
															-0.88
															-0.248401
															-0.249002
															-0.340031
															-0.486787
															-0.443623
															1.20412
															7.46056
															-0.268243
															-0.268243
															1.20412
															7.46056
															1.20412
															7.46056
															-0.794297
															-0.794297
															0.257811
															0.257811
